# Supplementary material for: Frameshifting preserves key physicochemical properties of proteins
Source: Proc Natl Acad Sci U S A. 2020 Mar 3;117(11):5907–12. doi: 10.1073/pnas.1911203117 (PMC7084103; doi:10.1073/pnas.1911203117)
Supplement: Supplementary File [file pnas.1911203117.sd04.xlsx]

## Sheet: H. sapiens
UniprotID (H. sapiens)	sequence identity (+1 shift)	sequence identity (-1 shift)	Factor 1 (+1 shift)	Factor 1 (-1 shift)	Kidera et.al. (+1 shift)	Kidera et.al. (-1 shift)	GUA-affinity (+1 shift)	GUA-affinity (-1 shift)	Levitt (+1 shift)	Levitt (-1 shift)	disorder (+1 shift)	disorder (-1 shift)
A0A183	0.075	0.05	0.187	0.809	0.568	0.862	0.874	0.684	0.781	0.864	-0.375	0
A0A5B9	0.062	0.051	0.638	0.27	0.785	0.154	0.257	0.406	0.702	0.15	0.667	0.646
A0AV02	0.057	0.083	0.76	0.573	0.78	0.67	0.646	0.61	0.766	0.656	0.844	0.593
A0AV96	0.054	0.062	0.226	0.226	0.586	0.3	0.309	0.412	0.626	0.373	0.105	-0.071
A0AVF1	0.067	0.047	0.639	0.616	0.73	0.766	0.725	0.71	0.694	0.72	0.252	0.433
A0AVI4	0.039	0.055	0.154	0.089	0.338	0.265	0.197	0.277	0.133	0.25	0.336	-0.236
A0AVK6	0.084	0.077	0.541	0.626	0.62	0.639	0.564	0.576	0.632	0.539	0.764	0.211
A0AVT1	0.063	0.066	0.318	0.445	0.472	0.654	0.508	0.54	0.468	0.616	0.179	0.445
A0FGR8	0.08	0.066	0.647	0.416	0.567	0.426	0.409	0.416	0.489	0.348	0.822	0.601
A0FGR9	0.077	0.061	0.666	0.638	0.556	0.636	0.554	0.464	0.505	0.544	0.54	0.051
A0PG75	0.055	0.07	0.768	0.548	0.494	0.319	0.371	0.543	0.453	0.345	0.005	0.698
A0PJW6	0.064	0.094	0.48	-0.16	0.302	-0.39	-0.063	0.375	0.464	-0.241	-0.137	0.145
A0PJW8	0.103	0.084	0.712	0.716	0.835	0.838	0.8	0.242	0.922	0.55	0.194	0.579
A0PJX0	0.027	0.054	0.245	0.237	0.476	0.373	0.214	0.412	0.16	0.312	-0.337	0.433
A0PJX2	0.051	0.065	0.754	0.187	0.748	0.439	0.71	0.918	0.692	0.428	0.212	0.836
A0PJX4	0.059	0.071	0.66	0.464	0.247	0.611	0.184	0.711	0.326	0.604	0.673	0.55
A0PJX8	0.067	0.085	0.598	0.037	0.568	0.325	0.168	0.032	0.406	0.151	0.079	0.212
A0PJY2	0.08	0.095	0.159	0.23	0.111	0.392	0.22	0.208	0.104	0.307	0.295	0.582
A0PK00	0.044	0.032	0.705	0.395	0.697	0.609	0.606	0.68	0.701	0.63	0.44	0.437
A0PK05	0.08	0.069	0.74	0.702	0.482	0.736	0.37	0.716	0.397	0.68	0.738	0.538
A0PK11	0.078	0.043	0.667	0.098	0.796	0.297	0.516	0.23	0.73	0.165	0.254	0.399
A1A4G5	0.079	0.056	0.834	0.716	0.836	0.697	0.888	0.818	0.826	0.729	0.25	0.504
A1A4S6	0.067	0.073	0.612	0.562	0.718	0.717	0.632	0.698	0.614	0.614	0.275	0.175
A1A4T8	0.058	0.052	0.825	0.861	0.77	0.815	0.838	0.742	0.718	0.87	0.843	0.798
A1A4V9	0.066	0.051	0.643	0.64	0.552	0.617	0.602	0.714	0.616	0.714	0.662	0.725
A1A4Y4	0.05	0.039	0.848	0.598	0.622	0.604	0.715	0.64	0.794	0.694	0.524	0.172
A1A519	0.064	0.042	0.9	0.668	0.826	0.616	0.872	0.864	0.86	0.7	0.641	0.567
A1A580	0.062	0.077	0.103	-0.047	0.007	-0.369	-0.175	0.092	-0.178	-0.626	-0.594	0.873
A1A5B4	0.042	0.05	0.408	-0.015	0.531	0.154	0.484	0.63	0.542	0.161	0.607	0.136
A1A5D9	0.055	0.053	0.274	0.067	0.422	-0.06	0.534	0.486	0.335	0.04	0.697	0.073
A1E959	0.061	0.065	0.469	0.274	0.539	0.494	0.23	0.04	0.476	0.522	0.797	0.199
A1KXE4	0.103	0.087	0.648	-0.322	0.582	0.014	0.267	0.34	-0.14	0.01	0.404	0.65
A1KZ92	0.06	0.056	0.453	0.455	0.537	0.465	0.411	0.516	0.442	0.467	0.449	0.018
A1L020	0.1	0.102	0.372	0.552	0.139	0.391	0.207	0.54	0.04	0.332	0.627	0.446
A1L0T0	0.059	0.074	0.54	0.226	0.574	0.338	0.414	0.328	0.536	0.282	0.474	0.501
A1L157	0.043	0.067	0.64	0.491	0.566	0.65	0.554	0.404	0.522	0.457	0.744	0.657
A1L162	0.058	0.045	-0.548	0.531	0.085	0.516	0.288	0.644	0.031	0.37	0.014	-0.137
A1L170	0.077	0.092	0.693	0.552	0.654	0.684	0.56	0.539	0.736	0.677	0.088	0.087
A1L188	0.027	0.068	-0.273	-0.165	0.109	-0.423	0.38	-0.04	0.19	-0.35	-0.339	0.886
A1L190	0.023	0.045	0.354	0.45	0.604	0.453	0.562	0.808	0.652	0.427	0.454	-0.508
A1L390	0.064	0.066	0.424	0.185	0.307	0.285	0.582	0.527	0.4	0.286	0.221	0.084
A1L3X0	0.085	0.053	0.584	0.634	0.431	0.631	0.628	0.626	0.353	0.708	0.392	0.457
A1L429	0.06	0.051	0.524	0.722	0.844	0.492	0.34	0.618	0.785	0.577	0.668	0.843
A1L453	0.067	0.08	0.684	0.514	0.673	0.56	0.592	0.674	0.528	0.486	0.486	0.335
A1L4H1	0.104	0.118	0.584	0.468	0.516	0.329	0.608	0.74	0.611	0.376	0.51	0.422
A1L4K1	0.068	0.067	0.706	0.531	0.718	0.662	0.772	0.665	0.752	0.658	0.59	0.623
A1L4L8	0.028	0.051	0.687	0.345	0.553	0.709	0.53	0.356	0.452	0.538	-0.078	0.152
A1X283	0.091	0.079	0.356	0.256	0.349	0.346	0.572	0.567	0.328	0.31	0.535	0.306
A1XBS5	0.052	0.038	0.491	0.602	0.698	0.698	0.572	0.349	0.649	0.65	-0.089	0.347
A1YPR0	0.078	0.068	0.661	0.293	0.67	0.448	0.719	0.756	0.74	0.524	0.586	0.153
A1Z1Q3	0.074	0.049	0.784	0.838	0.827	0.749	0.748	0.749	0.818	0.828	0.587	0.657
A2A288	0.061	0.102	0.094	0.08	0.278	0.334	0.119	0.371	0.055	0.318	0.481	0.565
A2A2V5	0.084	0.056	0.711	0.498	0.406	0.419	0.824	0.34	0.269	0.489	0.297	-0.762
A2A2Y4	0.085	0.057	0.608	0.578	0.682	0.719	0.551	0.42	0.66	0.742	0.135	0.533
A2A3K4	0.06	0.073	0.485	0.54	0.542	0.608	0.717	0.63	0.574	0.624	0.567	0.335
A2A3L6	0.069	0.081	0.524	0.471	0.526	0.529	0.618	0.616	0.586	0.556	0.721	0.378
A2BFH1	0.073	0.061	0.534	0.422	0.506	0.332	0.76	0.552	0.603	0.461	0.543	0.064
A2CJ06	0.054	0.069	0.71	0.534	0.568	0.603	0.604	0.658	0.544	0.678	0.495	0.299
A2IDD5	0.055	0.048	0.174	0.241	0.412	-0.038	0.422	0.396	0.286	0.073	0.241	0.195
A2PYH4	0.067	0.061	0.527	0.538	0.626	0.563	0.649	0.554	0.579	0.584	0.385	0.203
A2RRD8	0.053	0.035	0.212	0.422	0.276	0.514	0.361	0.306	0.263	0.342	0.531	0.225
A2RRL7	0.028	0.056	0.324	0.626	0.349	0.606	0.181	-0.434	0.057	0.454	0.302	0.772
A2RRP1	0.055	0.046	0.64	0.528	0.653	0.614	0.598	0.492	0.639	0.596	0.333	0.16
A2RTX5	0.062	0.057	0.624	0.606	0.65	0.656	0.602	0.788	0.675	0.678	0.771	0.73
A2RTY3	0.065	0.067	0.697	0.612	0.544	0.648	0.594	0.632	0.618	0.653	0.699	-0.313
A2RU14	0.043	0.087	0.803	0.458	0.594	0.172	0.697	0.211	0.426	0.15	0.633	0.739
A2RU30	0.069	0.058	0.624	0.484	0.68	0.544	0.528	0.589	0.64	0.698	0.347	0.616
A2RU37	0.107	0.066	0.642	0.826	0.836	0.628	0.611	0.659	0.707	0.659	0.711	0.129
A2RU48	0.067	0.071	0.705	0.756	0.824	0.918	0.609	0.602	0.778	0.896	0.478	0.791
A2RU54	0.07	0.099	0.379	0.488	0.412	0.636	0.358	0.604	0.508	0.704	0.681	0.265
A2RU67	0.074	0.05	0.598	0.507	0.604	0.535	0.528	0.65	0.508	0.482	0.646	0.46
A2RUC4	0.076	0.063	0.671	0.509	0.832	0.619	0.57	0.57	0.752	0.506	0.663	0.59
A2RUG3	0.051	0.077	0.202	0.764	0.197	0.872	0.18	0.706	0.17	0.418	-0.166	0.971
A2RUH7	0.065	0.062	0.535	0.195	0.422	0.087	0.502	0.387	0.397	0.241	0.459	0.352
A2RUQ5	0.096	0.126	0.27	0.039	0.151	0.194	0.347	0.518	0.59	0.168	0.737	0.631
A2RUR9	0.064	0.053	0.619	0.668	0.672	0.712	0.677	0.656	0.65	0.724	0.087	0.289
A2RUT3	0.069	0.088	0.578	0.119	0.788	0.7	0.4	0.487	0.626	0.442	0.787	0.555
A2RUU4	0.058	0.041	0.688	0.73	0.74	0.62	0.394	0.722	0.552	0.698	0.901	0.634
A2VCK2	0.08	0.063	0.618	0.621	0.752	0.636	0.642	0.47	0.748	0.775	0.845	0.738
A2VEC9	0.09	0.091	0.365	0.32	0.441	0.248	0.34	0.42	0.38	0.241	0.016	0.437
A3KFT3	0.058	0.061	0.373	0.364	0.285	0.446	0.455	0.279	0.45	0.226	0.332	0.379
A3KN83	0.07	0.062	0.544	0.67	0.631	0.617	0.631	0.652	0.636	0.612	0.297	0.465
A4D0S4	0.072	0.063	0.692	0.658	0.704	0.694	0.533	0.616	0.697	0.626	0.374	0.564
A4D0T2	0.052	0.061	0.849	0.636	0.84	0.868	0.822	0.666	0.829	0.823	0.563	0.831
A4D0V7	0.066	0.071	0.566	0.656	0.706	0.636	0.547	0.538	0.701	0.574	0.427	0.606
A4D161	0.064	0.067	0.644	0.713	0.616	0.678	0.682	0.701	0.688	0.687	0.742	0.174
A4D174	0.053	0.083	0.924	0.369	0.89	0.579	0.321	0.632	0.893	0.672	0.823	0.862
A4D1E1	0.061	0.074	0.628	0.534	0.73	0.704	0.746	0.748	0.702	0.712	0.109	0.51
A4D1E9	0.072	0.083	0.46	0.335	0.366	0.387	0.752	0.692	0.606	0.53	0.297	0.02
A4D1N5	0.073	0.08	0.433	0.299	0.426	0.74	0.388	0.351	0.451	0.808	0.541	0.799
A4D1P6	0.058	0.059	0.666	0.211	0.632	0.378	0.619	0.547	0.624	0.48	0.627	0.457
A4D1S0	0.098	0.095	0.622	0.436	0.589	0.528	0.535	0.633	0.633	0.603	0.064	0.74
A4D1S5	0.041	0.046	0.592	0.171	0.639	0.164	0.461	0.686	0.618	0.373	-0.163	0.141
A4D1T9	0.085	0.085	0.622	0.654	0.766	0.629	0.764	0.653	0.831	0.634	0.554	0.684
A4D1U4	0.059	0.086	0.558	0.542	0.616	0.624	0.605	0.644	0.496	0.652	0.895	0.754
A4D250	0.134	0.078	0.55	0.441	0.602	0.726	0.21	0.29	0.529	0.658	0.471	0.687
A4D256	0.069	0.065	0.57	0.66	0.602	0.612	0.708	0.594	0.628	0.536	0.748	0.729
A4D263	0.078	0.078	0.62	0.422	0.752	0.688	0.587	0.774	0.711	0.64	0.584	0.5
A4D2B0	0.113	0.12	0.654	0.27	0.54	0.42	0.52	0.243	0.567	0.212	0.694	0.185
A4D2G3	0.1	0.055	0.372	0.594	0.521	0.546	0.668	0.575	0.586	0.489	-0.008	0.439
A4FU01	0.062	0.069	0.546	0.555	0.574	0.69	0.595	0.608	0.394	0.638	0.403	0.552
A4FU69	0.062	0.051	0.732	0.682	0.776	0.744	0.739	0.634	0.734	0.688	0.825	0.698
A4GXA9	0.063	0.061	0.214	0.111	0.578	0.278	0.313	0.554	0.638	0.34	0.528	0.416
A4QMS7	0.075	0.054	0.115	0.679	0.092	0.625	0.579	0.652	0.086	0.716	0.456	0.695
A4QPB2	0.06	0.056	0.548	0.406	0.55	0.485	0.366	0.648	0.514	0.5	0.179	-0.782
A5A3E0	0.054	0.058	0.701	0.762	0.716	0.804	0.674	0.598	0.715	0.772	-0.127	0.026
A5D6W6	0.058	0.082	0.371	0.509	0.354	0.622	0.419	0.411	0.37	0.515	0.523	0.064
A5D8T8	0.061	0.056	0.31	0.599	0.553	0.487	0.247	0.388	0.486	0.461	-0.268	0.615
A5D8V6	0.115	0.127	0.558	0.466	0.665	0.447	0.435	0.845	0.668	0.665	0.605	-0.621
A5D8V7	0.022	0.04	0.454	0.345	0.532	0.423	0.382	0.622	0.396	0.445	0.58	-0.289
A5D8W1	0.083	0.074	0.676	0.614	0.786	0.724	0.662	0.62	0.738	0.714	0.797	0.758
A5LHX3	0.03	0.053	0.399	0.306	0.279	0.54	0.618	0.692	0.412	0.601	0.542	0.285
A5PKW4	0.095	0.08	0.528	0.38	0.614	0.52	0.505	0.638	0.572	0.664	0.175	-0.329
A5PL33	0.109	0.106	0.564	0.483	0.618	0.662	0.585	0.508	0.688	0.667	-0.001	0
A5PLK6	0.064	0.07	0.58	0.466	0.618	0.644	0.528	0.61	0.603	0.6	0.241	0.161
A5PLL1	0.093	0.074	0.487	0.334	0.554	0.522	0.437	0.618	0.548	0.49	0.574	0.151
A5PLL7	0.033	0.048	0.75	0.43	0.586	0.483	0.546	0.736	0.432	0.555	0.285	0.156
A5X5Y0	0.059	0.079	0.698	0.298	0.554	0.635	0.834	0.799	0.64	0.698	0.529	0.388
A5YM69	0.093	0.074	0.721	0.587	0.846	0.677	0.831	0.773	0.809	0.658	0.476	0.2
A6BM72	0.066	0.068	0.403	0.252	0.412	0.363	0.166	0.14	0.33	0.266	-0.608	0.311
A6H8M9	0.052	0.057	0.279	0.192	0.285	0.34	0.222	0.516	0.199	0.193	0.231	0.275
A6H8Y1	0.062	0.053	0.61	0.576	0.638	0.523	0.698	0.726	0.706	0.585	0.376	0.323
A6H8Z2	0.042	0.077	0.71	0.659	0.578	0.688	0.623	0.71	0.635	0.632	-0.415	0.083
A6NC42	0.052	0.06	0.113	-0.099	-0.033	-0.156	0.504	-0.022	0.249	0.244	0.881	0.839
A6NC51	0.06	0.073	0.556	0.168	0.444	0.22	0.56	0.664	0.265	0.324	0.329	0.268
A6NCE7	0.048	0.032	0.55	0.29	0.608	0.478	0.388	0.063	0.676	0.526	0.81	0.693
A6NCL2	0.101	0.05	0.678	0.532	0.897	0.536	0.054	0.921	0.752	0.529	-0.429	0.027
A6NCV1	0.09	0.071	0.634	0.45	0.578	0.607	0.788	0.566	0.625	0.566	0.512	-0.003
A6NDG6	0.059	0.062	-0.037	-0.008	0.364	0.103	0.315	0.405	0.369	0.238	-0.119	0.02
A6NDS4	0.066	0.091	0.547	0.446	0.518	0.498	0.544	0.597	0.489	0.422	0.478	-0.416
A6NDU8	0.071	0.068	0.622	0.446	0.626	0.462	0.574	0.468	0.586	0.536	0.24	0.491
A6NE02	0.038	0.067	0.172	0.148	0.213	0.009	0.366	0.334	0.247	0.184	0.677	0.311
A6NED2	0.074	0.082	0.289	0.332	0.244	0.48	0.688	0.598	0.242	0.493	0.199	0.203
A6NEE1	0.051	0.047	0.619	0.413	0.69	0.355	0.545	0.78	0.642	0.523	0.54	0.821
A6NEL2	0.087	0.084	0.288	0.32	0.372	0.448	0.568	0.494	0.454	0.445	0.524	0.6
A6NEN9	0.087	0.044	0.7	0.655	0.756	0.786	0.79	0.852	0.764	0.724	0.927	0.742
A6NEQ2	0.108	0.141	0.045	0.065	0.392	0.23	0.279	0.687	0.391	0.25	0.652	0.387
A6NF36	0.072	0.033	0.062	-0.049	0.658	0.558	0.768	0.819	0.493	0.455	0.268	0.097
A6NFA1	0.085	0.062	0.313	0.029	0.636	0.146	0.501	0.754	0.626	0.334	0.794	0.736
A6NFH5	0.071	0.057	0.724	0.134	0.351	0.264	-0.143	0.162	0.456	0.531	0.25	0.48
A6NFN3	0.106	0.112	0.375	0.45	0.308	0.358	0.43	0.688	0.349	0.271	0.622	0.907
A6NFY7	0.061	0.087	-0.104	0.05	0.488	-0.118	0.169	0.516	0.6	0.252	0.986	0.603
A6NG73	0.046	0.057	0.692	0.294	0.495	0.558	0.321	0.572	0.683	0.418	0.409	-0.028
A6NGE4	0.037	0.042	0.626	0.495	0.618	0.565	0.692	0.683	0.735	0.659	0.779	0.724
A6NGH7	0.065	0.086	0.756	0.682	0.592	0.502	0.717	0.68	0.648	0.678	-0.468	-0.565
A6NGQ2	0.06	0.04	0.385	-0.058	0.196	0.18	0.3	0.351	0.262	0.362	0.45	-0.322
A6NGU7	0.177	0.145	-0.012	0.579	-0.171	0.516	0.923	0.392	0.652	0.802	0.63	-0.886
A6NGZ8	0.081	0.091	0.75	0.77	0.91	0.823	0.906	0.846	0.93	0.806	0.616	0.573
A6NH21	0.058	0.05	0.699	0.664	0.66	0.66	0.638	0.58	0.684	0.616	0.414	0.627
A6NH52	0.056	0.085	0.862	0.726	0.778	0.78	0.783	0.765	0.723	0.71	0.5	0.72
A6NHC0	0.048	0.053	0.576	0.452	0.48	0.481	0.702	0.427	0.399	0.506	0.454	0.351
A6NHG4	0.052	0.082	0.249	0.142	0.353	0.326	0.79	0.665	0.55	0.281	-0.122	-0.547
A6NHG9	0.081	0.074	0.626	0.42	0.689	0.403	0.431	0.418	0.656	0.425	0.421	-0.114
A6NHI5	0.101	0.077	0.84	0.534	0.846	0.648	0.781	0.599	0.745	0.82	0.854	0.412
A6NHJ4	0.055	0.033	0.392	0.511	0.52	0.608	0.383	0.542	0.56	0.45	0.409	0.602
A6NHL2	0.058	0.054	0.427	0.402	0.331	0.342	0.535	0.548	0.399	0.538	0.146	-0.163
A6NHQ4	0.103	0.145	0.339	0.223	0.53	0.441	0.428	0.454	0.52	0.496	0.664	0.363
A6NHT5	0.059	0.081	0.205	0.396	0.552	0.446	0.441	0.668	0.49	0.585	0.668	0.308
A6NHX0	0.04	0.04	0.445	0.149	0.531	0.554	0.555	0.65	0.516	0.228	0.307	0.384
A6NI73	0.077	0.07	0.736	-0.048	0.774	0.113	0.466	0.552	0.835	0.112	0.496	0.255
A6NI79	0.057	0.044	0.736	0.607	0.827	0.538	0.704	0.61	0.784	0.71	0.909	0.199
A6NIH7	0.068	0.048	0.323	0.489	0.692	0.652	0.641	0.766	0.735	0.662	0.819	0.823
A6NIJ9	0.064	0.067	0.666	0.359	0.718	0.446	0.682	0.433	0.648	0.334	0.681	0.022
A6NIZ1	0.065	0.054	0.432	0.756	0.468	0.745	0.63	0.688	0.374	0.678	0.116	0.633
A6NJ46	0.102	0.094	0.492	0.328	0.494	0.44	0.166	0.569	0.424	0.642	0.642	0.546
A6NJ78	0.079	0.052	0.544	0.499	0.596	0.644	0.748	0.368	0.43	0.484	0.029	0.448
A6NJB7	0.101	0.107	0.436	0.545	0.51	0.528	0.41	0.439	0.396	0.572	0.306	0.748
A6NJV1	0.085	0.085	0.435	0.258	0.642	0.264	0.664	0.65	0.518	0.363	0.448	0.472
A6NJZ3	0.096	0.08	0.483	0.524	0.47	0.328	0.792	0.688	0.465	0.372	0.723	0.442
A6NK53	0.051	0.043	0.474	0.568	0.55	0.459	0.455	0.372	0.438	0.34	0.358	0.057
A6NKL6	0.081	0.092	0.322	0.241	0.306	0.38	0.45	0.571	0.356	0.369	0.356	0.156
A6NKN8	0.132	0.074	0.738	0.403	0.698	0.237	0.915	0.862	0.893	0.532	0.979	0.664
A6NKU9	0.075	0.071	0.263	0.497	0.304	0.438	0.788	0.781	0.194	0.485	0.754	0.115
A6NL08	0.09	0.045	0.64	0.61	0.716	0.579	0.728	0.645	0.704	0.507	0.531	0.606
A6NL82	0.045	0.082	0.692	0.582	0.624	0.39	0.701	0.452	0.358	0.259	0.345	-0.403
A6NLC5	0.052	0.036	0.72	0.752	0.632	0.724	0.812	0.714	0.74	0.826	0.28	0.347
A6NLC8	0.071	0.071	0.534	0.726	0.75	0.728	0.566	0.677	0.741	0.704	0.856	0.635
A6NLP5	0.037	0.079	0.68	0.607	0.603	0.66	0.722	0.207	0.699	0.752	0.544	-0.411
A6NLX3	0.059	0.068	0.746	0.528	0.595	0.619	0.586	0.73	0.528	0.806	0.006	0.837
A6NM66	0.056	0.083	0.486	0.143	0.122	0.017	0.766	0.688	0.512	0.292	0.399	0.496
A6NMA1	0.027	0.036	0.67	0.817	0.838	0.817	0.871	0.093	0.635	0.738	0.867	0.683
A6NMK7	0.067	0.067	0.291	0.444	0.714	0.578	0.645	0.824	0.622	0.702	0.082	0.061
A6NMS3	0.084	0.05	0.535	0.599	0.583	0.481	0.642	0.486	0.632	0.371	0.581	0.097
A6NMS7	0.05	0.056	0.57	0.414	0.646	0.49	0.46	0.518	0.696	0.543	-0.001	0.466
A6NMZ2	0.075	0.088	0.724	0.612	0.413	0.371	0.622	0.437	0.33	0.196	0.601	0.448
A6NNA5	0.076	0.091	0.612	0.648	0.638	0.611	0.732	0.76	0.634	0.624	0.377	0.511
A6NNB3	0.053	0.061	0.793	0.55	0.387	0.17	0.539	0.275	0.26	-0.168	0.859	0.776
A6NND4	0.056	0.084	0.66	0.446	0.588	0.598	0.598	0.704	0.548	0.484	0.555	0.525
A6NNL5	0.057	0.025	0.282	0.284	0.105	0.404	0.184	0.674	0.42	0.59	-0.378	0.542
A6NNS2	0.054	0.087	0.622	0.464	0.491	0.633	0.678	0.708	0.216	0.55	0.194	0.417
A6NNX1	0.109	0.054	0.152	0.396	-0.062	0.626	0.588	0.3	0.417	0.826	-0.878	0.856
A6NP61	0.081	0.093	0.682	0.395	0.668	0.568	0.688	0.538	0.74	0.574	0.704	0.818
A6PVI3	0.098	0.065	0.354	-0.085	0.642	0.401	0.462	-0.012	0.6	0.152	0.013	-0.205
A6PVL3	0.081	0.056	0.918	0.828	0.762	0.864	0.794	0.76	0.878	0.818	0.959	0.728
A6PVS8	0.098	0.103	0.775	0.738	0.794	0.782	0.745	0.714	0.778	0.76	0.552	0.56
A6PVY3	0.082	0.057	0.79	0.796	0.91	0.884	0.872	0.894	0.943	0.88	0.67	0.895
A6XGL0	0.08	0.07	0.236	0.031	0.357	0.107	0.507	0.664	0.328	0.282	0.661	-0.257
A6ZKI3	0.071	0.071	-0.188	-0.083	0.174	0.271	0.315	0.428	0.073	0.351	-0.635	-0.754
A7E2F4	0.052	0.055	0.604	0.53	0.664	0.604	0.518	0.68	0.642	0.632	0.12	-0.046
A7E2S9	0.039	0.05	0.748	0.69	0.704	0.716	0.634	0.248	0.782	0.79	0.096	0.419
A7E2U8	0.074	0.1	0.64	0.35	0.522	0.572	0.782	0.756	0.554	0.564	-0.211	-0.033
A7E2V4	0.068	0.079	0.446	0.299	0.542	0.322	0.581	0.58	0.588	0.304	0.473	0.097
A7KAX9	0.06	0.054	0.437	0.402	0.562	0.438	0.572	0.588	0.526	0.506	0.317	0.262
A7MCY6	0.076	0.101	0.47	0.178	0.582	0.333	0.59	0.587	0.507	0.461	0.597	0.146
A7MD48	0.075	0.08	0.461	0.485	0.511	0.392	0.54	0.386	0.661	0.54	0.422	0.147
A7XYQ1	0.109	0.103	0.36	0.106	0.37	0.211	0.374	0.66	0.342	0.267	0.512	0.716
A8K0R7	0.076	0.078	0.632	0.572	0.568	0.636	0.608	0.559	0.614	0.571	0.427	-0.055
A8K0S8	0.081	0.084	0.474	0.233	0.254	0.47	0.359	0.485	0.198	0.442	0.275	0.012
A8K2U0	0.057	0.063	0.461	0.36	0.488	0.491	0.531	0.632	0.52	0.522	-0.127	0.017
A8K4G0	0.07	0.06	0.635	0.504	0.817	0.768	0.684	0.584	0.738	0.776	0.456	0.721
A8K5M9	0.109	0.051	0.034	0.695	0.538	0.666	0.61	0.654	0.655	0.734	0.682	0.375
A8K7I4	0.049	0.05	0.408	0.328	0.61	0.357	0.347	0.376	0.472	0.345	0.058	0.162
A8K830	0.013	0.097	-0.245	0.315	-0.244	0.278	0.407	0.177	0.072	0.439	-0.853	0.229
A8K855	0.054	0.062	0.61	0.636	0.595	0.643	0.416	0.445	0.514	0.555	0.74	0.674
A8K8P3	0.044	0.043	0.534	0.365	0.49	0.477	0.378	0.508	0.385	0.498	0.192	0.477
A8K8V0	0.096	0.074	0.482	0.452	0.582	0.355	0.809	0.708	0.644	0.472	0.381	0.569
A8MPS7	0.068	0.074	0.235	-0.109	0.209	-0.031	0.212	0.107	0.124	-0.112	0.577	0.525
A8MQ03	0.118	0.125	0.624	0.636	0.41	0.652	0.384	0.73	0.292	0.568	0.083	0.887
A8MQ27	0.056	0.063	0.291	0.127	0.113	-0.035	0.082	0.302	0.093	0.01	0.503	0.178
A8MQB3	0.081	0.081	0.761	0.78	0.782	0.777	0.697	0.801	0.779	0.8	0.771	0.88
A8MQT2	0.05	0.048	0.634	0.55	0.681	0.579	0.463	0.632	0.624	0.631	0.046	-0.135
A8MT70	0.068	0.065	0.554	0.668	0.564	0.574	0.658	0.606	0.581	0.562	0.202	0.171
A8MTA8	0.073	0.087	0.826	0.656	0.796	0.779	0.832	0.78	0.803	0.84	0.445	0.922
A8MTJ3	0.079	0.04	0.754	0.54	0.749	0.611	0.549	0.766	0.775	0.758	0.735	0.511
A8MTJ6	0.105	0.093	-0.048	0.009	0.151	-0.4	0.594	0.561	0.234	-0.181	-0.365	-0.602
A8MTL3	0.057	0.09	0.745	0.708	0.608	0.626	0.7	0.767	0.606	0.569	0.543	0.346
A8MTL9	0.058	0.094	0.39	0.46	0.404	0.53	0.286	0.624	0.526	0.626	0.285	0.382
A8MTQ0	0.072	0.088	0.618	0.275	0.588	0.277	0.583	0.665	0.53	-0.033	0.398	-0.1
A8MUM7	0.042	0.035	0.405	-0.112	0.588	0.33	0.01	0.504	0.198	0.191	0.011	0.838
A8MUP2	0.05	0.1	0.23	0.06	-0.15	0.299	0.344	0.518	-0.101	0.191	-0.065	0.334
A8MUX0	0.039	0.037	0.58	0.48	0.374	0.476	0.193	0.403	0.131	0.302	0.774	0.969
A8MV23	0.068	0.066	0.434	0.584	0.38	0.64	0.336	0.493	0.347	0.522	0.627	0.309
A8MV24	0.078	0.013	0.309	0.048	0.039	0.245	0.844	0.163	-0.449	-0.042	0.171	0.165
A8MV65	0.071	0.077	0.562	0.354	0.827	0.53	0.407	0.839	0.809	0.679	-0.118	0.216
A8MVS5	0.091	0.091	0.82	0.716	0.463	0.692	0.486	0.48	0.531	0.698	0.892	-0.055
A8MVW0	0.087	0.093	0.519	0.242	0.333	0.316	0.462	0.712	0.459	0.423	0.826	0.753
A8MVW5	0.087	0.054	0.424	0.537	0.371	0.558	0.636	0.659	0.414	0.604	0.006	0.114
A8MWS1	0.095	0.076	0.038	0.036	0.219	0.255	0.6	0.536	0.328	0.254	0.334	0.184
A8MX34	0.032	0.029	0.375	0.496	0.482	0.242	0.592	0.638	0.52	0.17	-0.015	0.437
A8MXK1	0.05	0.025	0.866	0.646	0.874	0.812	0.8	0.662	0.842	0.689	0.588	0.58
A8MZ36	0.027	0.03	0.394	0.34	0.6	0.386	0.31	0.219	0.423	0.568	-0.028	-0.419
A8TX70	0.077	0.067	0.54	0.511	0.514	0.496	0.709	0.46	0.579	0.552	0.52	0.431
A9QM74	0.066	0.07	0.725	0.636	0.679	0.667	0.65	0.611	0.762	0.622	0.668	0.51
A9UHW6	0.045	0.027	0.574	0.039	0.682	0.368	0.456	0.257	0.612	0.38	0.359	-0.114
A9Z1Z3	0.08	0.076	0.632	0.382	0.516	0.479	0.631	0.656	0.55	0.548	0.279	0.245
B0FP48	0.053	0.065	0.496	0.314	0.476	0.47	0.568	0.365	0.425	0.61	0.671	0.229
B0I1T2	0.05	0.043	0.21	0.077	0.324	0.251	0.3	0.562	0.231	0.2	0.183	0.198
B0YJ81	0.087	0.08	0.597	0.549	0.732	0.784	0.626	0.816	0.725	0.776	0.93	0.93
B1AK53	0.07	0.07	0.572	0.106	0.526	0.271	0.59	0.684	0.538	0.45	0.438	-0.143
B1AL88	0.068	0.061	0.296	0.175	0.644	0.221	0.418	0.535	0.696	0.65	0.831	0.752
B1ANS9	0.055	0.075	0.639	0.532	0.693	0.686	0.612	0.65	0.642	0.628	0.142	0.544
B1ATL7	0.084	0.091	0.6	0.553	0.824	0.684	0.822	0.931	0.79	0.728	0.725	0.79
B2CW77	0.101	0.118	0.265	0.525	0.158	0.421	0.272	0.744	0.426	0.394	0.172	-0.339
B2RC85	0.063	0.056	0.636	0.518	0.493	0.589	0.662	0.586	0.441	0.517	0.529	0.362
B2RD01	0.086	0.048	0.404	0.118	0.084	0.291	0.072	0.286	0.261	-0.04	0.11	-0.013
B2RN74	0.083	0.071	0.6	0.584	0.414	0.444	0.482	0.621	0.304	0.439	0.205	0.394
B2RNN3	0.126	0.12	0.752	0.786	0.794	0.823	0.772	0.724	0.835	0.832	0.692	0.861
B2RTY4	0.063	0.06	0.648	0.627	0.71	0.62	0.666	0.62	0.689	0.641	0.633	0.535
B2RUY7	0.077	0.045	0.378	0.45	0.494	0.622	0.594	0.471	0.5	0.518	-0.516	-0.092
B2RV13	0.037	0.055	0.478	0.492	0.665	0.473	0.772	0.707	0.652	0.528	-0.137	0.256
B2RXF5	0.069	0.078	0.452	0.242	0.546	0.417	0.608	0.438	0.421	0.38	0.308	0.273
B2RXH2	0.075	0.057	0.319	0.509	0.325	0.481	0.593	0.284	0.238	0.481	-0.483	-0.171
B2RXH4	0.072	0.063	0.61	0.557	0.552	0.419	0.733	0.713	0.608	0.442	0.587	0.346
B3EWG3	0.067	0.067	0.814	0.736	0.914	0.816	0.539	0.694	0.834	0.676	0.89	0.026
B3EWG5	0.067	0.079	0.822	0.516	0.918	0.641	0.504	0.719	0.829	0.333	0.872	0.333
B3GLJ2	0	0.041	0.065	0.788	0.258	0.728	0.766	0.873	0.432	0.742	0.313	-0.306
B3KS81	0.08	0.062	0.644	0.519	0.696	0.697	0.541	0.526	0.828	0.539	-0.005	0.083
B3KVV0	0.076	0.038	0.86	0.886	0.882	0.873	0.73	0.676	0.88	0.83	0.67	0.801
B4DJY2	0.073	0.046	0.896	0.87	0.707	0.924	0.856	0.825	0.739	0.914	0.299	0.978
B4DU55	0.092	0.039	0.462	0.508	0.574	0.461	0.504	0.37	0.596	0.408	-0.249	-0.438
B4DX44	0.084	0.054	0.628	0.68	0.595	0.632	0.588	0.711	0.684	0.37	0.348	0.51
B4DXR9	0.082	0.021	0.542	0.611	0.39	0.618	0.572	0.659	0.604	0.375	0.51	0.016
B4DYI2	0.08	0.076	0.527	0.69	0.696	0.695	0.668	0.645	0.69	0.752	0.139	0.302
B6A8C7	0.063	0.074	0.686	0.518	0.679	0.446	0.489	0.474	0.685	0.425	0.624	0.165
B6SEH8	0.078	0.09	0.52	0.513	0.618	0.567	0.612	0.58	0.722	0.559	0.269	0.501
B6SEH9	0.075	0.095	0.51	0.512	0.52	0.562	0.588	0.656	0.676	0.596	0.387	0.538
B7U540	0.039	0.035	0.553	0.556	0.658	0.478	0.252	0.744	0.606	0.45	0.899	0.462
B7Z1M9	0.108	0.116	0.116	0.147	-0.164	0.374	0.478	0.501	-0.128	0.416	0.599	-0.317
B7ZAP0	0.047	0.04	0.758	0.698	0.658	0.688	0.565	0.658	0.516	0.854	0.557	0.602
B7ZAQ6	0.07	0.064	0.748	0.55	0.706	0.724	0.776	0.706	0.71	0.714	0.607	0.555
B9EJG8	0.024	0.028	0.5	0.571	0.701	0.586	0.732	0.748	0.522	0.69	-0.118	-0.283
C9J3I9	0.088	0.098	0.354	0.774	0.298	0.614	0.846	0.904	0.389	0.756	0.474	0.353
C9JBD0	0.062	0.078	0.606	0.67	0.55	0.572	0.607	0.171	0.468	0.41	0.282	0.326
C9JCN9	0.068	0.095	0.021	0.584	-0.106	-0.079	0.638	0.781	0.017	0.229	0.596	0.438
C9JDV5	0.076	0.076	0.632	0.722	0.662	0.715	0.538	0.538	0.694	0.711	-0.096	0.267
C9JLW8	0.052	0.093	-0.066	0.009	-0.238	0.169	0.859	0.42	0.095	-0.006	0.482	0.665
C9JQI7	0.075	0.076	0.784	0.832	0.806	0.85	0.768	0.778	0.82	0.83	0.689	0.735
C9JR72	0.035	0.044	0.382	-0.037	0.266	0.147	0.157	0.309	0.25	0.248	0.584	-0.194
C9JUS6	0.065	0.078	0.662	0.502	0.471	0.252	0.395	0.441	0.479	0.589	0.634	0.29
C9JXX5	0.112	0.051	0.512	0.293	0.327	0.832	0.713	0.203	0.563	0.848	0.877	-0.156
D3W0D1	0.063	0.053	0.74	0.23	0.778	0.496	0.54	0.523	0.639	0.498	0.664	-0.186
D6RGH6	0.068	0.055	0.392	0.428	0.341	0.504	0.679	0.651	0.348	0.564	-0.337	-0.364
E2RYF6	0.019	0.021	0.52	0.596	0.279	0.511	0.316	0.302	0.303	0.465	0.407	-0.318
E2RYF7	0.072	0.088	0.748	0.668	0.606	0.618	0.832	0.311	0.525	0.583	0.804	-0.492
E5RQL4	0.095	0.095	0.556	0.696	0.796	0.679	0.764	0.344	0.81	0.692	0.279	0.59
E7ERA6	0.088	0.076	0.243	0.204	0.016	-0.091	0.016	0.28	-0.027	-0.212	0.447	0.435
E7ETH6	0.08	0.057	0.354	0.561	0.606	0.698	0.44	0.296	0.594	0.403	0.612	0.157
E7EU14	0.07	0.053	0.852	0.532	0.674	0.686	0.246	0.841	0.526	0.807	-0.167	0.487
E9PGG2	0.066	0.1	0.566	0.348	0.547	0.328	0.574	0.536	0.46	0.312	0.604	-0.278
F2Z398	0.057	0.074	0.267	-0.047	0.331	0.06	0.442	0.622	0.399	0.108	0.502	-0.901
F7VJQ1	0.164	0.11	0.803	0.89	0.886	0.88	-0.598	-0.638	0.788	0.858	-0.977	0.859
H0UI37	0.082	0.072	0.608	0.628	0.482	0.424	0.926	0.661	0.656	0.705	0.816	0.816
O00115	0.086	0.067	0.611	0.43	0.686	0.566	0.728	0.68	0.638	0.53	0.357	0.67
O00116	0.059	0.07	0.348	0.291	0.468	0.532	0.604	0.583	0.504	0.588	0.724	0.822
O00124	0.085	0.063	0.926	0.849	0.94	0.932	0.924	0.756	0.938	0.938	0.47	0.706
O00139	0.062	0.059	0.647	0.486	0.622	0.534	0.698	0.424	0.71	0.588	0.308	0.315
O00141	0.044	0.088	0.444	0.447	0.666	0.666	0.395	0.516	0.657	0.663	0.401	0.426
O00144	0.068	0.066	0.528	0.544	0.515	0.57	0.294	0.634	0.572	0.626	0.251	0.522
O00148	0.04	0.042	0.29	0.096	0.454	0.274	0.561	0.365	0.314	0.196	0.242	0.231
O00151	0.064	0.061	0.586	0.158	0.578	0.422	0.434	0.346	0.522	0.427	0.665	0.351
O00154	0.063	0.037	0.652	-0.011	0.628	0.127	0.571	0.608	0.549	0.228	0.235	0.526
O00155	0.058	0.069	0.39	0.129	0.292	0.155	0.224	0.418	0.3	0.135	0.531	0.014
O00160	0.061	0.061	0.504	-0.05	0.32	0.204	0.523	0.538	0.376	0.192	0.16	0.437
O00161	0.005	0.057	0.692	0.59	0.465	0.626	0.337	0.451	0.588	0.48	0.373	0.159
O00165	0.082	0.09	0.62	0.444	0.608	0.514	0.696	0.612	0.624	0.713	0.369	0.603
O00167	0.061	0.059	0.412	0.442	0.56	0.491	0.608	0.636	0.468	0.58	0.792	-0.123
O00168	0.033	0.087	0.743	-0.545	0.333	-0.361	0.916	0.649	0.466	-0.516	0.713	-0.726
O00170	0.042	0.055	0.562	0.566	0.506	0.606	0.388	0.204	0.362	0.636	0.224	0.371
O00175	0.034	0.067	0.886	0.694	0.791	0.826	0.722	0.81	0.79	0.886	0.566	0.625
O00178	0.054	0.067	0.337	0.135	0.464	0.055	0.445	0.278	0.5	0.113	0.888	0.328
O00180	0.045	0.048	0.616	0.416	0.659	0.612	0.482	0.564	0.684	0.594	0.436	0.223
O00182	0.09	0.076	0.536	0.317	0.485	0.318	0.748	0.663	0.502	0.384	0.778	0.209
O00186	0.088	0.068	0.602	0.596	0.698	0.652	0.518	0.627	0.75	0.634	0.374	0.313
O00187	0.064	0.066	0.396	0.284	0.416	0.362	0.559	0.331	0.452	0.317	0.16	0.155
O00189	0.06	0.075	0.355	0.258	0.416	0.463	0.553	0.536	0.442	0.547	0.418	0.561
O00192	0.067	0.055	0.306	0.17	0.425	0.329	0.214	0.283	0.331	0.26	0.388	-0.204
O00193	0.077	0.071	0.325	0.628	0.393	0.742	0.582	0.59	-0.032	0.705	-0.338	0.048
O00194	0.055	0.055	0.507	0.174	0.606	0.203	0.709	0.462	0.376	0.036	-0.613	-0.011
O00198	0.055	0.088	-0.267	0.55	0.001	0.604	-0.381	-0.308	-0.118	0.601	0.207	0.714
O00203	0.064	0.063	0.68	0.684	0.778	0.644	0.728	0.694	0.727	0.62	0.743	0.512
O00204	0.093	0.093	0.041	0.163	0.036	0.261	0.319	0.229	0.112	0.146	-0.074	0.767
O00206	0.061	0.063	0.459	0.449	0.518	0.474	0.65	0.556	0.556	0.53	0.15	0.306
O00212	0.043	0.057	0.352	-0.026	0.552	0.324	0.398	0.656	0.414	0.39	0.21	0.404
O00213	0.07	0.089	0.7	0.325	0.546	0.306	0.551	0.71	0.623	0.428	0.764	0.729
O00214	0.05	0.091	0.677	0.59	0.686	0.778	0.67	0.604	0.624	0.657	0.406	0.388
O00217	0.033	0.048	0.294	0.216	0.191	0.333	-0.068	0.644	0.18	0.22	-0.42	-0.052
O00219	0.027	0.058	0.505	0.339	0.508	0.4	0.637	0.678	0.549	0.383	0.033	0.598
O00220	0.062	0.064	0.693	0.552	0.72	0.562	0.497	0.188	0.73	0.4	0.751	0.841
O00221	0.088	0.072	0.679	0.311	0.553	0.286	0.548	0.74	0.63	0.36	0.908	0.375
O00222	0.064	0.061	0.588	0.561	0.592	0.679	0.601	0.665	0.628	0.623	0.189	0.18
O00230	0.095	0.048	0.831	0.288	0.705	0.515	0.648	0.644	0.62	0.441	0.066	0.746
O00231	0.069	0.062	0.464	0.327	0.518	0.554	0.359	0.34	0.37	0.661	0.365	0.286
O00232	0.057	0.035	0.517	0.646	0.574	0.618	0.655	0.568	0.586	0.647	0.382	0.289
O00233	0.054	0.063	0.625	0.238	0.706	0.231	0.552	0.735	0.654	0.444	0.576	0.551
O00237	0.066	0.077	0.73	0.608	0.806	0.762	0.746	0.686	0.81	0.718	0.346	0.462
O00238	0.056	0.056	0.629	0.648	0.614	0.734	0.652	0.636	0.544	0.588	0.297	0.446
O00241	0.06	0.058	0.666	0.554	0.617	0.468	0.546	0.442	0.488	0.468	0.488	0.157
O00244	0.088	0.015	0.56	0.665	0.72	0.824	0.289	-0.5	0.385	0.302	0.455	0.614
O00253	0.023	0.091	0.553	0.647	0.484	0.688	0.538	0.609	0.482	0.632	-0.324	0.97
O00254	0.075	0.086	0.548	0.596	0.473	0.812	0.56	0.574	0.397	0.8	-0.02	0.464
O00255	0.05	0.076	0.68	0.205	0.704	0.38	0.716	0.604	0.702	0.458	0.57	0.809
O00258	0.034	0.034	0.912	0.68	0.848	0.79	0.506	0.557	0.823	0.667	0.846	0.861
O00264	0.087	0.056	0.43	0.254	0.225	0.38	0.559	0.758	-0.05	0.452	0.581	0.227
O00267	0.065	0.073	0.686	0.406	0.567	0.61	0.576	0.672	0.604	0.637	0.742	-0.064
O00268	0.129	0.091	0.226	-0.181	0.573	-0.223	0.472	0.312	0.434	-0.011	0.711	0.671
O00270	0.056	0.085	0.682	0.669	0.562	0.711	0.59	0.4	0.429	0.629	0.673	0.346
O00273	0.048	0.03	0.392	0.066	0.688	0.243	0.515	0.383	0.616	0.485	0.323	-0.24
O00287	0.085	0.081	0.184	0.436	0.56	0.624	0.086	0.473	0.656	0.54	0.535	0.666
O00291	0.04	0.042	0.488	0.455	0.604	0.66	0.657	0.69	0.609	0.661	0.207	0.124
O00292	0.068	0.052	0.18	0.407	0.393	0.587	0.063	0.112	0.284	0.455	0.555	-0.063
O00295	0.052	0.088	0.506	0.314	0.499	0.502	0.615	0.463	0.514	0.48	0.591	-0.395
O00299	0.058	0.079	0.414	0.642	0.316	0.712	0.246	0.72	0.301	0.782	0.188	0.126
O00300	0.055	0.075	0.534	0.558	0.709	0.728	0.497	0.407	0.714	0.66	0.397	0.191
O00303	0.05	0.064	-0.262	0.158	-0.182	0.098	-0.09	0.08	-0.203	-0.02	0.425	-0.566
O00305	0.067	0.05	0.276	0.394	0.466	0.413	0.594	0.43	0.558	0.349	0.496	0.698
O00308	0.057	0.064	0.278	0.1	0.358	0.354	0.409	0.696	0.366	0.378	0.575	-0.304
O00311	0.084	0.073	0.364	0.413	0.586	0.426	0.444	0.423	0.562	0.528	0.502	0.596
O00321	0.085	0.111	-0.28	0.12	0.196	0.158	0.025	0.674	0.287	0.176	0.819	-0.272
O00322	0.023	0.074	0.716	0.67	0.493	0.406	0.165	0.63	0.288	0.452	0.71	0.662
O00329	0.055	0.052	0.57	0.123	0.586	0.438	0.536	0.573	0.558	0.534	0.225	0.134
O00330	0.088	0.072	0.612	0.36	0.595	0.388	0.74	0.51	0.576	0.506	0.84	0.384
O00337	0.045	0.063	0.543	0.536	0.619	0.646	0.512	0.594	0.54	0.572	0.423	0.594
O00338	0.071	0.074	0.487	0.569	0.421	0.56	0.634	0.592	0.501	0.647	-0.064	0.274
O00339	0.045	0.052	0.608	0.564	0.435	0.547	0.426	0.432	0.472	0.481	0.469	0.737
O00341	0.048	0.066	0.674	0.386	0.511	0.384	0.454	0.716	0.324	0.377	0.769	0.399
O00358	0.099	0.094	-0.15	-0.193	0.246	-0.191	0.382	0.414	0.287	-0.195	-0.096	0.114
O00391	0.052	0.074	0.41	0.494	0.277	0.423	0.284	0.485	0.171	0.421	0.094	0.627
O00398	0.071	0.05	0.456	0.441	0.401	0.447	0.595	0.798	0.307	0.412	-0.063	0.302
O00399	0.047	0.063	0.156	0.076	0.268	0.259	0.526	0.205	0.352	0.535	-0.041	0.316
O00400	0.091	0.078	0.442	0.446	0.596	0.542	0.706	0.58	0.545	0.543	0.815	0.764
O00401	0.079	0.073	0.642	0.756	0.748	0.524	0.712	0.71	0.756	0.658	0.216	0.803
O00408	0.041	0.057	0.493	0.353	0.404	0.319	0.56	0.626	0.398	0.423	0.256	0.193
O00409	0.096	0.08	0.653	0.602	0.581	0.574	0.556	0.652	0.544	0.61	0.808	0.777
O00411	0.055	0.057	0.456	0.306	0.468	0.399	0.614	0.571	0.452	0.436	0.484	0.412
O00418	0.051	0.058	0.162	0.27	0.217	0.321	0.369	0.679	0.132	0.215	0.199	-0.017
O00421	0.081	0.067	0.792	0.606	0.822	0.764	0.681	0.568	0.746	0.707	0.759	0.657
O00422	0.033	0.085	0.58	0.596	0.387	0.183	0.34	0.746	0.638	0.25	0.086	0.417
O00423	0.059	0.066	0.512	0.556	0.344	0.648	0.607	0.576	0.44	0.547	-0.081	0.538
O00425	0.076	0.059	0.528	0.493	0.538	0.362	0.616	0.467	0.656	0.511	0.012	-0.153
O00429	0.054	0.043	0.598	0.37	0.656	0.495	0.734	0.636	0.584	0.366	0.54	0.148
O00442	0.055	0.057	0.465	0.532	0.542	0.658	0.47	0.432	0.492	0.59	0.559	0.539
O00443	0.068	0.066	0.622	0.526	0.693	0.635	0.666	0.621	0.674	0.67	0.289	0.435
O00444	0.073	0.06	0.583	0.511	0.626	0.52	0.621	0.625	0.626	0.585	0.367	-0.041
O00445	0.08	0.073	0.682	0.249	0.731	0.418	0.596	0.6	0.704	0.489	0.476	0.371
O00451	0.05	0.065	0.228	0.149	0.302	0.27	0.027	0.53	0.247	0.072	0.328	0.366
O00453	0.052	0.072	0.963	0.702	0.978	0.671	0.515	0.864	0.928	0.789	0.793	0.548
O00458	0.071	0.051	0.596	0.473	0.606	0.555	0.612	0.634	0.604	0.542	0.599	0.591
O00459	0.062	0.071	0.322	0.336	0.477	0.363	0.332	0.584	0.409	0.373	-0.132	0.127
O00461	0.049	0.045	0.6	0.468	0.55	0.393	0.758	0.657	0.598	0.508	0.502	0.63
O00463	0.063	0.052	0.548	0.589	0.537	0.628	0.424	0.227	0.534	0.643	0.222	0.596
O00468	0.084	0.084	0.144	0.16	0.284	0.194	0.161	0.35	0.292	0.174	0.137	0.353
O00469	0.068	0.073	0.236	0.379	0.349	0.416	0.68	0.646	0.39	0.426	0.316	0.185
O00470	0.072	0.09	0.186	0.541	0.492	0.571	0.413	0.564	0.269	0.507	0.439	0.752
O00471	0.058	0.048	0.727	0.704	0.812	0.724	0.81	0.775	0.804	0.786	0.479	0.624
O00472	0.067	0.073	0.59	0.592	0.675	0.691	0.622	0.691	0.636	0.673	-0.2	-0.055
O00476	0.062	0.069	0.674	0.637	0.642	0.721	0.592	0.436	0.606	0.664	0.637	0.831
O00478	0.068	0.068	0.596	0.54	0.735	0.642	0.701	0.78	0.712	0.641	-0.215	0.36
O00479	0.156	0.133	0.657	0.668	0.781	0.508	0.768	0.93	0.834	0.839	-0.597	0.334
O00481	0.074	0.068	0.716	0.581	0.814	0.69	0.734	0.765	0.77	0.646	0.336	0.524
O00482	0.078	0.044	0.412	0.514	0.682	0.531	0.64	0.502	0.632	0.554	-0.044	-0.092
O00483	0.037	0.074	0.35	0.562	0.768	0.83	0.262	0.886	0.016	0.828	0.844	0.809
O00487	0.039	0.048	0.656	0.737	0.728	0.724	0.564	0.498	0.608	0.72	0.763	0.755
O00488	0.075	0.075	0.674	0.276	0.745	0.029	0.442	0.442	0.773	0.313	0.021	0.213
O00499	0.074	0.073	0.344	0.368	0.51	0.48	0.498	0.634	0.411	0.428	0.752	-0.249
O00501	0.06	0.069	0.558	0.32	0.756	0.468	0.146	-0.024	0.556	0.234	0.825	-0.04
O00505	0.056	0.058	0.686	0.625	0.702	0.696	0.719	0.592	0.702	0.728	0.682	0.311
O00506	0.066	0.063	0.446	0.026	0.651	0.15	0.482	0.724	0.632	0.168	0.514	-0.236
O00507	0.066	0.052	0.508	0.506	0.642	0.606	0.628	0.645	0.582	0.638	0.67	0.497
O00512	0.1	0.111	0.439	0.288	0.522	0.2	0.536	0.645	0.443	0.323	0.453	0.107
O00515	0.064	0.074	0.427	0.283	0.506	0.323	0.62	0.574	0.57	0.372	0.569	0.489
O00519	0.073	0.081	0.602	0.045	0.748	0.179	0.562	0.455	0.762	0.23	0.606	0.188
O00522	0.054	0.067	0.63	0.478	0.652	0.673	0.707	0.706	0.629	0.66	0.594	0.338
O00526	0.06	0.071	0.719	0.688	0.511	0.612	0.766	0.58	0.313	0.314	0.595	0.625
O00533	0.061	0.066	0.497	0.606	0.524	0.554	0.68	0.57	0.574	0.54	0.42	0.34
O00534	0.057	0.059	0.552	0.345	0.564	0.48	0.497	0.607	0.513	0.399	0.181	0.532
O00541	0.058	0.043	0.818	0.78	0.804	0.707	0.802	0.844	0.829	0.756	0.617	0.539
O00548	0.083	0.086	0.718	0.403	0.742	0.386	0.46	0.343	0.532	0.324	0.578	0.804
O00555	0.078	0.077	0.656	0.436	0.643	0.432	0.658	0.754	0.634	0.519	0.906	0.806
O00559	0.047	0.047	0.774	0.732	0.816	0.866	0.94	0.712	0.877	0.84	0.522	0.483
O00560	0.054	0.037	0.569	0.619	0.568	0.538	0.606	0.634	0.703	0.577	0.173	0.148
O00562	0.072	0.075	0.495	0.212	0.454	0.34	0.554	0.548	0.452	0.316	0.529	-0.157
O00566	0.078	0.085	0.617	0.755	0.682	0.785	0.794	0.66	0.634	0.729	-0.005	0.619
O00567	0.064	0.054	0.757	0.704	0.698	0.597	0.765	0.777	0.685	0.618	0.794	0.386
O00570	0.066	0.123	-0.054	-0.245	0.096	-0.182	0.132	0.342	0.022	-0.067	0.247	0.665
O00571	0.048	0.062	0.08	0.145	0.327	0.216	0.404	0.137	0.298	0.036	0.141	-0.229
O00574	0.053	0.041	0.682	0.532	0.646	0.448	0.45	0.36	0.548	0.214	0.242	-0.209
O00584	0.074	0.062	0.393	0.377	0.629	0.364	0.319	0.266	0.45	0.317	0.84	0.641
O00585	0.075	0.09	0.892	0.43	0.858	0.826	0.768	0.666	0.942	0.738	0.81	0.521
O00587	0.075	0.093	0.629	0.527	0.55	0.56	0.016	0.358	0.297	0.317	0.697	0.508
O00590	0.068	0.055	0.534	0.469	0.486	0.406	0.52	0.691	0.535	0.353	0.126	0.106
O00591	0.043	0.055	0.498	0.41	0.726	0.64	0.504	0.511	0.658	0.63	0.398	0.388
O00602	0.064	0.098	0.58	0.371	0.622	0.528	0.803	0.49	0.614	0.656	0.418	0.602
O00622	0.076	0.068	0.484	0.519	0.614	0.411	0.201	0.509	0.704	0.47	-0.417	-0.207
O00623	0.07	0.047	0.479	0.663	0.468	0.548	0.382	0.53	0.447	0.556	0.317	0.259
O00624	0.062	0.075	0.418	0.272	0.343	0.631	0.643	0.586	0.342	0.508	0.085	0.101
O00625	0.086	0.062	0.689	0.619	0.739	0.394	0.356	0.614	0.757	0.554	0.169	0.483
O00626	0.054	0.022	-0.477	0.353	-0.079	0.362	-0.156	0.571	0.068	0.408	0.597	0.395
O00628	0.043	0.046	0.061	0.084	0.2	0.36	0.649	0.664	0.278	0.42	0.407	0.289
O00629	0.058	0.046	0.656	0.715	0.674	0.664	0.78	0.744	0.701	0.735	0.475	0.3
O00631	0.129	0.065	0.87	0.756	0.668	0.707	-0.224	0.506	0.073	0.644	0.993	0.991
O00634	0.067	0.083	0.028	-0.13	0.401	0.124	0.101	0.178	0.245	0.056	-0.123	0.5
O00635	0.062	0.058	0.665	0.54	0.652	0.701	0.73	0.72	0.743	0.736	-0.173	0.246
O00716	0.08	0.075	0.425	0.232	0.614	0.218	0.433	0.499	0.512	0.302	0.144	0.204
O00743	0.033	0.036	0.546	0.505	0.484	0.595	0.368	0.559	0.484	0.626	-0.176	0.364
O00744	0.046	0.075	0.302	0.208	0.329	0.189	0.216	0.445	0.104	0.019	0.393	0.402
O00746	0.064	0.08	0.116	0.148	0.182	0.532	0.722	0.011	0.33	0.573	0.145	0.407
O00748	0.057	0.066	0.639	0.506	0.682	0.463	0.594	0.672	0.593	0.465	0.489	0.491
O00750	0.056	0.072	0.532	0.38	0.425	0.446	0.567	0.532	0.481	0.458	0.373	-0.154
O00754	0.06	0.055	0.358	0.392	0.407	0.376	0.53	0.634	0.345	0.382	0.239	0.624
O00755	0.043	0.043	0.422	0.141	0.587	0.405	0.272	0.57	0.624	0.418	0.192	0.346
O00757	0.062	0.068	0.548	0.296	0.605	0.403	0.512	0.548	0.634	0.421	0.486	0.331
O00762	0.084	0.084	0.504	0.147	0.233	0.605	0.262	0.618	0.294	0.756	0.33	0.771
O00763	0.057	0.062	0.442	0.247	0.401	0.276	0.406	0.582	0.37	0.314	0.629	0.079
O00764	0.061	0.067	0.224	0.548	0.063	0.477	0.637	0.55	0.085	0.616	0.07	0.763
O00767	0.075	0.075	0.637	0.648	0.616	0.57	0.524	0.713	0.566	0.64	0.285	0.343
O14490	0.047	0.049	0.402	0.189	0.575	0.431	0.568	0.554	0.584	0.415	0.179	0.03
O14492	0.063	0.073	0.155	0.246	0.116	0.49	0.327	0.632	0.122	0.463	0.631	0.068
O14493	0.043	0.048	0.498	-0.174	0.507	0.004	0.311	0.39	0.132	-0.038	0.515	-0.774
O14494	0.053	0.046	0.697	0.595	0.73	0.563	0.694	0.629	0.758	0.715	0.006	0.843
O14495	0.042	0.058	0.53	0.472	0.504	0.566	0.126	0.82	0.464	0.442	0.327	0.465
O14497	0.08	0.086	0.289	0	0.426	0.14	0.532	0.481	0.466	0.449	0.548	-0.141
O14498	0.051	0.068	0.214	-0.037	0.231	0.254	0.46	0.495	0.066	0.073	-0.166	-0.535
O14503	0.085	0.092	0.698	0.678	0.747	0.644	0.79	0.81	0.768	0.701	0.737	0.253
O14508	0.066	0.061	0.592	0.665	0.506	0.552	0.781	0.768	0.522	0.597	0.867	0.864
O14511	0.069	0.062	0.314	0.155	0.18	0.324	0.414	0.306	0.232	0.326	0.555	0.506
O14514	0.078	0.071	0.507	0.206	0.519	0.207	0.396	0.44	0.466	0.245	0.623	0.634
O14519	0.07	0.035	0.554	0.186	0.374	0.377	0.73	0.849	0.416	0.698	0.645	-0.715
O14520	0.07	0.07	0.514	0.155	0.342	0.328	0.705	0.601	0.389	0.341	0.519	0.112
O14521	0.044	0.044	0.762	0.192	0.692	0.258	0.785	0.37	0.76	0.22	0.844	0.486
O14522	0.065	0.041	0.532	0.145	0.432	0.264	0.573	0.598	0.373	0.257	0.441	0.261
O14523	0.068	0.068	0.254	0.368	0.274	0.151	0.336	0.362	0.282	0.125	0.496	0.135
O14526	0.063	0.072	0.5	0.396	0.548	0.4	0.53	0.67	0.548	0.469	0.535	-0.149
O14529	0.092	0.085	0.418	0.32	0.594	0.405	0.534	0.594	0.544	0.471	0.489	0.038
O14530	0.093	0.053	0.815	0.528	0.651	0.62	0.656	0.458	0.552	0.77	0.294	0.304
O14531	0.059	0.075	0.218	-0.103	0.271	0.113	0.347	0.494	0.362	0.14	-0.134	-0.076
O14543	0.111	0.053	0.342	-0.307	0.374	0.22	0.6	0.333	0.296	0.202	0.476	-0.855
O14544	0.069	0.071	0.559	0.606	0.564	0.526	0.602	0.698	0.408	0.528	0.564	0.698
O14545	0.062	0.062	0.66	0.573	0.522	0.585	0.594	0.635	0.61	0.554	0.691	0.347
O14548	0.079	0.053	0.058	0.166	0.168	0.528	0.376	0.677	0.268	0.2	0.028	-0.818
O14556	0.066	0.049	0.465	0.199	0.519	0.069	0.353	0.3	0.524	0.114	-0.089	0.643
O14558	0.056	0.069	-0.138	0.186	0.619	0.364	0.128	0.572	0.435	0.312	0.7	0.587
O14561	0.045	0.051	0.213	0.504	0.612	0.502	-0.227	0.252	-0.257	0.382	0.175	-0.059
O14562	0.087	0.074	0.413	0.316	0.458	0.62	0.536	0.354	0.544	0.714	0.617	0.681
O14569	0.081	0.054	0.716	0.639	0.597	0.536	0.614	0.406	0.622	0.54	0.175	0.324
O14576	0.064	0.057	0.805	0.672	0.767	0.763	0.759	0.766	0.814	0.788	0.455	0.755
O14578	0.055	0.049	0.538	0.504	0.606	0.546	0.534	0.67	0.598	0.561	0.494	0.72
O14579	0.029	0.042	0.574	0.221	0.356	0.455	0.374	0.458	0.298	0.489	0.462	0.298
O14581	0.087	0.074	0.602	0.476	0.67	0.438	0.458	0.2	0.407	0.347	0.315	0.098
O14593	0.069	0.054	0.402	0.292	0.634	0.307	0.316	0.506	0.454	0.288	0.715	-0.561
O14594	0.077	0.092	0.418	0.414	0.592	0.363	0.4	0.479	0.593	0.272	0.186	0.375
O14595	0.037	0.048	0.377	0.133	0.18	0.264	0.44	0.332	0.157	0.186	0.544	0.089
O14598	0.112	0.104	0.108	0.087	0.28	0.335	0.528	0.366	0.54	0.382	0.783	0.901
O14599	0.104	0.104	-0.129	0.14	-0.298	0.431	0.732	0.844	0.035	0.219	0.848	-0.048
O14602	0.09	0.056	0.516	0.696	0.724	0.864	0.75	0.806	0.554	0.728	0.693	0.895
O14603	0.082	0.048	0.658	0.511	0.584	0.667	0.275	0.285	0.59	0.483	0.449	0.686
O14604	0.023	0	0.682	0.282	0.616	0.172	0.463	-0.003	0.17	0.552	0.784	-0.056
O14607	0.064	0.048	0.654	0.535	0.628	0.625	0.606	0.6	0.696	0.624	0.209	0.348
O14609	0.05	0.063	0.584	0.592	0.678	0.65	0.56	0.456	0.62	0.456	0.752	0.893
O14610	0.101	0.058	0.425	0.679	0.878	0.572	0.558	0.784	0.732	0.766	-0.561	-0.423
O14613	0.076	0.09	0.49	0.202	0.482	0.582	0.3	0.722	0.443	0.525	0.553	0.465
O14617	0.051	0.05	0.828	0.578	0.817	0.616	0.801	0.844	0.78	0.686	0.744	0.492
O14618	0.077	0.095	0.064	0.313	0.37	0.069	0.422	0.326	0.267	0.138	0.449	-0.318
O14625	0.149	0.096	0.96	0.89	0.952	0.919	0.84	0.668	0.92	0.926	0.909	0.836
O14626	0.069	0.075	0.752	0.636	0.834	0.701	0.673	0.857	0.796	0.718	0.872	0.465
O14627	0.088	0.113	0.752	0.287	0.728	0.501	0.64	0.682	0.771	0.58	0.287	0.101
O14628	0.073	0.032	0.608	0.64	0.597	0.441	0.588	0.484	0.553	0.295	0.583	0.414
O14633	0.127	0.1	0.892	0.922	0.905	0.431	-0.067	0.409	0.894	0.496	0.623	0.526
O14638	0.062	0.047	0.308	0.398	0.532	0.432	0.417	0.494	0.45	0.343	-0.204	0.445
O14639	0.066	0.064	0.518	0.512	0.319	0.462	0.652	0.648	0.594	0.53	0.235	0.387
O14641	0.08	0.076	0.224	0.331	0.462	0.456	0.502	0.649	0.584	0.475	0.405	0.575
O14645	0.043	0.074	0.796	0.614	0.82	0.668	0.786	0.752	0.891	0.734	0.474	0.181
O14649	0.028	0.043	0.2	0.084	0.286	0.33	0.584	0.668	0.318	0.504	0.628	0.195
O14653	0.033	0.042	0.549	-0.011	0.628	0.265	0.424	0.54	0.632	0.373	0.767	0.442
O14654	0.067	0.076	0.21	0.46	0.433	0.349	0.544	0.382	0.453	0.324	-0.172	-0.48
O14656	0.063	0.069	0.516	0.45	0.718	0.562	0.586	0.684	0.745	0.516	0.403	0.24
O14657	0.062	0.051	0.294	0.416	0.514	0.451	0.297	0.346	0.485	0.516	0.253	-0.168
O14662	0.034	0.04	0.516	0.528	0.516	0.474	0.531	0.566	0.346	0.344	0.481	0.479
O14668	0.101	0.096	0.827	0.752	0.658	0.857	0.838	0.548	0.626	0.831	0.174	0.56
O14669	0.099	0.079	0.684	0.096	0.705	0.409	0.754	0.486	0.661	0.339	0.465	0.635
O14672	0.053	0.053	0.47	0.478	0.672	0.458	0.674	0.539	0.594	0.336	-0.137	0.526
O14678	0.064	0.066	0.446	0.074	0.48	0.265	0.494	0.64	0.445	0.392	0.615	0.47
O14681	0.059	0.065	0.742	0.766	0.844	0.852	0.773	0.677	0.834	0.846	0.737	0.589
O14682	0.054	0.053	0.562	0.456	0.624	0.492	0.672	0.654	0.667	0.446	0.694	0.08
O14683	0.048	0.058	0.753	0.68	0.762	0.792	0.53	0.892	0.722	0.774	0.567	0.634
O14684	0.053	0.099	0.556	0.792	0.502	0.842	0.714	0.784	0.453	0.844	0.793	0.359
O14709	0.077	0.048	0.398	0.476	0.613	0.524	0.638	0.462	0.611	0.45	0.162	0.408
O14713	0.065	0.08	0.431	0.58	0.23	0.385	0.644	0.357	0.366	0.284	0.197	-0.03
O14717	0.084	0.064	0.459	0.543	0.6	0.564	0.684	0.784	0.564	0.684	-0.167	-0.031
O14718	0.059	0.062	0.516	0.246	0.688	0.471	0.487	0.608	0.63	0.376	0.04	-0.05
O14727	0.066	0.046	0.552	0.498	0.67	0.554	0.59	0.507	0.576	0.54	0.344	0.284
O14730	0.077	0.062	0.474	0.556	0.589	0.608	0.733	0.554	0.536	0.626	0.008	-0.116
O14732	0.056	0.059	0.195	0.195	0.424	0.401	0.592	0.283	0.28	0.44	0.133	-0.105
O14733	0.079	0.069	0.221	0.414	0.318	0.42	0.295	0.586	0.205	0.453	0.773	0.545
O14734	0.06	0.069	0.53	0.446	0.652	0.395	0.487	0.44	0.566	0.568	0.147	0.609
O14735	0.038	0.056	0.143	0.514	0.281	0.788	0.536	0.602	0.073	0.732	0.385	0.638
O14737	0.08	0.064	0.377	0.351	0.636	0.68	0.415	0.144	0.389	0.444	0.75	0.096
O14744	0.064	0.057	0.533	0.239	0.586	0.51	0.678	0.709	0.462	0.487	0.086	0.404
O14745	0.07	0.061	0.307	0.417	0.299	0.558	0.342	0.634	0.251	0.412	0.668	-0.24
O14746	0.072	0.072	0.368	0.172	0.421	0.276	0.573	0.53	0.299	0.274	0.557	-0.116
O14753	0.06	0.056	0.5	0.268	0.676	0.426	0.046	0.456	0.76	0.394	-0.043	0.455
O14756	0.041	0.063	0.64	0.329	0.65	0.578	0.488	0.704	0.676	0.632	0.691	0.325
O14757	0.084	0.04	0.506	0.52	0.633	0.477	0.54	0.559	0.613	0.514	0.638	-0.002
O14763	0.068	0.068	0.579	0.542	0.656	0.504	0.588	0.532	0.565	0.356	0.481	0.635
O14764	0.04	0.038	0.502	0.385	0.622	0.373	0.495	0.642	0.465	0.448	0.65	0.298
O14770	0.078	0.067	0.396	0.524	0.366	0.494	0.364	0.489	0.238	0.43	0.065	0.002
O14771	0.063	0.074	0.259	0.018	0.332	0.203	0.554	0.483	0.274	0.047	0.283	0.383
O14772	0.072	0.084	0.545	0.428	0.692	0.61	0.648	0.69	0.656	0.528	0.678	0.748
O14773	0.055	0.083	0.327	0.238	0.395	0.395	0.348	0.411	0.403	0.338	0.032	0.181
O14775	0.061	0.041	0.578	0.459	0.608	0.652	0.485	0.719	0.617	0.583	0.526	0.671
O14776	0.072	0.067	0.645	0.76	0.772	0.536	0.716	0.78	0.706	0.746	-0.11	0.176
O14777	0.07	0.051	0.758	0.679	0.778	0.694	0.746	0.677	0.796	0.7	0.49	0.528
O14782	0.043	0.055	0.696	0.378	0.582	0.386	0.477	0.574	0.663	0.51	-0.128	0.088
O14786	0.063	0.077	0.563	0.51	0.665	0.574	0.617	0.66	0.612	0.566	0.45	0.518
O14788	0.069	0.079	0.418	0.38	0.389	0.58	0.494	0.414	0.366	0.455	0.762	0.716
O14791	0.08	0.048	0.652	0.483	0.724	0.573	0.391	0.689	0.708	0.498	0.229	0.223
O14792	0.062	0.075	0.274	0.064	0.126	0.341	0.321	0.412	0.058	0.289	0.207	0.542
O14793	0.072	0.056	0.412	0.35	0.58	0.522	0.676	0.552	0.418	0.398	0.315	0.258
O14795	0.043	0.055	0.422	0.442	0.415	0.449	0.555	0.604	0.425	0.44	0.211	0.109
O14796	0.053	0.076	0.523	0.566	0.242	0.594	0.366	0.347	0.032	0.594	0.41	0.828
O14798	0.046	0.093	0.646	0.084	0.64	0.154	0.705	0.16	0.499	-0.059	0.213	-0.384
O14802	0.062	0.062	0.579	0.489	0.553	0.509	0.523	0.582	0.511	0.469	0.273	0.181
O14804	0.065	0.053	0.727	0.45	0.508	0.564	0.758	0.693	0.514	0.512	0.212	-0.093
O14807	0.072	0.077	0.906	0.733	0.862	0.74	0.889	0.804	0.836	0.768	0.9	0.72
O14810	0.06	0.067	0.692	-0.105	0.732	0.036	0.416	0.72	0.75	0.157	0.332	-0.562
O14813	0.109	0.092	0.26	0.298	0.568	0.449	0.574	0.722	0.585	0.532	-0.232	0.458
O14815	0.067	0.057	0.332	0.235	0.536	0.508	0.585	0.548	0.385	0.472	0.288	0.43
O14817	0.021	0.059	0.725	0.438	0.78	0.582	0.147	0.768	0.538	0.383	0.659	0.29
O14818	0.036	0.044	0.62	0.544	0.648	0.592	0.79	0.77	0.636	0.726	0.074	-0.077
O14827	0.07	0.057	0.562	0.515	0.568	0.562	0.612	0.556	0.572	0.534	0.396	0.131
O14828	0.061	0.075	0.801	0.389	0.74	0.6	0.704	0.636	0.734	0.671	0.926	0.861
O14829	0.064	0.057	0.484	0.364	0.553	0.666	0.512	0.58	0.437	0.615	0.146	0.371
O14830	0.048	0.04	0.682	0.512	0.647	0.545	0.635	0.609	0.614	0.568	0.516	0.44
O14832	0.071	0.065	0.616	0.264	0.637	0.457	0.576	0.812	0.724	0.57	0.119	0.209
O14836	0.061	0.078	0.551	0.638	0.565	0.593	0.42	0.327	0.64	0.486	0.364	0.722
O14841	0.075	0.082	0.32	0.25	0.342	0.308	0.259	0.525	0.324	0.292	0.451	0.299
O14842	0.057	0.09	0.353	0.433	0.318	0.471	0.47	0.732	0.257	0.412	-0.012	0.14
O14843	0.055	0.061	0.818	0.507	0.786	0.736	0.818	0.746	0.782	0.661	0.585	0.135
O14862	0.07	0.076	0.529	0.185	0.628	0.458	0.516	0.587	0.392	0.544	0.525	0.066
O14863	0.051	0.047	0.64	0.387	0.634	0.329	0.62	0.504	0.64	0.473	0.678	0.626
O14867	0.058	0.062	0.567	0.459	0.527	0.53	0.764	0.594	0.55	0.588	0.255	-0.011
O14874	0.053	0.044	0.47	0.184	0.492	0.311	0.422	0.536	0.429	0.454	0.717	0.392
O14879	0.045	0.059	0.577	0.412	0.576	0.459	0.678	0.374	0.556	0.423	-0.289	-0.032
O14880	0.066	0.099	0.832	0.704	0.754	0.82	0.599	0.506	0.66	0.718	0.918	0.84
O14893	0.05	0.064	0.56	0.54	0.539	0.662	0.514	0.521	0.47	0.75	0.788	0.756
O14894	0.071	0.076	0.566	0.399	0.61	0.203	0.365	0.552	0.609	0.055	0.635	0.625
O14896	0.081	0.06	0.529	0.404	0.454	0.469	0.69	0.702	0.461	0.548	0.458	0.307
O14901	0.072	0.074	0.428	0.606	0.65	0.482	0.545	0.644	0.53	0.362	0.153	0.42
O14904	0.03	0.06	-0.074	0.086	0.198	0.136	-0.036	0.512	-0.006	-0.028	-0.032	0.195
O14905	0.059	0.059	-0.022	0.18	0.292	0.127	0.194	0.37	0.186	0.066	0.41	0.497
O14907	0.016	0.065	0.59	-0.404	0.218	-0.222	0.267	0.588	0.248	-0.272	0.677	-0.47
O14908	0.09	0.105	0.636	-0.148	0.536	0.154	0.692	0.408	0.51	0.303	-0.422	-0.06
O14910	0.052	0.056	0.044	-0.233	0.292	0.159	0.278	-0.005	0.381	0.383	0.603	0.567
O14917	0.062	0.06	0.196	0.11	0.268	0.239	0.388	0.498	0.236	0.175	-0.063	-0.217
O14921	0.057	0.069	0.461	0.598	0.62	0.727	0.332	0.101	0.722	0.656	0.57	0.829
O14924	0.081	0.086	0.558	0.412	0.536	0.526	0.618	0.49	0.526	0.518	0.664	0.327
O14925	0.057	0.033	0.364	0.255	0.315	0.454	0.768	0.741	0.536	0.366	0.222	0.553
O14926	0.037	0.035	0.246	0.112	0.349	0.226	0.432	0.376	0.411	0.339	-0.258	0.051
O14929	0.064	0.045	0.62	0.644	0.623	0.724	0.795	0.682	0.544	0.569	0.829	0.894
O14931	0.08	0.065	0.516	0.613	0.364	0.428	0.84	0.686	0.396	0.349	0.319	0.607
O14933	0.059	0.026	0.349	0.079	0.054	0.456	0.313	0.869	0.197	0.662	-0.37	0.006
O14939	0.057	0.077	0.472	0.483	0.392	0.461	0.505	0.553	0.416	0.47	0.429	0.395
O14944	0.053	0.059	0.85	0.589	0.833	0.7	0.814	0.822	0.832	0.646	0.716	0.458
O14948	0.063	0.035	0.789	0.708	0.822	0.784	0.623	0.712	0.86	0.79	0.056	0.081
O14949	0.085	0.061	0.781	0.851	0.446	0.685	0.748	0.742	0.481	0.678	0.941	0.674
O14950	0.07	0.052	0.509	0.197	0.509	0.453	0.258	0.382	0.514	0.484	-0.086	-0.279
O14957	0.018	0.107	0.64	-0.267	0.877	-0.664	-0.566	0.301	0.646	-0.6	0.583	0.791
O14958	0.06	0.06	0.236	0.552	0.191	0.597	0.69	0.446	0.079	0.628	-0.376	0.05
O14960	0.06	0.053	0.716	0.55	0.762	0.188	0.746	0.624	0.697	0.261	0.678	0.182
O14964	0.079	0.064	0.454	0.193	0.672	0.357	0.432	0.53	0.626	0.517	0.298	0.161
O14965	0.065	0.052	0.704	0.696	0.732	0.687	0.489	0.568	0.789	0.725	0.247	0.457
O14966	0.039	0.044	0.72	0.686	0.742	0.64	0.818	0.556	0.819	0.715	0.958	0.669
O14967	0.075	0.072	0.73	0.835	0.832	0.806	0.842	0.796	0.814	0.736	0.691	0.779
O14972	0.074	0.067	0.3	0.505	0.391	0.574	0.577	0.612	0.392	0.728	0.011	-0.104
O14974	0.055	0.045	0.858	0.746	0.834	0.718	0.794	0.706	0.888	0.79	0.544	0.143
O14975	0.066	0.061	0.618	0.629	0.421	0.588	0.63	0.553	0.5	0.602	0.121	-0.107
O14976	0.074	0.071	0.48	0.248	0.508	0.404	0.392	0.557	0.457	0.444	0.563	0.142
O14977	0.058	0.051	0.432	0.544	0.67	0.569	0.41	0.726	0.454	0.41	0.062	0.395
O14978	0.075	0.069	0.363	0.377	0.48	0.383	0.522	0.514	0.498	0.337	-0.341	0.574
O14979	0.09	0.076	0.371	0.448	0.478	0.528	0.536	0.546	0.345	0.677	0.803	0.606
O14980	0.058	0.058	0.606	0.572	0.672	0.617	0.717	0.689	0.682	0.566	0.189	0.5
O14981	0.052	0.05	0.638	0.616	0.632	0.618	0.678	0.644	0.626	0.542	0.414	0.442
O14983	0.044	0.067	0.643	0.385	0.596	0.478	0.381	0.634	0.552	0.385	0.429	0.219
O14986	0.069	0.07	0.73	0.408	0.724	0.328	0.706	0.704	0.801	0.396	0.705	0.366
O14994	0.062	0.057	0.45	0.33	0.393	0.356	0.631	0.276	0.394	0.356	0.774	0.426
O15033	0.055	0.05	0.472	0.565	0.524	0.584	0.552	0.658	0.558	0.6	0.3	0.051
O15037	0.072	0.077	0.478	0.412	0.48	0.546	0.696	0.732	0.57	0.642	0.552	0.281
O15040	0.067	0.054	0.573	0.467	0.53	0.478	0.373	0.41	0.504	0.43	0.371	0.181
O15049	0.064	0.074	0.227	-0.083	0.517	0.244	0.513	0.47	0.534	0.468	0.374	-0.16
O15055	0.075	0.08	0.631	0.646	0.66	0.628	0.539	0.578	0.629	0.588	0.608	0.388
O15056	0.076	0.066	0.519	0.374	0.49	0.494	0.558	0.569	0.449	0.507	0.632	0.462
O15060	0.067	0.051	0.46	0.469	0.403	0.511	0.597	0.545	0.352	0.472	0.085	0.317
O15061	0.058	0.056	0.593	0.43	0.578	0.468	0.578	0.678	0.596	0.539	0.49	-0.254
O15062	0.056	0.049	-0.027	0.286	0.279	0.467	0.175	0.427	0.305	0.338	0.006	0.068
O15063	0.062	0.07	0.53	0.292	0.524	0.344	0.55	0.384	0.48	0.463	0.382	0.395
O15066	0.062	0.055	0.743	0.408	0.732	0.476	0.687	0.766	0.756	0.535	0.33	0.343
O15067	0.076	0.075	0.404	0.16	0.509	0.187	0.452	0.454	0.466	0.135	0.395	0.091
O15072	0.049	0.051	0.474	0.406	0.676	0.444	0.496	0.55	0.62	0.368	0.048	0.113
O15075	0.05	0.055	0.6	0.397	0.538	0.536	0.562	0.547	0.618	0.422	0.688	-0.006
O15078	0.086	0.072	0.617	0.537	0.688	0.658	0.676	0.604	0.695	0.686	0.251	0.277
O15079	0.053	0.057	0.666	0.544	0.664	0.38	0.33	0.585	0.611	0.378	0.445	-0.189
O15083	0.062	0.052	0.652	0.644	0.728	0.696	0.612	0.74	0.768	0.767	-0.291	-0.044
O15085	0.06	0.074	0.509	0.42	0.451	0.238	0.648	0.536	0.451	0.316	0.221	-0.128
O15090	0.072	0.075	0.292	0.317	0.32	0.321	0.371	0.554	0.325	0.277	0.379	0.028
O15091	0.065	0.069	0.653	0.638	0.64	0.677	0.672	0.514	0.685	0.652	0.363	0.51
O15105	0.077	0.077	0.326	0.313	0.486	0.568	0.64	0.7	0.521	0.702	0.663	0.643
O15111	0.067	0.052	0.58	0.409	0.651	0.538	0.524	0.565	0.579	0.481	0.294	0.426
O15116	0.06	0.06	0.719	0.202	0.736	0.406	0.767	0.77	0.814	0.486	0.926	0.887
O15117	0.097	0.101	0.773	0.714	0.823	0.698	0.792	0.84	0.812	0.792	0.422	0.458
O15118	0.065	0.068	0.503	0.504	0.561	0.609	0.526	0.568	0.538	0.559	0.391	0.09
O15119	0.078	0.094	0.204	0.543	0.295	0.522	0.531	0.564	0.346	0.499	0.711	0.457
O15120	0.054	0.05	0.178	0.227	0.431	0.026	-0.067	0.525	0.154	0.134	0.87	0.311
O15121	0.065	0.09	0.49	0.598	0.702	0.649	0.634	0.573	0.681	0.719	0.735	0.817
O15123	0.058	0.05	0.408	0.32	0.512	0.554	0.3	0.546	0.469	0.459	-0.165	0.441
O15126	0.05	0.068	0.678	0.748	0.78	0.807	0.708	0.658	0.812	0.804	0.818	0.839
O15127	0.067	0.067	0.682	0.572	0.704	0.73	0.756	0.76	0.609	0.603	0.816	0.886
O15130	0.08	0.044	0.817	0.617	0.616	0.247	0.586	0.672	0.823	0.562	0.731	0.601
O15131	0.065	0.032	0.783	0.729	0.79	0.742	0.677	0.413	0.818	0.704	0.589	0.664
O15143	0.04	0.054	0.478	0.075	0.562	0.11	0.244	0.324	0.568	0.189	0.407	0.328
O15144	0.047	0.053	0.588	0.45	0.542	0.375	0.74	0.668	0.647	0.484	0.478	0.677
O15145	0.067	0.051	0.786	0.526	0.856	0.587	0.507	0.306	0.792	0.831	0.12	0.151
O15146	0.062	0.055	0.596	0.668	0.614	0.572	0.59	0.65	0.653	0.659	0.253	0.252
O15151	0.047	0.069	0.62	0.614	0.544	0.637	0.536	0.664	0.494	0.558	0.479	0.382
O15155	0.076	0.042	0.724	0.488	0.932	0.718	0.869	0.739	0.841	0.704	0.649	0.021
O15156	0.085	0.082	0.536	0.184	0.521	0.146	0.561	0.609	0.548	0.209	0.545	0.333
O15160	0.081	0.052	0.358	0.545	0.481	0.244	0.39	0.431	0.534	0.453	0.07	0.37
O15162	0.05	0.06	0.586	0.366	0.111	0.29	0.53	0.362	0.198	0.04	0.782	0.714
O15164	0.07	0.066	0.365	0.537	0.485	0.604	0.594	0.515	0.398	0.554	0.138	0.04
O15165	0.075	0.069	0.395	0.062	0.522	0.154	0.31	0.319	0.525	0.109	0.404	0.633
O15169	0.081	0.07	0.555	0.23	0.634	0.434	0.568	0.628	0.706	0.54	0.466	0.563
O15173	0.081	0.076	0.188	0.36	0.215	0.376	0.34	0.348	0.121	0.303	0.667	0.12
O15178	0.08	0.076	0.296	0.399	0.442	0.586	0.646	0.574	0.486	0.672	0.184	-0.495
O15182	0.096	0.066	0.582	0.676	0.696	0.652	0.558	0.354	0.695	0.484	0.45	0.197
O15194	0.054	0.076	0.716	0.704	0.64	0.6	0.489	0.721	0.685	0.594	0.575	0.79
O15195	0.049	0.081	0.181	0.212	0.055	0.474	0.45	0.476	0.061	0.398	0.392	0.366
O15197	0.065	0.066	0.411	0.4	0.551	0.304	0.586	0.324	0.514	0.272	0.345	-0.056
O15198	0.051	0.062	0.613	0.312	0.554	0.5	0.606	0.724	0.696	0.662	0.316	0.075
O15204	0.057	0.06	0.757	0.676	0.842	0.656	0.618	0.348	0.768	0.512	0.871	0.673
O15205	0.085	0.079	0.384	0.384	0.672	0.604	0.497	0.691	0.449	0.428	0.47	0.147
O15209	0.095	0.084	0.46	0.426	0.385	0.327	0.595	0.692	0.507	0.435	0.574	0.391
O15211	0.076	0.085	0.341	0.242	0.551	0.268	0.618	0.586	0.594	0.308	0.185	-0.154
O15212	0.07	0.047	0.464	-0.035	0.671	-0.043	0.569	0.098	0.651	0.196	0.936	-0.414
O15213	0.079	0.072	0.742	0.624	0.814	0.652	0.502	0.644	0.798	0.63	0.856	0.848
O15217	0.072	0.05	0.621	0.342	0.747	0.456	0.642	0.642	0.698	0.38	0.425	0.311
O15218	0.057	0.05	0.518	0.334	0.436	0.281	0.328	0.496	0.487	0.316	0.482	-0.058
O15226	0.067	0.057	0.518	0.536	0.645	0.549	0.616	0.588	0.656	0.536	0.162	0.222
O15228	0.057	0.054	0.509	0.418	0.602	0.527	0.62	0.662	0.654	0.574	0.359	-0.029
O15229	0.064	0.068	0.195	0.484	0.36	0.507	0.448	0.582	0.36	0.522	-0.071	0.161
O15230	0.068	0.079	0.358	0.078	0.328	0.221	0.233	0.27	0.302	0.157	-0.012	0.687
O15231	0.068	0.054	0.702	0.256	0.63	0.413	0.588	0.462	0.668	0.448	0.772	0.439
O15232	0.078	0.051	0.378	0.387	0.413	0.34	0.178	0.391	0.22	0.263	0.567	0.762
O15234	0.068	0.065	0.572	0.209	0.612	0.221	0.61	0.752	0.682	0.447	0.201	-0.018
O15235	0.058	0.065	0.669	0.463	0.704	0.798	0.478	0.66	0.69	0.726	0.648	0.838
O15239	0.057	0.114	0.132	-0.041	0.577	-0.402	0.849	0.644	0.451	0.045	0.336	-0.55
O15240	0.089	0.076	0.655	0.04	0.772	0.231	0.694	0.836	0.794	0.588	0.508	0.38
O15243	0.115	0.107	0.604	0.353	0.413	0.285	0.36	0.796	0.298	0.22	0.822	0.094
O15244	0.065	0.072	0.755	0.72	0.642	0.768	0.714	0.702	0.614	0.756	0.658	0.743
O15245	0.065	0.078	0.558	0.59	0.676	0.656	0.46	0.684	0.568	0.662	0.641	0.34
O15247	0.065	0.077	0.62	0.463	0.624	0.64	0.536	0.516	0.372	0.589	0.338	0.671
O15254	0.049	0.06	0.562	0.443	0.64	0.506	0.493	0.488	0.577	0.454	0.346	0.583
O15255	0.086	0.067	0.321	0.121	-0.296	-0.02	0.622	0.556	-0.103	-0.303	0.216	0.027
O15258	0.071	0.082	0.871	0.647	0.59	0.708	0.787	0.458	0.439	0.463	0.385	0.586
O15259	0.072	0.046	0.809	0.706	0.822	0.734	0.814	0.755	0.85	0.742	0.668	0.555
O15260	0.045	0.071	0.636	0.56	0.566	0.521	0.72	0.658	0.543	0.499	0.028	0.331
O15263	0.047	0.094	0.836	0.478	0.419	0.614	0.712	0.692	0.401	0.168	0.746	0.7
O15264	0.074	0.047	0.619	0.171	0.661	0.48	0.364	0.676	0.508	0.354	0.789	0.373
O15265	0.076	0.059	0.504	0.318	0.464	0.393	0.59	0.63	0.449	0.463	0.442	0.489
O15266	0.058	0.058	0.285	0.365	0.396	0.464	0.474	0.568	0.517	0.544	0.166	-0.507
O15269	0.061	0.053	0.59	0.652	0.65	0.671	0.656	0.536	0.648	0.558	0.356	0.704
O15270	0.053	0.046	0.421	0.358	0.642	0.47	0.305	0.415	0.53	0.336	0.568	0.362
O15273	0.054	0.054	0.814	0.5	0.622	0.334	0.442	0.516	0.546	0.512	0.274	0.305
O15287	0.058	0.066	0.488	0.492	0.58	0.592	0.62	0.499	0.594	0.594	0.237	0.496
O15294	0.052	0.052	0.362	0.25	0.546	0.482	0.557	0.446	0.538	0.474	0.119	-0.056
O15296	0.055	0.072	0.543	0.373	0.559	0.422	0.384	0.597	0.522	0.594	0.39	0.398
O15297	0.069	0.061	0.594	0.37	0.474	0.379	0.6	0.568	0.63	0.385	0.309	0.335
O15303	0.06	0.064	0.438	0.289	0.476	0.374	0.493	0.578	0.442	0.418	0.257	-0.162
O15304	0.063	0.046	0.764	0.751	0.805	0.623	0.307	0.047	0.766	0.598	0.333	0.539
O15305	0.073	0.073	0.467	0.432	0.547	0.75	0.7	0.515	0.604	0.763	0.595	0.332
O15315	0.055	0.06	0.58	0.294	0.528	0.51	0.523	0.451	0.454	0.418	0.275	0.42
O15318	0.094	0.054	0.82	0.768	0.81	0.73	0.911	0.874	0.748	0.805	0.899	0.618
O15320	0.083	0.071	0.691	0.798	0.726	0.742	0.816	0.653	0.706	0.7	-0.211	-0.126
O15321	0.053	0.054	0.48	0.473	0.433	0.431	0.415	0.67	0.287	0.352	-0.131	0.447
O15327	0.069	0.064	0.481	0.449	0.557	0.556	0.542	0.469	0.54	0.472	0.609	0.489
O15335	0.053	0.061	0.56	0.183	0.355	0.394	0.456	0.278	0.216	0.248	0.828	-0.383
O15342	0.025	0.074	0.803	0.566	0.577	0.158	0.774	0.105	0.47	-0.284	0.635	0.627
O15344	0.045	0.034	0.578	0.445	0.611	0.562	0.504	0.576	0.481	0.522	0.3	0.43
O15347	0.075	0.095	0.732	0.199	0.746	0.598	0.68	0.813	0.779	0.664	0.338	0.48
O15350	0.079	0.071	0.326	0.113	0.283	0.124	0.32	0.617	0.359	0.383	0.066	0.116
O15353	0.11	0.106	0.468	0.523	0.488	0.704	0.66	0.636	0.554	0.78	-0.124	0.493
O15354	0.065	0.069	0.683	0.622	0.615	0.692	0.73	0.736	0.669	0.636	0.812	0.792
O15355	0.062	0.027	0.846	0.58	0.802	0.653	0.792	0.771	0.808	0.623	0.584	0.435
O15357	0.073	0.067	0.438	0.096	0.494	0.147	0.368	0.556	0.566	0.262	0.143	0.387
O15360	0.043	0.064	0.592	0.498	0.58	0.558	0.565	0.567	0.508	0.511	0.334	0.209
O15370	0.089	0.108	0.499	-0.128	0.616	0.191	0.584	0.666	0.628	0.245	0.601	0.288
O15371	0.055	0.04	0.67	0.47	0.648	0.536	0.391	0.418	0.729	0.538	0.407	0.568
O15372	0.054	0.051	0.219	0.074	0.435	0.262	0.68	0.467	0.478	0.394	0.741	0.722
O15374	0.08	0.06	0.742	0.718	0.819	0.747	0.692	0.736	0.747	0.588	0.824	0.634
O15375	0.046	0.069	0.506	0.057	0.314	0.265	0.478	0.31	0.355	0.372	0.132	-0.22
O15379	0.035	0.037	0.632	0.536	0.594	0.489	0.656	0.73	0.49	0.48	0.538	0.461
O15381	0.068	0.067	0.687	0.768	0.706	0.772	0.659	0.628	0.739	0.781	0.362	0.419
O15382	0.064	0.071	0.325	0.357	0.422	0.347	0.513	0.517	0.391	0.3	-0.257	0.179
O15389	0.089	0.082	0.78	0.529	0.706	0.637	0.676	0.688	0.55	0.594	0.442	0.386
O15391	0.089	0.067	0.374	0.605	0.412	0.626	0.334	0.256	0.288	0.614	0.276	0.73
O15392	0.085	0.092	0.907	0.89	0.864	0.926	0.885	0.864	0.866	0.937	0.189	0.788
O15393	0.075	0.069	0.333	0.105	0.394	0.333	0.11	0.353	0.07	0.285	0.497	0.178
O15394	0.067	0.037	0.692	0.744	0.802	0.74	0.684	0.676	0.796	0.742	0.657	0.451
O15397	0.05	0.041	0.673	0.616	0.723	0.671	0.672	0.695	0.762	0.762	0.43	0.514
O15399	0.078	0.081	0.267	-0.005	0.239	-0.055	0.27	0.382	0.28	0.026	0.791	0.374
O15400	0.069	0.031	0.425	-0.068	0.547	0.248	0.687	0.193	0.319	0.264	0.552	0.201
O15403	0.059	0.067	0.67	0.702	0.592	0.702	0.638	0.688	0.508	0.73	0.433	0.729
O15409	0.034	0.034	0.41	-0.192	0.658	0.22	0.203	-0.28	0.391	0.459	0.217	0.319
O15427	0.073	0.082	0.64	0.129	0.585	0.158	0.464	0.505	0.573	0.307	0.049	0.405
O15431	0.047	0.021	0.061	0.453	-0.053	0.303	0.449	0.075	0.037	0.113	-0.157	-0.279
O15432	0.021	0.063	0.81	0.666	0.864	0.75	0.55	0.806	0.729	0.662	0.966	0.247
O15438	0.053	0.062	0.648	0.467	0.623	0.522	0.632	0.709	0.586	0.528	0.363	0.347
O15439	0.073	0.056	0.644	0.427	0.652	0.486	0.637	0.449	0.655	0.448	0.275	0.321
O15440	0.066	0.063	0.614	0.542	0.65	0.614	0.636	0.62	0.641	0.561	0.686	0.469
O15442	0.052	0.061	0.177	-0.1	0.306	0.114	0.408	0.561	0.187	0.319	0.098	0.238
O15444	0.06	0.06	0.592	0.68	0.67	0.793	0.71	0.74	0.67	0.61	-0.161	-0.14
O15446	0.106	0.09	0.75	0.823	0.838	0.823	0.697	0.807	0.832	0.806	0.065	0.845
O15453	0.071	0.089	0.09	0.334	0.087	0.256	0.636	0.769	0.01	0.404	0.585	0.738
O15455	0.07	0.073	0.556	0.382	0.557	0.61	0.47	0.592	0.634	0.584	0.271	0.589
O15457	0.051	0.056	0.463	0.608	0.612	0.588	0.512	0.54	0.638	0.612	0.668	0.524
O15460	0.054	0.06	0.584	0.608	0.562	0.688	0.628	0.56	0.572	0.626	0.656	0.684
O15466	0.053	0.056	0.493	0.282	0.318	0.682	0.286	0.739	0.235	0.644	0.81	0.538
O15467	0.067	0.058	0.528	0.491	0.514	0.578	0.46	0.642	0.634	0.677	0.198	0.006
O15479	0.088	0.075	0.575	0.636	0.56	0.516	0.499	0.277	0.566	0.568	0.19	-0.418
O15480	0.095	0.081	0.608	0.13	0.345	0.058	0.627	0.534	0.392	0.033	0.005	-0.348
O15481	0.075	0.049	0.646	0.33	0.47	0.218	0.58	0.536	0.554	0.261	0.077	-0.614
O15482	0.046	0.056	0.662	0.466	0.701	0.378	0.425	0.479	0.566	0.526	0.608	0.379
O15484	0.045	0.061	0.392	0.39	0.468	0.374	0.479	0.562	0.491	0.444	0.027	0.357
O15488	0.042	0.05	0.679	0.58	0.578	0.602	0.682	0.511	0.526	0.632	0.24	-0.204
O15492	0.054	0.045	0.442	0.436	0.392	0.431	0.272	0.628	0.372	0.263	0.588	0.172
O15496	0.067	0.067	0.771	0.433	0.566	0.359	0.358	0.726	0.308	0.38	-0.536	0.24
O15498	0.056	0.04	0.526	0.44	0.409	0.474	0.574	0.387	0.37	0.55	0.242	0.828
O15499	0.098	0.093	0.023	0.628	0.417	0.231	-0.078	0.49	0.258	0.016	0.203	0.501
O15503	0.101	0.09	0.436	0.538	0.552	0.574	0.483	0.666	0.422	0.544	0.762	0.729
O15504	0.052	0.073	0.443	0.67	0.564	0.57	0.67	0.642	0.632	0.63	0.592	0.411
O15511	0.06	0.073	0.409	0.723	0.666	0.714	0.319	0.61	0.352	0.793	0.865	0.805
O15514	0.049	0.077	0.617	0.562	0.612	0.634	0.656	0.484	0.693	0.626	0.229	0.857
O15516	0.058	0.044	0.694	0.475	0.744	0.534	0.578	0.338	0.635	0.63	0.562	0.733
O15519	0.048	0.054	0.748	0.58	0.728	0.644	0.622	0.473	0.556	0.552	0.674	0.524
O15520	0.077	0.048	0.76	0.718	0.754	0.714	0.728	0.858	0.8	0.754	0.41	0.096
O15522	0.067	0.054	0.507	-0.224	0.628	0.045	0.428	0.629	0.583	0.208	0.563	0.424
O15523	0.055	0.064	0.175	0.123	0.433	0.116	0.466	0.355	0.492	0.017	0.508	0.091
O15524	0.085	0.076	0.053	-0.392	-0.211	-0.109	0.252	0.163	-0.226	-0.316	0.783	-0.667
O15525	0.049	0.056	0.482	-0.389	0.865	-0.097	0.307	0.678	0.873	0.231	-0.037	0.132
O15527	0.041	0.067	0.596	0.476	0.638	0.65	0.324	0.408	0.412	0.548	0.491	0.432
O15528	0.075	0.073	0.34	0.349	0.573	0.373	0.453	0.511	0.491	0.406	0.088	-0.156
O15529	0.055	0.061	0.836	0.495	0.812	0.74	0.844	0.74	0.796	0.675	0.59	0.159
O15530	0.063	0.059	0.336	0.385	0.328	0.386	0.424	0.542	0.32	0.412	0.398	0.451
O15533	0.096	0.094	0.33	-0.022	0.488	0.078	0.652	0.461	0.636	0.176	0.329	0.169
O15534	0.075	0.095	0.331	0.199	0.505	0.433	0.418	0.532	0.512	0.443	0.358	-0.007
O15535	0.058	0.03	0.426	0.455	0.512	0.473	0.722	0.502	0.462	0.433	0.31	-0.166
O15537	0.049	0.058	0.319	0.468	0.624	0.35	0.598	0.754	0.568	0.597	0.028	-0.469
O15539	0.061	0.033	0.676	0.287	0.494	0.662	0.438	0.582	0.57	0.704	0.491	0.672
O15540	0.038	0.053	0.242	0.046	0.47	0.266	0.51	0.54	0.132	-0.146	-0.105	-0.009
O15541	0.055	0.073	0.514	0.372	0.538	0.495	0.654	0.774	0.658	0.614	0.111	0.778
O15544	0.067	0.114	0.894	0.755	0.843	0.556	0.578	0.864	0.834	0.682	0.281	0.543
O15547	0.086	0.068	0.49	-0.063	0.479	0.206	0.396	0.612	0.377	0.092	0.45	0.154
O15550	0.059	0.051	0.554	0.473	0.644	0.555	0.536	0.507	0.674	0.591	0.298	0.434
O15551	0.027	0.073	0.828	0.209	0.766	0.239	0.42	0.511	0.598	0.212	0.971	-0.201
O15552	0.061	0.073	0.682	0.57	0.412	0.636	0.704	0.76	0.46	0.695	0.382	0.414
O15553	0.072	0.072	0.643	0.462	0.687	0.494	0.63	0.714	0.674	0.488	0.85	0.641
O15554	0.054	0.047	0.344	0.414	0.233	0.6	0.386	0.634	0.084	0.572	0.638	0.476
O42043	0.048	0.052	0.537	0.347	0.593	0.398	0.588	0.491	0.606	0.454	0.379	0.595
O43143	0.048	0.048	0.468	0.575	0.618	0.584	0.626	0.594	0.641	0.65	0.677	0.444
O43148	0.08	0.084	0.69	0.74	0.693	0.726	0.7	0.722	0.746	0.74	0.363	0.579
O43149	0.054	0.057	0.527	0.474	0.557	0.524	0.542	0.627	0.558	0.533	0.308	0.266
O43150	0.071	0.057	0.604	0.498	0.628	0.576	0.571	0.6	0.624	0.634	0.287	0.015
O43155	0.065	0.074	0.435	0.423	0.512	0.46	0.378	0.546	0.402	0.408	0.351	0.443
O43156	0.062	0.065	0.54	0.549	0.602	0.648	0.634	0.594	0.548	0.612	0.365	0.45
O43157	0.073	0.075	0.269	0.269	0.444	0.316	0.54	0.498	0.437	0.34	0.567	0.16
O43159	0.075	0.072	0.673	0.726	0.64	0.651	0.784	0.767	0.649	0.662	0.813	0.477
O43164	0.031	0.044	0.576	0.709	0.632	0.695	0.612	0.558	0.522	0.626	0.27	0.588
O43166	0.064	0.06	0.491	0.454	0.421	0.49	0.611	0.552	0.442	0.462	0.394	0.242
O43167	0.047	0.057	0.668	0.558	0.674	0.654	0.682	0.598	0.687	0.52	0.115	0.653
O43169	0.062	0.055	0.505	0.401	0.8	0.367	0.793	0.862	0.68	0.412	-0.006	0.442
O43172	0.065	0.057	0.714	0.568	0.69	0.674	0.652	0.664	0.687	0.684	0.688	0.765
O43173	0.087	0.074	0.439	0.272	0.249	0.451	0.544	0.361	0.358	0.335	0.327	-0.104
O43174	0.064	0.058	0.432	0.417	0.582	0.518	0.08	0.542	0.481	0.512	0.436	-0.012
O43175	0.071	0.066	0.542	0.262	0.598	0.52	0.493	0.753	0.521	0.568	0.499	0.117
O43181	0.046	0.051	0.375	0.614	0.682	0.702	0.219	0.72	0.739	0.658	0.398	-0.126
O43182	0.076	0.088	0.461	0.342	0.509	0.506	0.636	0.52	0.474	0.491	0.71	0.245
O43184	0.073	0.058	0.607	0.32	0.578	0.441	0.438	0.46	0.648	0.401	0.299	0.564
O43186	0.094	0.12	0.486	0.338	0.814	0.598	0.42	0.623	0.85	0.585	0.49	0.593
O43187	0.058	0.072	0.622	0.517	0.458	0.469	0.622	0.56	0.5	0.523	0.349	-0.233
O43189	0.102	0.092	0.476	0.502	0.559	0.673	0.696	0.61	0.535	0.719	0.663	0.636
O43193	0.063	0.068	0.66	0.236	0.452	0.49	0.568	0.57	0.534	0.452	0.748	0.079
O43194	0.053	0.053	0.594	0.394	0.413	0.504	0.51	0.614	0.425	0.497	0.594	-0.147
O43196	0.07	0.053	0.44	0.318	0.562	0.368	0.64	0.71	0.562	0.395	0.549	0.118
O43236	0.056	0.069	0.48	0.248	0.486	0.484	0.568	0.525	0.56	0.438	0.681	0.359
O43237	0.059	0.063	0.594	0.522	0.644	0.531	0.715	0.512	0.65	0.506	0.523	0.244
O43240	0.054	0.069	-0.048	0.332	-0.178	0.226	-0.157	0.198	-0.104	0.312	0.072	0.494
O43242	0.052	0.045	0.541	0.194	0.508	0.443	0.656	0.672	0.524	0.48	0.661	0.244
O43246	0.055	0.066	0.698	0.276	0.59	0.238	0.233	0.536	0.387	0.276	0.242	0.51
O43247	0.071	0.1	0.606	0.294	0.623	0.321	0.589	0.655	0.642	0.369	0.106	0.798
O43248	0.086	0.076	0.507	0.374	0.648	0.408	0.612	0.793	0.7	0.528	0.766	0.751
O43251	0.049	0.054	0.442	0.574	0.722	0.646	0.526	0.562	0.637	0.614	0.556	0.938
O43252	0.058	0.062	0.38	0.542	0.614	0.586	0.439	0.585	0.476	0.481	0.502	0.436
O43255	0.068	0.065	0.321	0.06	0.28	0.155	0.433	0.305	0.204	0.088	0.846	0.651
O43257	0.084	0.11	0.57	0.818	0.323	0.682	0.639	0.814	0.505	0.743	-0.324	0.918
O43261	0.038	0.064	0.5	0.722	0.81	0.826	0.918	0.9	0.644	0.729	0.961	0.972
O43262	0.145	0.109	0.145	0.906	0.011	0.674	0.882	0.72	0.296	0.718	-0.242	-0.459
O43264	0.06	0.051	0.628	0.602	0.558	0.623	0.558	0.586	0.477	0.582	0.23	0.398
O43272	0.047	0.047	0.253	0.159	0.352	0.096	0.352	0.557	0.222	0.169	0.481	0.077
O43278	0.06	0.085	0.41	0.237	0.368	0.094	0.385	0.344	0.29	0.213	0.223	0.322
O43280	0.067	0.074	0.48	0.468	0.587	0.583	0.522	0.582	0.522	0.564	0.266	0.126
O43281	0.094	0.111	0.527	0.516	0.456	0.422	0.499	0.565	0.552	0.572	0.679	0.485
O43283	0.059	0.055	0.425	0.367	0.558	0.592	0.578	0.496	0.562	0.605	0.529	0.638
O43286	0.059	0.057	0.098	0.486	0.257	0.602	0.572	0.574	0.211	0.578	0.375	0.135
O43290	0.059	0.049	0.162	0.172	0.298	0.29	0.324	0.395	0.341	0.266	0.4	-0.138
O43291	0.04	0.04	0.389	0.38	0.684	0.404	-0.196	0.256	0.678	0.284	0.453	-0.27
O43292	0.061	0.079	0.308	0.201	0.26	0.214	0.301	0.446	0.241	0.183	0.431	-0.249
O43293	0.026	0.04	0.209	0.077	0.128	0.096	0.729	0.537	0.368	0.099	0.438	0.144
O43295	0.062	0.052	0.573	0.326	0.528	0.449	0.582	0.51	0.473	0.531	0.605	0.555
O43296	0.075	0.046	0.442	0.531	0.566	0.531	0.349	0.457	0.612	0.514	0.048	0.591
O43298	0.066	0.047	0.401	0.273	0.463	0.301	0.561	0.535	0.526	0.302	0.799	0.756
O43300	0.052	0.072	0.592	0.56	0.626	0.598	0.426	0.458	0.57	0.642	0.654	0.084
O43303	0.072	0.055	0.69	0.705	0.668	0.687	0.725	0.703	0.728	0.731	0.03	0.29
O43306	0.054	0.056	0.613	0.424	0.598	0.42	0.542	0.592	0.573	0.392	0.82	0.653
O43307	0.047	0.048	0.566	0.573	0.462	0.686	0.653	0.615	0.497	0.621	0.508	0.261
O43309	0.071	0.028	0.52	0.41	0.396	0.414	0.77	0.419	0.466	0.363	0.106	0.05
O43312	0.066	0.077	0.626	0.454	0.535	0.432	0.719	0.688	0.634	0.506	0.5	0.223
O43315	0.044	0.102	0.79	0.506	0.826	0.666	0.318	0.12	0.755	0.565	0.617	0.741
O43316	0.08	0.049	0.55	0.664	0.622	0.603	0.6	0.574	0.724	0.498	0.192	0.617
O43318	0.05	0.061	0.508	0.512	0.573	0.492	0.423	0.436	0.624	0.532	0.436	0.526
O43320	0.077	0.077	0.76	-0.007	0.763	0.352	0.761	0.378	0.754	0.204	0.1	-0.35
O43323	0.066	0.045	-0.007	0.255	0.354	0.038	0.192	0.426	0.184	0.014	0.572	0.561
O43324	0.075	0.034	0.486	0.338	0.717	0.664	0.615	0.886	0.786	0.59	0.512	0.952
O43325	0.057	0.049	0.855	0.777	0.858	0.758	0.806	0.4	0.761	0.723	-0.181	0.613
O43345	0.111	0.023	0.554	0.493	0.405	0.499	0.598	0.445	0.608	0.28	-0.053	0.366
O43347	0.11	0.105	0.347	-0.061	0.504	0.199	0.6	0.604	0.535	0.275	0.496	0.611
O43353	0.048	0.046	0.479	0.419	0.648	0.522	0.547	0.263	0.637	0.532	0.169	-0.041
O43364	0.093	0.069	0.686	0.414	0.812	0.396	0.712	0.801	0.812	0.592	0.337	0.352
O43365	0.122	0.122	0.574	0.226	0.632	0.6	0.437	0.685	0.644	0.616	0.458	0.014
O43374	0.059	0.07	0.404	0.155	0.364	0.335	0.548	0.586	0.343	0.356	0.337	0.326
O43390	0.065	0.063	0.147	0.253	0.617	0.38	0.46	0.441	0.687	0.526	0.61	-0.005
O43395	0.066	0.076	0.52	0.435	0.652	0.496	0.67	0.658	0.674	0.462	0.431	0.151
O43396	0.08	0.087	0.576	0.489	0.719	0.567	0.557	0.484	0.635	0.544	0.081	0.428
O43399	0.053	0.044	0.727	0.592	0.862	0.476	0.345	0.736	0.656	0.122	-0.298	-0.377
O43402	0.043	0.057	0.467	0.035	0.729	0.481	0.558	0.54	0.709	0.531	0.439	-0.111
O43405	0.073	0.069	0.58	0.563	0.636	0.464	0.462	0.474	0.587	0.495	0.691	0.652
O43414	0.089	0.089	0.378	0.575	0.532	0.556	0.36	0.653	0.624	0.526	0.407	-0.032
O43422	0.064	0.062	0.658	0.782	0.79	0.747	0.638	0.662	0.774	0.778	0.643	0.887
O43423	0.043	0.068	0.706	-0.091	0.621	0.138	0.782	0.904	0.8	0.536	0.427	-0.121
O43424	0.052	0.069	0.402	0.525	0.584	0.57	0.574	0.705	0.506	0.5	0.211	0.582
O43427	0.041	0.038	0.489	0.307	0.207	0.528	0.302	0.694	0.066	0.36	0.269	0.647
O43432	0.072	0.056	0.68	0.69	0.72	0.742	0.724	0.692	0.699	0.744	0.206	0.114
O43435	0.073	0.073	0.259	-0.012	0.326	0.164	0.338	0.427	0.302	0.27	0.813	0.483
O43439	0.06	0.033	0.363	0.607	0.654	0.589	0.673	0.653	0.624	0.633	-0.097	-0.156
O43447	0.068	0.056	0.736	0.558	0.706	0.674	-0.112	0.427	0.7	0.565	-0.057	0.497
O43448	0.072	0.072	0.52	0.555	0.618	0.578	0.452	0.519	0.548	0.402	0.458	0.177
O43451	0.061	0.062	0.527	0.408	0.532	0.482	0.52	0.57	0.491	0.488	0.122	0.205
O43462	0.062	0.071	0.52	0.36	0.351	0.088	0.707	0.474	0.388	0.075	0.018	0.118
O43463	0.032	0.061	0.545	0.39	0.516	0.311	0.374	0.267	0.502	0.3	0.342	0.695
O43464	0.074	0.079	0.454	0.218	0.384	0.016	0.29	0.173	0.356	-0.017	0.747	0.448
O43482	0.07	0.061	0.7	0.418	0.72	0.446	0.592	0.546	0.697	0.488	0.58	0.382
O43488	0.053	0.053	0.165	-0.14	0.372	0.186	0.396	0.524	0.21	0.39	0.074	0.763
O43490	0.061	0.055	0.638	0.507	0.7	0.652	0.592	0.504	0.658	0.568	0.426	0.738
O43491	0.065	0.056	0.68	0.576	0.779	0.74	0.756	0.684	0.784	0.727	0.598	0.785
O43493	0.09	0.117	0.558	0.445	0.697	0.478	0.532	0.484	0.668	0.45	0.803	0.741
O43497	0.067	0.076	0.573	0.38	0.473	0.344	0.602	0.676	0.47	0.374	0.638	0.452
O43502	0.069	0.072	0.401	0.318	0.538	0.502	0.652	0.579	0.519	0.352	0.741	0.355
O43504	0.066	0.044	0.371	0.36	0.545	0.198	0.78	0.634	0.294	0.426	0.407	-0.14
O43505	0.072	0.065	0.504	0.223	0.509	0.38	0.329	0.41	0.41	0.354	0.423	0.456
O43506	0.059	0.059	0.682	0.559	0.717	0.602	0.57	0.589	0.684	0.606	0.048	0.31
O43508	0.064	0.056	0.667	0.504	0.673	0.668	0.613	0.534	0.688	0.668	0.572	0.744
O43511	0.067	0.056	0.646	0.644	0.753	0.694	0.583	0.624	0.698	0.642	0.549	0.663
O43513	0.064	0.073	0.736	0.514	0.774	0.683	0.768	0.678	0.694	0.726	0.118	0.002
O43516	0.099	0.089	0.316	0.231	0.396	0.435	0.592	0.632	0.43	0.477	0.254	0.547
O43520	0.068	0.046	0.726	0.596	0.738	0.699	0.77	0.7	0.69	0.714	0.534	0.599
O43521	0.035	0.096	0.476	0.463	0.658	0.515	0.558	0.532	0.666	0.526	0.77	0.494
O43524	0.064	0.067	0.382	0.251	0.178	0.176	0.391	0.71	0.142	0.381	0.557	0.545
O43525	0.083	0.081	0.505	0.466	0.592	0.47	0.572	0.728	0.614	0.561	0.652	0.595
O43529	0.062	0.051	0.568	0.527	0.628	0.61	0.401	0.578	0.63	0.508	0.246	0.587
O43541	0.077	0.075	0.328	-0.034	0.47	0.173	0.598	0.589	0.503	0.356	0.371	0.37
O43542	0.058	0.072	0.444	0.29	0.427	0.388	0.081	0.378	0.269	0.433	0.49	0.037
O43543	0.082	0.064	0.522	0.413	0.652	0.622	0.829	0.696	0.67	0.641	0.531	0.205
O43548	0.058	0.053	0.39	0.431	0.539	0.43	0.469	0.624	0.538	0.376	-0.052	0.061
O43555	0.083	0.067	0.702	0.365	0.453	0.786	0.654	0.148	0.18	0.756	0.803	0.258
O43556	0.069	0.069	0.526	0.506	0.6	0.582	0.618	0.427	0.479	0.435	0.104	0.593
O43557	0.058	0.075	0.617	0.444	0.505	0.374	0.199	0.016	0.354	0.2	0.663	0.596
O43559	0.089	0.098	0.34	0.257	0.238	0.352	0.378	0.518	0.209	0.159	0.753	0.513
O43561	0.053	0.076	0.666	0.35	0.612	0.307	0.735	0.765	0.554	0.501	0.348	0.196
O43566	0.071	0.074	0.35	0.242	0.412	0.401	0.508	0.328	0.343	0.418	0.301	0.346
O43567	0.055	0.063	0.65	0.618	0.62	0.714	0.802	0.698	0.594	0.679	0.706	0.224
O43570	0.048	0.076	0.524	0.416	0.668	0.479	0.406	0.596	0.602	0.54	0.615	0.234
O43572	0.071	0.057	0.56	0.411	0.54	0.53	0.64	0.614	0.604	0.507	0.46	0.635
O43581	0.077	0.05	0.622	0.392	0.574	0.418	0.614	0.518	0.415	0.438	0.333	-0.161
O43583	0.081	0.096	0.831	0.836	0.912	0.916	0.88	0.752	0.88	0.928	0.768	0.717
O43586	0.038	0.041	0.413	0.212	0.552	0.382	0.481	0.798	0.554	0.598	0.763	0.113
O43592	0.05	0.057	0.396	0.458	0.391	0.477	0.642	0.616	0.312	0.526	-0.051	0.196
O43593	0.098	0.094	0.614	0.364	0.711	0.538	0.689	0.531	0.626	0.472	0.672	0.235
O43597	0.07	0.051	0.404	0.554	0.638	0.692	-0.174	0.225	0.601	0.478	0.838	0.878
O43598	0.04	0.069	0.24	0.105	0.433	0.568	0.2	0.682	0.628	0.344	0.419	0.279
O43602	0.061	0.075	0.572	0.585	0.647	0.641	0.556	0.576	0.574	0.474	0.557	0.304
O43603	0.049	0.075	0.301	0.192	0.004	0.361	0.492	0.618	0.025	0.375	0.406	-0.163
O43609	0.044	0.06	0.662	0.759	0.74	0.724	0.406	0.428	0.697	0.674	0.477	0.892
O43610	0.056	0.062	0.379	0.516	0.196	0.766	0.508	0.489	0.424	0.606	-0.176	0.564
O43612	0.076	0.084	0.311	0.447	0.73	0.189	-0.498	0.632	0.319	0.164	0.817	0.881
O43613	0.049	0.059	0.469	0.21	0.566	0.255	0.571	0.388	0.636	0.191	0.42	0.326
O43614	0.054	0.05	0.768	0.212	0.72	0.31	0.587	0.487	0.782	0.266	0.584	0.142
O43617	0.044	0.056	0.628	0.591	0.768	0.688	0.568	0.448	0.667	0.709	0.642	0.574
O43623	0.06	0.063	0.431	0.289	0.426	0.254	0.431	0.528	0.387	0.224	0.565	0.537
O43633	0.054	0.041	0.498	0.628	0.46	0.532	0.396	0.646	0.324	0.674	0.322	-0.06
O43638	0.097	0.106	0.182	0.648	0.518	0.386	0.31	0.577	0.472	0.358	0.321	0.376
O43639	0.063	0.058	0.66	0.329	0.574	0.415	0.346	0.7	0.586	0.513	0.528	0.456
O43653	0.057	0.057	0.884	0.31	0.86	0.516	-0.106	0.682	0.674	0.55	0.246	0.27
O43657	0.041	0.061	0.58	0.568	0.814	0.594	0.731	0.786	0.8	0.682	0.307	0.378
O43660	0.043	0.051	0.534	0.486	0.512	0.636	0.269	0.247	0.52	0.582	0.122	0.239
O43663	0.055	0.047	0.838	0.61	0.721	0.628	0.763	0.736	0.776	0.694	0.446	-0.083
O43665	0.052	0.069	0.582	0.248	0.381	0.648	0.806	0.289	0.42	0.548	0.319	0.248
O43670	0.048	0.061	0.543	0.37	0.597	0.225	0.534	0.316	0.528	0.464	0.112	0.142
O43674	0.063	0.048	0.597	0.421	0.608	0.453	0.863	0.74	0.826	0.421	0.285	0.38
O43676	0.071	0.051	0.608	0.894	0.76	0.858	0.828	0.588	0.701	0.797	0.777	0.985
O43677	0.079	0.105	0.876	0.663	0.732	0.806	0.78	0.529	0.656	0.885	-0.128	0.616
O43678	0.061	0.051	0.672	0.48	0.696	0.546	0.094	0.397	0.478	0.67	-0.572	-0.155
O43679	0.067	0.043	0.656	0.554	0.558	0.71	0.431	0.754	0.564	0.592	0.573	0.595
O43680	0.089	0.045	0.465	0.499	0.532	0.495	0.514	0.762	0.696	0.474	0.144	-0.205
O43681	0.066	0.075	0.395	0.187	0.598	0.229	0.186	0.542	0.484	0.348	-0.028	-0.435
O43683	0.066	0.057	0.638	0.585	0.636	0.604	0.652	0.516	0.545	0.57	0.495	0.431
O43684	0.052	0.046	0.445	0.534	0.516	0.508	0.264	0.537	0.596	0.526	0.259	0.064
O43687	0.087	0.058	0.361	0.324	0.69	0.159	0.524	0.847	0.306	0.651	0.843	0.239
O43688	0.069	0.052	0.548	0.213	0.628	0.311	0.54	0.507	0.543	0.343	0.44	0.62
O43692	0.062	0.07	0.471	0.127	0.386	0.477	0.528	0.578	0.614	0.356	0.633	0.651
O43704	0.057	0.074	0.778	0.498	0.71	0.694	0.529	0.72	0.766	0.793	0.112	0.385
O43707	0.043	0.038	0.117	-0.205	0.427	0.023	0.22	0.55	0.345	0.248	-0.178	0.414
O43708	0.046	0.065	0.346	0.201	0.577	0.37	0.236	0.258	0.54	0.346	-0.267	0.544
O43709	0.053	0.075	0.662	0.595	0.68	0.747	0.628	0.7	0.768	0.73	0.877	0.904
O43711	0.093	0.065	0.468	-0.189	0.634	-0.357	0.514	0.354	0.638	-0.131	0.393	0.609
O43715	0.092	0.079	0.321	0.483	0.676	0.081	0.694	0.453	0.48	0.52	-0.912	-0.131
O43716	0.044	0.066	0.363	0.296	0.476	0.551	0.065	0.36	0.322	0.667	-0.095	-0.23
O43719	0.074	0.064	0.81	0.694	0.822	0.718	0.673	0.735	0.786	0.799	0.736	0.292
O43731	0.051	0.061	0.258	0.258	0.486	0.446	0.592	0.623	0.42	0.468	-0.225	0.142
O43734	0.064	0.066	0.498	0.278	0.468	0.382	0.407	0.375	0.303	0.326	0.31	-0.016
O43736	0.049	0.076	0.48	0.542	0.744	0.686	0.462	0.381	0.616	0.576	0.554	0.511
O43741	0.07	0.066	0.706	0.067	0.52	0.404	0.491	0.339	0.538	0.579	0.836	0.692
O43745	0.077	0.066	0.328	0.223	0.474	0.352	0.363	0.626	0.327	0.063	0.2	0.062
O43747	0.058	0.054	0.61	0.55	0.56	0.61	0.566	0.476	0.596	0.59	0.452	0.208
O43749	0.054	0.071	0.678	0.442	0.646	0.512	0.65	0.614	0.68	0.52	0.285	-0.207
O43752	0.059	0.043	0.41	0.45	0.416	0.419	-0.156	0.296	0.199	0.519	0.364	0.436
O43759	0.069	0.077	0.711	0.458	0.678	0.512	-0.173	0.691	0.6	0.544	0.526	-0.117
O43760	0.04	0.071	0.494	0.64	0.612	0.71	0.02	0.453	0.385	0.63	0.908	0.219
O43761	0.07	0.07	0.332	0.329	0.245	0.307	-0.374	0.612	0.042	0.387	0.655	0.688
O43763	0.081	0.095	0.528	-0.109	0.512	-0.065	0.474	0.61	0.449	-0.057	0.286	0.106
O43765	0.048	0.08	0.644	0.256	0.708	0.268	0.106	0.226	0.653	0.506	0.108	0.494
O43766	0.097	0.081	0.469	0.596	0.39	0.468	0.522	0.432	0.377	0.479	0.299	0.347
O43768	0.058	0.083	0.842	0.485	0.809	0.562	0.799	0.926	0.851	0.794	-0.55	0.887
O43772	0.083	0.1	0.48	0.134	0.673	0.302	0.376	0.329	0.598	0.356	-0.34	0.274
O43776	0.058	0.082	0.746	0.734	0.738	0.742	0.622	0.746	0.696	0.763	0.755	0.718
O43781	0.087	0.073	0.372	0.276	0.178	0.263	0.522	0.405	0.242	0.366	0.177	-0.291
O43790	0.037	0.035	0.804	-0.103	0.668	0.167	0.602	0.672	0.614	0.37	-0.067	0.399
O43791	0.056	0.067	0.622	0.489	0.41	0.432	0.516	0.538	0.453	0.492	-0.117	0.121
O43795	0.062	0.053	0.511	0.384	0.603	0.396	0.443	0.427	0.582	0.466	0.117	0.163
O43805	0.017	0.017	0.431	-0.393	0.559	-0.062	0.516	0.573	0.55	0.067	0.632	0.416
O43808	0.078	0.055	0.496	0.547	0.636	0.584	0.546	0.447	0.616	0.486	0.226	0.588
O43809	0.07	0.075	0.474	0.506	0.647	0.602	0.704	0.524	0.781	0.76	0.82	0.701
O43812	0.071	0.082	0.024	-0.055	0.262	0.328	0.239	0.291	0.316	0.316	0.893	0.248
O43813	0.04	0.058	0.502	0.462	0.61	0.818	0.342	0.524	0.514	0.76	-0.235	0.681
O43815	0.054	0.064	0.629	0.608	0.621	0.69	0.726	0.637	0.63	0.727	0.343	0.198
O43818	0.061	0.072	0.776	0.364	0.752	0.554	0.682	0.762	0.795	0.644	0.754	0.733
O43819	0.034	0.075	0.67	0.32	0.698	0.559	0.724	0.489	0.614	0.627	0.036	0.129
O43820	0.074	0.062	0.528	0.023	0.31	0.058	0.309	0.089	0.446	0.223	0.149	0.122
O43822	0.031	0.055	0.48	0.115	0.468	0.197	0.558	0.623	0.536	0.343	0.705	-0.53
O43823	0.061	0.061	0.457	0.501	0.66	0.516	0.672	0.69	0.718	0.59	0.122	0.303
O43825	0.062	0.062	0.666	0.657	0.818	0.674	0.723	0.587	0.751	0.727	0.493	0.785
O43826	0.061	0.068	0.524	0.43	0.74	0.618	0.472	0.572	0.714	0.596	0.175	0.473
O43827	0.032	0.043	0.246	0.25	0.569	0.578	0.242	0.684	0.438	0.418	0.227	0.703
O43829	0.082	0.06	0.253	0.528	0.366	0.575	0.572	0.612	0.277	0.319	0.659	0.733
O43830	0.095	0.061	0.584	0.526	0.632	0.724	0.713	0.253	0.452	0.65	0.704	0.681
O43837	0.065	0.052	0.465	0.226	0.618	0.45	0.206	0.313	0.614	0.432	0.541	0.777
O43847	0.062	0.052	0.577	0.572	0.553	0.57	0.719	0.666	0.612	0.664	0.389	0.527
O43852	0.057	0.048	0.343	0.432	0.572	0.562	0.401	0.664	0.536	0.577	0.074	0.195
O43854	0.073	0.056	0.62	0.495	0.634	0.554	0.422	0.488	0.42	0.475	0.38	0.706
O43865	0.053	0.042	0.504	0.386	0.466	0.404	0.372	0.716	0.506	0.314	0.794	0.47
O43866	0.058	0.084	0.391	0.332	0.426	0.354	0.348	0.542	0.192	0.303	0.063	0.11
O43868	0.068	0.078	0.672	0.64	0.702	0.728	0.686	0.666	0.746	0.674	0.531	0.762
O43869	0.065	0.062	0.626	0.448	0.558	0.652	0.548	0.696	0.692	0.62	0.358	0.535
O43889	0.063	0.063	0.609	0.516	0.652	0.666	0.636	0.676	0.766	0.758	0.015	-0.017
O43895	0.059	0.05	0.45	0.41	0.608	0.586	0.382	0.47	0.536	0.559	0.305	0.227
O43896	0.078	0.067	0.327	0.15	0.29	0.216	0.612	0.59	0.463	0.31	0.638	0.493
O43897	0.071	0.052	0.482	0.432	0.578	0.568	0.404	0.206	0.448	0.293	0.505	0.575
O43900	0.07	0.072	0.225	0.571	0.328	0.574	0.256	0.537	0.345	0.509	0.361	0.704
O43903	0.051	0.086	0.539	0.592	0.514	0.285	0.452	0.382	0.45	0.366	-0.121	-0.163
O43908	0.057	0.032	0.624	0.502	0.846	0.53	0.796	0.331	0.816	0.58	0.873	0.848
O43909	0.055	0.053	0.488	0.518	0.505	0.623	0.606	0.717	0.52	0.584	0.071	0.323
O43913	0.078	0.069	0.668	0.73	0.647	0.718	0.718	0.479	0.667	0.73	0.477	0.764
O43914	0.053	0.08	0.784	-0.375	0.918	0.023	0.476	-0.14	0.897	-0.114	0.956	-0.476
O43915	0.065	0.051	0.607	0.304	0.299	0.257	0.2	0.362	0.491	0.314	-0.129	-0.084
O43916	0.051	0.054	0.372	0.44	0.316	0.604	0.605	0.772	0.418	0.626	-0.152	0.391
O43918	0.094	0.086	0.459	0.507	0.526	0.634	0.268	0.568	0.42	0.534	0.516	0.262
O43920	0.075	0.085	0.362	0.538	0.564	0.638	0.4	0.444	0.67	0.765	0.813	0.895
O43921	0.075	0.061	0.074	0.342	-0.178	0.554	-0.158	0.582	-0.161	0.572	0.213	0.687
O43924	0.08	0.073	0.536	-0.091	0.32	0.133	0.773	0.356	0.404	0.021	0.048	0.381
O43927	0.046	0.064	0.732	0.754	0.764	0.492	0.867	0.823	0.79	0.427	-0.093	0.549
O43929	0.064	0.06	0.317	0.236	0.595	0.589	0.727	0.738	0.695	0.684	0.57	0.452
O43930	0.076	0.065	0.249	0.326	0.512	0.448	0.28	0.672	0.442	0.503	0.765	0.641
O43933	0.069	0.058	0.599	0.656	0.704	0.69	0.686	0.613	0.622	0.582	0.598	0.188
O43934	0.06	0.071	0.606	0.65	0.767	0.74	0.606	0.59	0.706	0.75	0.717	0.652
O60216	0.068	0.044	0.604	0.587	0.639	0.58	0.749	0.578	0.648	0.63	0.274	0.284
O60218	0.079	0.066	0.634	0.378	0.678	0.542	0.738	0.437	0.532	0.6	0.114	0.259
O60220	0.01	0.093	0.378	0.534	0.72	0.7	0.28	0.636	-0.206	0.116	0.465	0.186
O60224	0.053	0.085	0.392	0.284	-0.024	0.569	0.69	0.484	0.097	0.44	-0.399	0.66
O60225	0.059	0.106	0.163	0.171	-0.071	0.222	0.584	0.439	0.144	0.288	-0.05	0.568
O60231	0.061	0.039	0.644	0.418	0.677	0.546	0.794	0.706	0.677	0.56	0.816	0.808
O60232	0.05	0.05	0.482	0.264	0.37	0.327	0.447	0.352	0.522	0.482	0.395	-0.121
O60234	0.056	0.077	0.832	0.751	0.838	0.898	0.47	0.7	0.788	0.804	0.356	0.713
O60235	0.05	0.031	0.473	0.425	0.528	0.522	0.644	0.66	0.58	0.292	0.357	0.382
O60237	0.05	0.042	0.745	0.524	0.684	0.586	0.64	0.688	0.732	0.636	0.409	0.262
O60238	0.078	0.037	0.645	0.694	0.664	0.724	0.626	0.734	0.724	0.672	0.681	0.745
O60239	0.042	0.055	0.733	0.36	0.722	0.573	0.614	0.666	0.688	0.514	-0.094	-0.05
O60240	0.054	0.08	0.768	0.293	0.686	0.288	0.487	0.497	0.764	0.341	0.821	0.677
O60242	0.062	0.053	0.589	0.654	0.699	0.641	0.633	0.632	0.69	0.632	0.2	0.634
O60243	0.041	0.051	0.182	-0.086	0.148	0.025	0.252	0.46	0.189	0.172	0.335	0.176
O60244	0.06	0.051	0.376	0.448	0.413	0.475	0.446	0.43	0.405	0.482	0.359	0.176
O60245	0.07	0.07	0.389	0.326	0.354	0.37	0.12	0.545	0.42	0.474	0.273	0.079
O60248	0.099	0.086	0.072	0.343	0.598	0.499	0.246	0.71	0.512	0.521	-0.13	0.144
O60256	0.065	0.062	0.722	0.282	0.628	0.484	0.596	0.466	0.545	0.414	-0.045	0.435
O60258	0.074	0.056	0.361	0.216	0.214	0.071	0.196	0.61	0.267	0.234	0.779	0.565
O60259	0.088	0.1	0.557	0.51	0.252	0.67	0.304	0.42	0.084	0.605	-0.378	0.702
O60260	0.067	0.077	0.672	0.446	0.716	0.737	0.568	0.559	0.716	0.616	0.095	0.573
O60262	0.059	0.044	0.542	0.31	0.154	0.728	0.465	0.004	0.448	0.548	0.013	-0.805
O60264	0.069	0.057	0.684	0.538	0.772	0.672	0.679	0.634	0.775	0.704	0.836	0.56
O60266	0.056	0.055	0.576	0.329	0.589	0.364	0.424	0.56	0.516	0.317	0.732	0.111
O60268	0.066	0.056	0.832	0.664	0.664	0.532	0.694	0.824	0.686	0.58	0.227	0.056
O60271	0.063	0.044	0.7	0.519	0.726	0.65	0.628	0.642	0.738	0.692	0.296	0.251
O60284	0.065	0.073	0.654	0.662	0.64	0.614	0.704	0.744	0.632	0.662	0.158	0.01
O60285	0.067	0.073	0.496	0.467	0.566	0.493	0.44	0.425	0.506	0.54	0.67	0.554
O60287	0.057	0.061	0.56	0.409	0.484	0.552	0.558	0.582	0.448	0.548	0.531	0.313
O60292	0.076	0.071	0.47	0.176	0.476	0.351	0.465	0.614	0.493	0.411	0.482	0.206
O60294	0.067	0.07	0.295	0.304	0.412	0.376	0.545	0.371	0.468	0.416	0.099	0.325
O60296	0.048	0.06	0.509	0.319	0.549	0.484	0.709	0.678	0.614	0.59	0.246	0.071
O60299	0.064	0.07	0.49	-0.255	0.509	0.165	0.63	0.486	0.57	0.44	0.447	-0.379
O60303	0.069	0.072	0.471	0.514	0.558	0.592	0.57	0.598	0.532	0.562	0.32	0.03
O60304	0.069	0.083	0.155	0.526	0.187	0.502	0.554	0.694	0.186	0.428	0.389	0.134
O60306	0.058	0.065	0.6	0.699	0.568	0.746	0.614	0.676	0.64	0.68	0.282	0.556
O60309	0.051	0.056	0.566	0.398	0.599	0.481	0.484	0.53	0.655	0.562	-0.02	0.425
O60312	0.056	0.056	0.624	0.455	0.562	0.556	0.664	0.614	0.604	0.604	0.66	0.459
O60313	0.071	0.061	0.486	0.377	0.573	0.597	0.752	0.692	0.61	0.527	0.326	0.409
O60315	0.068	0.061	0.73	0.487	0.696	0.497	0.682	0.79	0.741	0.638	0.293	0.315
O60318	0.065	0.059	0.675	0.62	0.698	0.628	0.684	0.75	0.732	0.698	-0.007	0.168
O60330	0.061	0.058	0.327	0.322	0.384	0.32	0.467	0.362	0.271	0.271	0.796	-0.166
O60336	0.061	0.061	0.543	0.483	0.54	0.547	0.559	0.429	0.627	0.572	0.396	0.748
O60337	0.046	0.048	0.708	0.686	0.772	0.698	0.712	0.748	0.708	0.66	0.789	0.175
O60341	0.076	0.061	0.64	0.54	0.61	0.622	0.668	0.664	0.686	0.69	0.875	0.803
O60353	0.075	0.068	0.704	0.644	0.799	0.741	0.598	0.581	0.7	0.628	0.834	0.81
O60356	0.073	0.073	0.459	0.711	0.314	0.86	0.728	0.712	0.649	0.722	0.906	0.734
O60359	0.073	0.067	0.649	0.237	0.375	0.276	0.547	0.643	0.451	0.246	0.679	0.737
O60381	0.045	0.043	0.759	0.677	0.742	0.632	0.674	0.726	0.654	0.55	0.528	0.669
O60383	0.057	0.051	0.571	0.46	0.668	0.503	0.614	0.567	0.744	0.55	0.152	0.326
O60391	0.071	0.08	0.402	0.195	0.448	0.238	0.394	0.454	0.346	0.339	0.566	0.288
O60403	0.044	0.07	0.619	0.519	0.429	0.462	0.39	0.635	0.285	0.552	0.577	0.037
O60404	0.051	0.07	0.616	0.571	0.32	0.444	0.592	0.702	0.288	0.463	0.576	-0.022
O60412	0.072	0.078	0.762	0.588	0.62	0.619	0.641	0.728	0.602	0.504	0.568	0.486
O60423	0.042	0.052	0.626	0.336	0.562	0.393	0.542	0.714	0.472	0.453	0.573	0.207
O60427	0.077	0.063	0.6	0.76	0.555	0.782	0.332	0.683	0.502	0.768	0.733	0.772
O60431	0.059	0.07	0.651	0.404	0.488	0.573	0.698	0.634	0.456	0.656	-0.102	-0.07
O60437	0.033	0.034	0.342	0.198	0.462	0.344	0.473	0.472	0.465	0.459	0.201	0.244
O60443	0.058	0.052	0.494	0.444	0.531	0.402	0.39	0.634	0.398	0.445	0.413	0.291
O60447	0.068	0.058	0.73	0.752	0.758	0.696	0.714	0.694	0.752	0.718	0.548	0.434
O60449	0.059	0.059	0.504	0.464	0.57	0.513	0.561	0.6	0.526	0.51	0.165	0.162
O60462	0.071	0.071	0.299	0.362	0.447	0.487	0.349	0.518	0.41	0.468	0.132	0.138
O60469	0.072	0.053	0.346	0.361	0.455	0.446	0.428	0.528	0.475	0.497	0.495	0.476
O60476	0.08	0.069	0.742	0.743	0.758	0.8	0.836	0.838	0.774	0.788	0.855	0.834
O60477	0.049	0.043	0.467	0.192	0.425	0.424	0.242	0.436	0.209	0.358	-0.038	-0.129
O60478	0.055	0.08	0.586	0.501	0.316	0.574	0.666	0.62	0.224	0.325	0.418	0.675
O60479	0.087	0.056	0.613	0.335	0.703	0.526	0.704	0.762	0.604	0.61	-0.197	0.151
O60481	0.077	0.086	0.152	-0.061	0.28	-0.011	0.363	0.387	0.372	-0.056	-0.52	-0.127
O60486	0.07	0.064	0.624	0.472	0.626	0.573	0.608	0.445	0.579	0.502	0.567	0.591
O60487	0.07	0.051	0.699	0.553	0.751	0.674	0.839	0.829	0.781	0.682	0.756	0.528
O60488	0.079	0.051	0.656	0.722	0.638	0.636	0.708	0.621	0.63	0.573	0.145	0.409
O60493	0.074	0.068	0.328	0.34	0.274	0.442	0.236	0.46	0.27	0.183	0.841	0.809
O60494	0.058	0.059	0.452	0.479	0.448	0.528	0.572	0.46	0.412	0.422	0.202	0.38
O60496	0.08	0.09	0.187	0.036	0.454	0.137	0.53	0.627	0.435	0.234	-0.296	-0.231
O60499	0.04	0.036	0.518	0.262	0.422	-0.022	0.592	0.464	0.354	0.342	0.483	0.193
O60500	0.071	0.072	0.636	0.37	0.623	0.399	0.6	0.456	0.583	0.409	0.479	0.015
O60502	0.071	0.061	0.612	0.54	0.622	0.62	0.704	0.69	0.642	0.614	0.513	0.767
O60503	0.061	0.057	0.648	0.57	0.634	0.536	0.437	0.635	0.606	0.536	0.508	0.283
O60504	0.085	0.092	0.633	0.437	0.558	0.586	0.383	0.724	0.484	0.636	0.442	-0.005
O60506	0.08	0.056	0.418	0.359	0.73	0.544	0.603	0.512	0.774	0.685	0.615	0.015
O60508	0.05	0.062	0.716	0.811	0.72	0.797	0.726	0.666	0.802	0.814	0.468	0.442
O60512	0.066	0.079	0.389	0.584	0.318	0.318	0.714	0.592	0.244	0.465	0.348	0.652
O60513	0.058	0.064	0.636	0.7	0.668	0.716	0.503	0.778	0.664	0.674	0.236	0.582
O60516	0.11	0.09	0.856	0.332	0.924	0.698	0.74	0.824	0.864	0.746	0.038	0.79
O60518	0.056	0.054	0.54	0.445	0.553	0.536	0.656	0.614	0.554	0.521	0.227	0.311
O60519	0.067	0.067	0.089	0.642	0.487	0.628	0.093	0.354	0.398	0.896	0.64	0.018
O60522	0.069	0.051	0.545	0.586	0.636	0.572	0.54	0.474	0.566	0.562	0.39	0.307
O60542	0.077	0.077	0.308	0.038	0.434	-0.17	0.573	0.449	0.391	-0.103	0.354	-0.117
O60543	0.037	0.087	0.316	0.002	0.178	0.014	0.396	0.4	0.065	0.011	0.578	0.644
O60547	0.073	0.054	0.564	0.299	0.479	0.552	0.44	0.753	0.447	0.51	0.461	0.761
O60548	0.095	0.125	-0.018	-0.055	0.173	0.068	0.098	0.528	0.101	0.12	0.279	0.233
O60551	0.058	0.058	0.712	0.648	0.807	0.783	0.718	0.646	0.766	0.777	0.713	0.506
O60563	0.061	0.059	0.514	0.504	0.66	0.536	0.672	0.638	0.737	0.62	0.048	-0.207
O60565	0.087	0.065	0.476	0.195	0.453	0.192	0.585	0.617	0.582	0.36	0.284	0.535
O60566	0.06	0.042	0.654	0.588	0.714	0.7	0.736	0.658	0.77	0.734	0.631	0.628
O60568	0.058	0.075	0.443	0.338	0.378	0.393	0.564	0.69	0.335	0.443	0.291	0.183
O60573	0.094	0.045	0.826	0.859	0.843	0.807	0.828	0.772	0.834	0.886	0.924	0.4
O60575	0.058	0.07	0.67	0.796	0.65	0.203	0.143	-0.388	0.842	0.326	-0.15	-0.188
O60583	0.059	0.036	0.526	0.52	0.6	0.41	0.639	0.614	0.642	0.587	0.565	0.225
O60602	0.061	0.068	0.648	0.51	0.663	0.608	0.466	0.493	0.618	0.53	0.105	0.128
O60603	0.074	0.054	0.47	0.386	0.566	0.464	0.31	0.43	0.392	0.358	0.024	0.001
O60609	0.07	0.062	0.222	0.381	0.054	0.12	0.352	0.747	0.026	0.057	-0.072	0.148
O60610	0.059	0.063	0.76	0.716	0.834	0.669	0.747	0.754	0.82	0.796	0.091	-0.177
O60635	0.058	0.05	0.846	0.75	0.656	0.732	0.568	0.356	0.661	0.506	0.774	0.935
O60636	0.072	0.072	0.711	0.528	0.75	0.699	0.669	0.757	0.756	0.606	0.852	0.86
O60637	0.036	0.055	0.548	0.605	0.552	0.542	0.583	0.88	0.562	0.461	0.27	0.627
O60641	0.061	0.055	0.425	0.571	0.305	0.298	0.584	0.524	0.542	0.288	0.37	-0.211
O60656	0.074	0.081	0.715	0.458	0.806	0.56	0.628	0.554	0.742	0.493	0.136	0.345
O60658	0.057	0.051	0.392	0.543	0.451	0.653	0.639	0.626	0.404	0.609	0.47	0.583
O60662	0.089	0.053	0.614	0.58	0.689	0.565	0.754	0.684	0.698	0.617	0.454	0.292
O60663	0.058	0.077	0.696	0.296	0.71	0.269	0.522	0.524	0.654	0.516	0.794	0.852
O60664	0.046	0.046	0.508	0.03	0.472	0.206	0.422	0.478	0.437	0.282	0.39	0.15
O60667	0.064	0.072	0.381	0.288	0.375	0.375	0.423	0.698	0.41	0.38	0.782	0.287
O60669	0.067	0.069	0.81	0.694	0.828	0.765	0.81	0.727	0.814	0.736	0.674	0.592
O60671	0.067	0.057	0.452	0.37	0.502	0.585	0.613	0.612	0.332	0.414	-0.01	0.167
O60673	0.07	0.063	0.622	0.702	0.664	0.702	0.659	0.616	0.648	0.68	0.275	0.352
O60674	0.064	0.05	0.531	0.512	0.586	0.538	0.528	0.527	0.62	0.556	0.06	0.317
O60675	0.019	0.032	0.169	-0.023	0.636	-0.216	0.491	0.642	0.636	0.272	-0.018	0.707
O60676	0.085	0.049	0.642	0.61	0.718	0.828	0.688	0.624	0.692	0.774	0.741	0.297
O60678	0.068	0.051	0.596	0.523	0.66	0.566	0.433	0.488	0.628	0.598	0.864	0.729
O60682	0.063	0.063	0.36	0.013	0.277	0.498	0.359	0.864	0.367	0.578	0.805	0.179
O60683	0.071	0.064	0.362	0.493	0.27	0.524	0.65	0.459	0.404	0.563	0.01	0.219
O60684	0.056	0.043	0.703	0.718	0.66	0.726	0.652	0.622	0.684	0.71	0.45	0.567
O60687	0.041	0.037	0.36	0.208	0.072	0.125	0.233	0.391	0.061	0.24	0.115	0.147
O60688	0.067	0.059	0.719	0.164	0.458	0.461	0.388	0.792	0.376	0.284	-0.205	0.254
O60701	0.061	0.051	0.359	0.356	0.446	0.428	0.584	0.468	0.388	0.338	0.358	0.589
O60704	0.048	0.064	0.432	0.065	0.397	0.067	0.471	0.587	0.494	0.122	0.395	0.025
O60706	0.063	0.052	0.75	0.727	0.744	0.69	0.639	0.648	0.72	0.628	0.632	0.604
O60711	0.062	0.065	0.692	0.636	0.585	0.688	0.68	0.705	0.45	0.468	-0.039	0.921
O60716	0.058	0.056	0.26	0.448	0.453	0.441	0.405	0.55	0.387	0.417	0.416	0.509
O60721	0.054	0.08	0.892	0.67	0.846	0.768	0.784	0.82	0.876	0.808	0.846	0.804
O60725	0.056	0.06	0.61	0.394	0.493	0.55	0.49	0.728	0.486	0.464	0.144	0.125
O60729	0.064	0.058	0.415	0.537	0.438	0.532	0.549	0.45	0.554	0.54	0.67	0.771
O60732	0.061	0.093	0.375	0.282	0.616	0.478	0.574	0.705	0.606	0.547	-0.383	0.659
O60733	0.065	0.053	0.332	0.087	0.458	0.31	0.278	0.507	0.384	0.369	0.496	0.168
O60739	0.071	0.115	0.511	0.429	0.242	0.644	0.279	0.099	0.379	0.379	0.675	0.373
O60749	0.071	0.05	0.718	0.613	0.749	0.774	0.788	0.717	0.781	0.834	0.217	0.528
O60755	0.049	0.06	0.295	0.55	0.19	0.343	0.476	0.326	0.337	0.38	0.536	0.618
O60759	0.061	0.064	0.232	0.112	0.378	0.456	0.48	0.508	0.235	0.37	0.441	0.198
O60760	0.07	0.055	0.581	0.495	0.573	0.868	0.87	0.712	0.402	0.673	0.479	0.387
O60762	0.042	0.069	0.177	-0.049	0.229	0.2	0.296	0.364	0.325	0.214	0.391	0.66
O60763	0.059	0.052	0.719	0.684	0.755	0.724	0.687	0.612	0.682	0.719	0.642	0.821
O60765	0.093	0.064	0.424	0.459	0.523	0.421	0.312	0.348	0.504	0.338	0.809	0.777
O60779	0.056	0.054	0.66	0.657	0.606	0.526	0.454	0.529	0.532	0.63	0.04	0.281
O60783	0.047	0.039	0.405	0.706	0.497	0.448	0.658	0.68	0.334	0.383	-0.57	-0.849
O60784	0.067	0.063	0.544	0.149	0.455	0.321	0.462	0.461	0.542	0.228	0.408	-0.246
O60806	0.078	0.067	0.377	0.443	0.432	0.422	0.585	0.564	0.558	0.576	-0.106	-0.257
O60809	0.059	0.08	0.284	0.451	0.387	0.648	0.499	0.566	0.378	0.579	0.569	0.057
O60811	0.044	0.063	0.334	0.289	0.327	0.396	0.286	0.472	0.335	0.34	0.18	0.128
O60812	0.065	0.068	0.686	0.662	0.808	0.747	0.795	0.874	0.795	0.684	0.796	0.712
O60814	0.048	0.04	0.717	0.643	0.752	0.444	0.413	0.878	0.85	0.638	0.563	0.33
O60825	0.053	0.044	0.516	0.435	0.558	0.669	0.44	0.567	0.439	0.528	0.418	0.325
O60826	0.037	0.043	0.698	0.448	0.766	0.608	0.374	0.562	0.706	0.642	0.713	0.448
O60828	0.053	0.068	0.33	0.736	0.79	0.76	0.632	0.738	0.748	0.723	0.812	0.807
O60829	0.059	0.02	0.196	0.558	0.349	0.107	0.49	-0.138	0.414	0.352	0.173	-0.083
O60830	0.058	0.116	0.632	-0.078	0.384	0.045	0.233	0.588	0.328	0.105	0.72	0.433
O60831	0.028	0.034	0.694	0.128	0.488	-0.065	0.197	0.476	0.403	-0.005	-0.14	0.25
O60832	0.068	0.053	0.612	0.597	0.772	0.718	0.609	0.74	0.797	0.758	0.743	0.719
O60840	0.063	0.06	0.71	0.498	0.618	0.539	0.776	0.74	0.646	0.586	0.612	0.563
O60841	0.112	0.082	0.813	0.81	0.844	0.84	0.862	0.774	0.838	0.842	0.749	0.721
O60844	0.054	0.066	0.434	0.111	0.422	-0.009	0.541	0.446	0.318	-0.103	0.424	-0.446
O60858	0.071	0.061	0.766	0.568	0.652	0.545	0.532	0.674	0.555	0.614	0.316	0.712
O60861	0.036	0.061	0.49	0.568	0.364	0.474	0.424	0.756	0.381	0.592	0.244	-0.489
O60869	0.054	0.061	0.236	0.135	0.24	-0.089	0.073	-0.038	0.058	0.008	-0.474	-0.613
O60870	0.071	0.064	0.522	0.367	0.694	0.397	0.564	0.662	0.711	0.572	0.847	0.529
O60879	0.079	0.053	0.698	0.69	0.713	0.529	0.647	0.752	0.75	0.671	0.509	0.587
O60880	0.078	0.023	0.882	0.648	0.753	0.54	0.595	0.48	0.746	0.54	0.839	0.294
O60882	0.075	0.062	0.581	0.63	0.654	0.748	0.719	0.672	0.574	0.704	-0.246	-0.009
O60883	0.06	0.075	0.698	0.513	0.588	0.704	0.678	0.644	0.594	0.528	0.279	0.367
O60884	0.068	0.044	0.553	0.594	0.695	0.664	0.636	0.612	0.736	0.706	0.037	0.113
O60885	0.098	0.077	0.55	0.376	0.673	0.535	0.64	0.642	0.671	0.644	0.415	0.643
O60890	0.074	0.071	0.58	0.428	0.548	0.4	0.547	0.678	0.506	0.433	0.669	0.625
O60894	0.041	0.054	-0.108	-0.154	0.302	0.335	0.357	0.473	0.307	0.197	0.444	0.158
O60895	0.086	0.069	0.126	0.116	0.531	0.532	0.796	0.748	0.465	0.489	0.463	0.447
O60896	0.054	0.081	0.508	-0.216	0.378	-0.053	0.8	0.277	0.472	0.186	0.321	0.471
O60906	0.057	0.059	0.656	0.442	0.65	0.401	0.432	0.742	0.595	0.458	0.083	0.378
O60907	0.05	0.052	0.369	0.505	0.636	0.581	0.379	0.568	0.481	0.564	0.664	0.58
O60909	0.067	0.062	0.325	0.5	0.483	0.542	0.397	0.344	0.284	0.457	0.361	0.583
O60911	0.072	0.057	0.482	0.409	0.653	0.507	0.67	0.65	0.558	0.45	0.084	0.166
O60921	0.068	0.057	0.674	0.337	0.469	0.52	0.522	0.649	0.552	0.505	-0.412	-0.3
O60925	0.066	0.033	0.88	0.578	0.888	0.569	0.748	0.8	0.841	0.62	0.269	0.077
O60927	0.079	0.056	0.412	0.238	0.74	0.536	0.526	0.329	0.57	0.183	0.567	0.524
O60928	0.042	0.05	0.544	0.706	0.556	0.671	0.73	0.744	0.568	0.688	0.007	0.899
O60930	0.07	0.035	0.79	0.214	0.722	0.376	0.8	0.219	0.726	0.19	0.322	0.441
O60931	0.06	0.049	0.264	0.349	-0.194	0.376	0.15	0.208	-0.135	0.369	-0.583	-0.152
O60934	0.069	0.058	0.542	0.432	0.514	0.486	0.636	0.608	0.564	0.526	0.556	0.554
O60936	0.037	0.087	0.427	0.75	0.604	0.477	0.184	0.552	0.454	0.428	0.938	0.856
O60938	0.054	0.034	0.574	0.599	0.595	0.626	0.202	0.553	0.497	0.422	-0.069	0.366
O60939	0.056	0.07	0.763	0.72	0.809	0.656	0.404	0.612	0.786	0.678	0.39	0.704
O60941	0.059	0.041	0.6	0.55	0.628	0.556	0.558	0.648	0.67	0.669	0.73	0.81
O60942	0.07	0.07	0.528	0.519	0.578	0.668	0.677	0.387	0.494	0.552	0.45	0.443
O75015	0.043	0.064	0.17	0.594	0.494	0.771	0.566	0.672	0.446	0.718	0.686	0.326
O75019	0.076	0.086	0.534	0.087	0.63	0.237	0.277	0.201	0.527	0.024	0.204	0.272
O75022	0.095	0.09	0.526	0.314	0.65	0.438	0.427	0.563	0.632	0.484	0.116	0.242
O75023	0.09	0.09	0.592	-0.105	0.554	0.099	0.351	0.628	0.551	0.19	0.36	0.049
O75027	0.059	0.069	0.673	0.513	0.744	0.594	0.68	0.608	0.782	0.618	0.674	0.513
O75031	0.045	0.063	0.82	0.716	0.666	0.552	0.7	0.734	0.672	0.662	0.827	0.843
O75038	0.071	0.078	0.47	0.433	0.456	0.375	0.5	0.617	0.438	0.461	0.613	0.385
O75051	0.051	0.059	0.372	0.173	0.345	0.295	0.432	0.497	0.353	0.214	0.232	0.173
O75052	0.047	0.059	0.556	0.44	0.59	0.554	0.508	0.608	0.534	0.674	0.322	0.143
O75056	0.093	0.09	0.597	0.184	0.573	0.19	0.382	0.642	0.562	0.092	0.772	0.491
O75061	0.074	0.062	0.584	0.531	0.581	0.578	0.674	0.635	0.613	0.651	0.556	0.119
O75063	0.068	0.078	0.436	0.086	0.482	0.276	0.842	0.63	0.408	0.254	0.146	0.225
O75069	0.052	0.041	0.552	-0.169	0.596	0.029	0.472	0.437	0.569	0.22	0.342	-0.458
O75071	0.065	0.048	0.718	0.715	0.634	0.801	0.582	0.638	0.588	0.626	0.605	0.627
O75072	0.076	0.052	0.411	0.264	0.445	0.328	0.594	0.444	0.536	0.438	0.273	0.093
O75074	0.07	0.084	0.292	0.188	0.27	0.223	0.306	0.383	0.33	0.37	0.369	0.661
O75077	0.059	0.052	0.498	0.394	0.59	0.425	0.47	0.472	0.462	0.348	0.297	0.727
O75078	0.075	0.07	0.418	0.219	0.572	0.288	0.296	0.483	0.507	0.328	0.463	0.652
O75081	0.078	0.07	0.564	0.472	0.689	0.502	0.494	0.778	0.649	0.622	0.539	0.225
O75083	0.061	0.054	0.369	0.176	0.542	0.24	0.319	0.458	0.614	0.342	0.087	0.273
O75084	0.052	0.077	0.558	0.206	0.613	0.29	0.312	0.62	0.482	0.294	0.205	0.088
O75093	0.061	0.067	0.284	0.388	0.394	0.5	0.354	0.542	0.3	0.361	-0.1	0.485
O75094	0.057	0.061	0.434	0.362	0.538	0.446	0.259	0.484	0.489	0.39	-0.179	0.636
O75096	0.053	0.041	0.478	0.284	0.564	0.399	0.308	0.487	0.433	0.308	-0.091	0.496
O75106	0.085	0.085	0.4	0.241	0.552	0.358	0.544	0.441	0.546	0.449	0.169	0.352
O75110	0.051	0.055	0.544	0.476	0.636	0.595	0.632	0.748	0.61	0.624	0.612	0.662
O75112	0.074	0.1	0.45	0.364	0.552	0.582	0.426	0.678	0.589	0.617	0.644	0.329
O75113	0.076	0.055	0.714	0.6	0.542	0.596	0.568	0.464	0.53	0.62	0.006	-0.083
O75116	0.081	0.063	0.718	0.684	0.762	0.742	0.724	0.648	0.706	0.732	0.626	0.679
O75121	0.049	0.046	0.832	0.422	0.806	0.615	0.856	0.682	0.888	0.682	0.667	-0.049
O75123	0.099	0.041	0.493	0.413	0.516	0.392	0.411	0.654	0.441	0.297	0.211	0.689
O75127	0.07	0.056	0.646	0.073	0.616	0.112	0.457	0.448	0.545	0.163	0.205	0.037
O75128	0.08	0.078	0.622	0.434	0.557	0.381	0.43	0.592	0.635	0.427	0.516	0.224
O75131	0.065	0.067	0.656	0.616	0.712	0.719	0.601	0.826	0.586	0.577	0.643	0.659
O75132	0.063	0.067	0.424	0.253	0.42	0.458	0.503	0.644	0.434	0.446	-0.045	-0.271
O75140	0.055	0.055	0.234	0.356	0.31	0.489	0.434	0.562	0.282	0.43	0.277	0.483
O75143	0.064	0.074	0.49	0.492	0.574	0.348	0.573	0.656	0.522	0.383	0.144	0.238
O75144	0.036	0.053	0.591	0.416	0.768	0.554	0.366	0.394	0.674	0.492	0.745	0.455
O75145	0.059	0.06	0.48	0.489	0.626	0.556	0.545	0.712	0.595	0.523	0.43	-0.012
O75147	0.073	0.062	0.312	0.133	0.252	0.175	0.388	0.484	0.324	0.176	0.367	0.374
O75150	0.045	0.055	0.583	0.432	0.549	0.479	0.59	0.582	0.602	0.486	0.308	0.313
O75151	0.087	0.066	0.564	0.584	0.475	0.595	0.537	0.714	0.606	0.638	0.482	0.561
O75152	0.078	0.063	0.588	0.592	0.722	0.636	0.57	0.63	0.673	0.598	0.226	0.405
O75154	0.069	0.083	0.358	0.29	0.367	0.36	0.311	0.6	0.298	0.379	0.502	-0.117
O75155	0.054	0.049	0.484	0.428	0.632	0.498	0.336	0.616	0.589	0.48	0.621	0.265
O75157	0.081	0.063	0.286	0.158	0.306	0.246	0.552	0.131	0.176	0.222	0.25	0.56
O75159	0.071	0.076	0.61	0.532	0.574	0.554	0.753	0.748	0.654	0.654	0.175	0.192
O75161	0.057	0.062	0.456	0.279	0.323	0.436	0.256	0.54	0.305	0.376	0.296	-0.026
O75164	0.051	0.047	0.602	0.52	0.615	0.586	0.673	0.518	0.64	0.54	0.346	0.596
O75165	0.072	0.055	0.622	0.646	0.663	0.684	0.622	0.677	0.7	0.73	0.323	0.357
O75167	0.087	0.058	0.722	0.57	0.83	0.571	0.703	0.574	0.778	0.522	-0.3	-0.31
O75170	0.053	0.063	0.372	0.24	0.526	0.264	0.5	0.604	0.556	0.332	0.83	-0.236
O75173	0.072	0.076	0.343	0.399	0.486	0.186	0.075	0.457	0.336	0.125	-0.059	0.406
O75175	0.072	0.078	0.598	0.202	0.73	0.467	0.453	0.664	0.728	0.609	0.415	0.011
O75177	0.068	0.083	0.348	-0.514	0.638	-0.22	0.309	0.308	0.326	0.033	0.512	-0.503
O75182	0.056	0.05	0.581	0.23	0.491	0.32	0.502	0.706	0.484	0.494	0.516	0.375
O75185	0.082	0.064	0.656	0.296	0.595	0.462	0.658	0.626	0.496	0.526	0.413	0.226
O75190	0.077	0.067	0.781	0.688	0.797	0.84	0.744	0.864	0.746	0.834	0.87	0.899
O75191	0.05	0.078	0.416	0.608	0.423	0.452	0.454	0.529	0.378	0.504	0.18	0.147
O75192	0.049	0.032	0.784	0.452	0.787	0.733	0.683	0.636	0.767	0.698	0.468	0.535
O75197	0.063	0.06	0.372	0.266	0.362	0.355	0.246	0.463	0.187	0.332	0.518	0.279
O75204	0.063	0.059	0.644	0.332	0.65	0.362	0.69	0.67	0.748	0.628	0.431	0.85
O75208	0.044	0.053	0.407	0.052	0.516	0.222	0.33	0.42	0.532	0.383	0.253	-0.545
O75223	0.096	0.09	0.528	0.558	0.559	0.666	0.722	0.584	0.66	0.493	0.21	0.153
O75251	0.033	0.047	0.42	0.167	0.17	0.351	0.288	0.272	0.088	0.156	-0.289	0.383
O75264	0.054	0.077	0.982	0.912	0.974	0.891	0.955	0.954	0.969	0.884	0.911	0.762
O75293	0.012	0.062	0.377	0.206	-0.07	0.35	0.541	0.455	0.153	0.297	0.05	0.807
O75298	0.068	0.084	0.677	0.303	0.656	0.298	0.709	0.388	0.654	0.399	0.813	0.044
O75306	0.052	0.032	0.182	0.129	0.282	0.398	0.484	0.432	0.271	0.372	0.453	0.166
O75309	0.068	0.078	0.305	-0.026	0.509	0.23	0.472	0.435	0.479	0.288	0.059	-0.109
O75310	0.083	0.066	0.68	0.54	0.705	0.702	0.672	0.586	0.69	0.562	0.189	0.553
O75311	0.067	0.073	0.549	0.668	0.732	0.743	0.664	0.686	0.608	0.675	0.507	0.391
O75312	0.05	0.057	0.401	0.321	0.43	0.356	0.437	0.525	0.403	0.534	0.185	0.33
O75317	0.068	0.073	0.528	0.568	0.622	0.722	0.616	0.29	0.624	0.737	-0.061	0.313
O75319	0.061	0.073	0.501	0.285	0.572	0.505	0.245	0.597	0.464	0.592	0.554	0.815
O75323	0.045	0.038	0.504	0.524	0.428	0.672	0.472	0.397	0.356	0.7	0.593	0.475
O75324	0.068	0.102	0.649	0.108	0.844	0.536	0.808	0.654	0.838	0.476	-0.173	0.031
O75325	0.074	0.06	0.491	0.328	0.484	0.262	0.246	0.612	0.473	0.369	0.537	0.115
O75326	0.062	0.066	0.541	0.381	0.479	0.35	0.278	0.451	0.334	0.294	0.12	0.502
O75330	0.08	0.077	0.684	0.542	0.71	0.58	0.61	0.641	0.763	0.608	0.176	-0.165
O75333	0.075	0.091	0.387	0.35	0.579	0.532	0.169	0.297	0.349	0.413	-0.059	-0.289
O75334	0.054	0.058	0.679	0.74	0.762	0.718	0.696	0.488	0.76	0.692	0.356	0.327
O75335	0.046	0.057	0.59	0.596	0.682	0.713	0.577	0.674	0.658	0.679	0.465	0.087
O75339	0.064	0.064	0.278	0.468	0.394	0.432	0.42	0.448	0.458	0.452	0.446	0.408
O75340	0.037	0.052	0.439	0.42	0.456	0.628	0.024	0.467	0.29	0.48	-0.413	-0.584
O75342	0.063	0.08	0.339	0.286	0.548	0.508	0.226	0.515	0.546	0.511	0.297	0.401
O75344	0.07	0.061	0.134	0.097	0.419	0.336	0.587	0.638	0.408	0.408	0.212	0.63
O75346	0.1	0.038	0.667	0.5	0.631	0.486	0.594	0.638	0.636	0.175	0.351	0.307
O75347	0.065	0.083	0.864	0.66	0.899	0.889	0.906	0.705	0.83	0.724	0.7	0.547
O75348	0.034	0.051	0.836	0.847	0.773	0.908	0.926	0.883	0.79	0.786	0.565	0.76
O75351	0.09	0.052	0.66	0.718	0.704	0.767	0.737	0.742	0.672	0.765	0.547	0.593
O75352	0.069	0.065	0.62	0.353	0.251	0.331	0.3	0.694	0.323	0.358	0.718	-0.234
O75354	0.083	0.079	0.54	0.125	0.549	0.392	0.588	0.56	0.573	0.38	0.517	0.235
O75355	0.062	0.07	0.479	0.423	0.522	0.482	0.692	0.645	0.532	0.346	0.489	0.491
O75356	0.063	0.107	0.568	0.384	0.618	0.495	0.495	0.502	0.673	0.69	0.388	0.519
O75360	0.08	0.106	0.582	0.573	0.735	0.58	0.802	0.749	0.804	0.649	0.563	0.706
O75362	0.092	0.067	0.519	0.462	0.544	0.597	0.572	0.608	0.518	0.614	0.467	0.332
O75363	0.092	0.079	0.622	0.499	0.698	0.425	0.54	0.602	0.68	0.373	0.591	0.52
O75364	0.099	0.079	0.427	0.37	0.582	0.343	0.482	0.491	0.59	0.328	0.162	0.66
O75365	0.069	0.046	0.617	0.498	0.687	0.56	0.107	0.166	0.734	0.16	0.671	0.14
O75366	0.066	0.063	0.42	0.401	0.399	0.502	0.476	0.716	0.466	0.522	0.142	0.24
O75367	0.086	0.065	0.82	0.61	0.794	0.672	0.744	0.74	0.779	0.683	0.881	0.636
O75368	0.044	0.079	0.335	0.813	0.522	0.677	0.648	0.858	0.746	0.702	-0.045	0.915
O75369	0.082	0.068	0.426	0.243	0.474	0.414	0.519	0.526	0.466	0.431	0.24	-0.009
O75376	0.068	0.056	0.675	0.593	0.681	0.588	0.736	0.609	0.724	0.698	0.239	-0.061
O75379	0.064	0.043	0.702	0.547	0.776	0.788	0.832	0.762	0.712	0.795	0.006	0.569
O75380	0.097	0.056	0.407	0.262	0.46	0.262	0.072	0.354	0.236	0.218	-0.062	-0.601
O75381	0.058	0.074	0.639	0.278	0.712	0.413	0.74	0.852	0.746	0.541	0.562	0.21
O75382	0.039	0.065	0.131	0.215	0.224	0.435	0.381	0.368	0.168	0.379	-0.057	0.299
O75385	0.077	0.094	0.261	0.176	0.312	0.253	0.265	0.334	0.211	0.186	0.572	-0.429
O75386	0.061	0.05	0.444	0.629	0.517	0.503	0.722	0.587	0.549	0.596	-0.106	-0.238
O75387	0.05	0.063	0.763	0.57	0.71	0.615	0.536	0.62	0.654	0.586	0.625	0.56
O75388	0.059	0.07	0.634	0.442	0.546	0.384	0.525	0.522	0.556	0.419	0.14	0.142
O75390	0.056	0.064	0.323	0.439	0.458	0.409	0.66	0.616	0.482	0.386	-0.092	0.489
O75391	0.066	0.035	0.802	0.458	0.748	0.477	0.748	0.6	0.832	0.503	0.546	0.761
O75394	0.062	0.077	-0.15	-0.407	0.286	-0.108	0.417	0.069	0.628	-0.119	0.251	0.478
O75396	0.042	0.06	0.382	0.464	0.687	0.626	0.602	0.666	0.769	0.581	0.804	0.742
O75398	0.064	0.055	0.05	0.199	0.505	0.239	0.087	0.359	0.514	0.28	0.035	0.57
O75409	0.051	0.043	0.604	0.596	0.82	0.894	0.18	0.615	0.632	0.647	0.057	0.814
O75410	0.07	0.057	0.534	0.459	0.568	0.452	0.656	0.572	0.556	0.542	-0.034	0.037
O75414	0.043	0.065	0.424	-0.063	0.261	-0.064	0.516	0.511	0.42	-0.126	0.406	-0.822
O75417	0.066	0.06	0.537	0.604	0.634	0.546	0.67	0.662	0.651	0.574	0.185	0.375
O75419	0.048	0.032	0.686	0.588	0.73	0.61	0.643	0.446	0.682	0.705	0.633	0.325
O75420	0.081	0.078	0.566	0.048	0.576	0.26	0.668	0.483	0.558	0.345	0.401	-0.094
O75425	0.094	0.115	0.604	0.263	0.443	0.172	0.522	0.36	0.475	-0.018	0.674	0.208
O75426	0.078	0.064	0.576	0.442	0.489	0.44	0.823	0.694	0.54	0.384	0.477	0.688
O75427	0.088	0.079	0.462	0.053	0.604	0.272	0.748	0.594	0.614	0.341	0.802	-0.369
O75431	0.072	0.053	0.544	0.685	0.783	0.552	0.776	0.792	0.791	0.648	0.511	0.403
O75436	0.086	0.073	0.425	0.321	0.554	0.488	0.463	0.411	0.608	0.548	0.712	0.688
O75437	0.083	0.044	0.51	0.553	0.528	0.396	0.489	0.483	0.62	0.242	0.203	0.337
O75438	0.052	0.069	0.936	0.914	0.944	0.936	0.886	0.747	0.921	0.862	0.989	0.993
O75439	0.047	0.047	0.41	0.526	0.464	0.531	0.59	0.53	0.571	0.607	0.437	0.544
O75443	0.059	0.055	0.414	0.311	0.447	0.494	0.425	0.5	0.419	0.381	0.028	0.277
O75444	0.062	0.086	0.288	-0.374	0.412	-0.233	0.5	0.636	0.353	0.038	0.418	0.158
O75445	0.053	0.054	0.373	0.382	0.477	0.406	0.432	0.388	0.52	0.332	0.361	0.445
O75446	0.091	0.068	-0.016	0.361	0.363	0.42	0.627	0.271	0.254	0.288	0.205	0.149
O75448	0.057	0.048	0.642	0.439	0.663	0.426	0.32	0.506	0.563	0.328	0.552	0.305
O75449	0.067	0.043	0.532	0.534	0.534	0.516	0.651	0.617	0.409	0.593	0.528	0.201
O75452	0.035	0.06	0.798	0.26	0.76	0.548	0.582	0.468	0.732	0.494	0.414	0.286
O75459	0.055	0.041	0.636	0.333	0.33	0.239	0.58	0.692	0.345	0.195	0.214	0.441
O75460	0.063	0.059	0.654	0.388	0.524	0.437	0.373	0.56	0.522	0.532	0.224	0.304
O75461	0.06	0.068	0.518	0.371	0.624	0.498	0.45	0.424	0.478	0.311	0.238	0.477
O75462	0.081	0.066	0.375	0.088	0.324	0.171	0.346	0.55	0.256	0.29	0.29	0.644
O75467	0.058	0.058	0.376	0.185	0.302	0.124	0.328	0.38	0.281	0.208	0.162	0.086
O75469	0.062	0.048	0.602	0.602	0.509	0.596	0.636	0.768	0.651	0.722	0.668	0.56
O75473	0.071	0.068	0.553	0.608	0.663	0.594	0.326	0.485	0.614	0.572	0.05	0.421
O75474	0.082	0.09	0.243	0.189	0.191	0.371	0.053	0.5	0.25	0.371	-0.109	-0.11
O75475	0.109	0.077	0.742	0.758	0.818	0.771	0.712	0.805	0.856	0.822	0.833	0.615
O75477	0.064	0.066	0.808	0.628	0.872	0.775	0.672	0.75	0.847	0.833	0.774	0.11
O75478	0.054	0.061	0.634	0.547	0.729	0.687	0.515	0.637	0.666	0.558	0.189	0.365
O75486	0.075	0.06	0.599	0.652	0.592	0.612	0.66	0.586	0.681	0.66	0.482	0.615
O75487	0.045	0.047	0.263	0.231	0.39	0.284	0.427	0.596	0.352	0.226	0.54	0.343
O75489	0.053	0.068	0.279	0.263	-0.119	0.494	0.38	0.479	-0.213	0.542	0.647	0.613
O75493	0.067	0.079	0.34	0.508	0.2	0.248	0.566	0.564	0.169	0.246	0.61	0.636
O75494	0.053	0.042	0.705	0.588	0.694	0.562	0.625	0.58	0.64	0.337	0.911	0.021
O75505	0.038	0.1	0.631	0.441	0.595	0.65	0.396	0.388	0.67	0.562	0.768	0.642
O75506	0.053	0.039	0.021	0.654	-0.075	0.239	0.79	0.754	-0.532	0.389	0.874	-0.131
O75508	0.039	0.068	0.476	0.095	0.348	0.211	0.256	0.338	0.201	-0.117	0.308	-0.11
O75509	0.066	0.07	0.604	0.388	0.59	0.577	0.514	0.666	0.573	0.509	0.563	0.575
O75521	0.066	0.079	0.666	0.738	0.599	0.688	0.708	0.627	0.603	0.664	0.134	0.416
O75525	0.066	0.075	0.288	0.331	0.67	0.469	0.236	0.724	0.626	0.566	0.789	-0.345
O75526	0.074	0.097	-0.085	-0.341	-0.142	-0.095	0.523	0.087	-0.245	0.004	-0.033	0.183
O75528	0.093	0.049	0.726	0.626	0.594	0.544	0.537	0.54	0.602	0.681	0.286	0.045
O75529	0.044	0.041	0.441	0.041	0.442	0.186	0.336	0.327	0.372	0.151	-0.01	0.108
O75530	0.043	0.043	0.582	0.53	0.633	0.582	0.646	0.593	0.475	0.574	0.884	0.766
O75531	0.09	0.09	0.63	0.338	0.658	0.279	0.359	0.674	0.59	0.178	-0.03	0.907
O75533	0.058	0.07	0.532	0.588	0.656	0.645	0.698	0.562	0.632	0.657	0.638	0.73
O75534	0.073	0.064	0.469	0.532	0.397	0.53	0.542	0.602	0.37	0.387	0.065	0.119
O75541	0.058	0.046	0.686	0.609	0.752	0.657	0.763	0.532	0.823	0.65	0.627	0.681
O75553	0.087	0.06	0.744	0.669	0.746	0.734	0.67	0.695	0.684	0.636	0.465	0.146
O75554	0.08	0.085	0.661	0.693	0.736	0.75	0.825	0.749	0.737	0.705	-0.109	0.215
O75556	0.032	0.032	0.762	0.698	0.554	0.666	0.003	0.24	-0.053	0.494	0.265	-0.358
O75558	0.021	0.049	-0.055	0.217	0.169	0.266	0.152	0.532	0	0.131	0.649	0.15
O75563	0.084	0.064	0.624	0.626	0.73	0.584	0.76	0.671	0.625	0.642	0.331	0.483
O75569	0.058	0.064	0.634	0.338	0.688	0.54	0.366	0.426	0.73	0.549	0.464	0.572
O75570	0.061	0.045	0.511	0.418	0.611	0.596	0.536	0.719	0.574	0.648	0.586	0.092
O75575	0.054	0.034	0.425	0.677	0.611	0.403	0.409	0.52	0.584	0.604	0.132	0.299
O75578	0.063	0.081	0.596	0.534	0.56	0.552	0.576	0.512	0.467	0.508	0.275	0.014
O75581	0.052	0.059	0.576	0.57	0.56	0.624	0.553	0.536	0.52	0.554	0.708	0.179
O75582	0.072	0.059	0.582	0.617	0.582	0.542	0.578	0.656	0.637	0.584	0.511	0.477
O75586	0.073	0.081	0.84	0.72	0.798	0.858	0.856	0.772	0.799	0.828	0.884	0.73
O75592	0.06	0.06	0.623	0.614	0.66	0.649	0.649	0.62	0.647	0.643	0.46	0.315
O75593	0.134	0.112	0.524	0.32	0.552	0.162	0.551	0.523	0.647	0.364	0.063	-0.086
O75594	0.061	0.077	0.039	0.201	0.287	-0.106	0.322	0.235	0.576	0.382	0.407	0.179
O75596	0.041	0.051	0.507	0.33	0.701	0.552	0.582	0.259	0.669	0.511	0.824	0.419
O75600	0.06	0.05	0.348	0.252	0.41	0.324	0.23	0.475	0.333	0.315	-0.197	0.018
O75602	0.061	0.045	0.545	0.451	0.664	0.551	0.414	0.353	0.666	0.384	0.486	0.157
O75603	0.067	0.053	0.626	0.66	0.692	0.619	0.393	0.741	0.719	0.683	0.134	-0.113
O75604	0.058	0.079	0.343	0.404	0.304	0.442	0.34	0.558	0.416	0.532	0.32	0.527
O75607	0.062	0.084	0.772	0.614	0.758	0.51	0.786	0.829	0.89	0.76	0.084	0.101
O75608	0.065	0.048	0.602	0.464	0.775	0.596	0.445	0.165	0.672	0.438	-0.024	0.287
O75610	0.077	0.052	0.265	0.358	0.416	0.533	0.145	0.048	0.316	0.375	0.475	-0.084
O75616	0.055	0.069	0.394	0.334	0.204	0.245	0.594	0.468	0.012	0.048	-0.059	0.096
O75618	0.057	0.053	0.662	0.455	0.603	0.485	0.55	0.612	0.72	0.435	0.273	0.604
O75626	0.085	0.085	0.465	0.47	0.532	0.558	0.426	0.616	0.55	0.538	0.345	0.198
O75628	0.037	0.064	0.311	0.194	0.291	0.179	0.642	0.527	0.418	0.188	0.418	0.33
O75629	0.055	0.045	0.332	-0.063	0.39	0.214	0.376	0.417	0.504	0.419	0.671	0.653
O75631	0.077	0.07	0.828	0.189	0.668	0.436	0.612	0.72	0.541	0.198	0.451	0.34
O75635	0.063	0.045	0.62	0.446	0.551	0.562	0.34	0.449	0.54	0.35	0.015	0.163
O75636	0.074	0.08	0.381	0.302	0.216	-0.095	0.638	0.453	0.272	0.202	0.404	0.675
O75638	0.086	0.124	0.602	0.323	0.422	0.437	0.604	0.546	0.288	0.354	0.561	-0.375
O75643	0.042	0.056	0.586	0.432	0.623	0.506	0.651	0.64	0.638	0.582	0.059	0.302
O75648	0.074	0.071	0.554	0.47	0.682	0.498	0.371	0.378	0.588	0.51	0.462	0.44
O75663	0.062	0.055	0.825	0.657	0.722	0.77	0.52	0.507	0.614	0.76	0.274	0.289
O75665	0.07	0.078	0.806	0.728	0.854	0.754	0.83	0.729	0.85	0.777	0.51	0.367
O75674	0.063	0.057	0.533	0.646	0.498	0.328	0.581	0.705	0.632	0.514	0.056	0.536
O75676	0.083	0.075	0.33	0.223	0.362	0.353	0.396	0.528	0.356	0.391	0.644	-0.093
O75678	0.05	0.053	0.605	0.592	0.594	0.65	0.48	0.515	0.704	0.57	0.162	0.192
O75679	0.069	0.06	0.58	0.643	0.611	0.604	0.475	0.57	0.67	0.616	-0.138	-0.096
O75683	0.053	0.058	0.419	0.642	0.478	0.579	0.596	0.727	0.574	0.613	0.528	-0.594
O75688	0.056	0.052	0.596	0.474	0.694	0.577	0.672	0.76	0.656	0.558	0.732	0.495
O75689	0.072	0.045	0.401	0.129	0.463	0.406	0.442	0.581	0.314	0.53	0.28	0.274
O75690	0.096	0.059	0.676	0.378	0.722	-0.049	0.73	0.844	0.713	-0.348	0.096	0.298
O75691	0.066	0.063	0.706	0.582	0.674	0.595	0.7	0.711	0.686	0.684	0.606	0.549
O75694	0.055	0.04	0.593	0.553	0.636	0.565	0.705	0.505	0.658	0.586	0.181	0.377
O75695	0.069	0.057	0.713	0.364	0.712	0.533	0.548	0.657	0.751	0.622	0.729	0.76
O75711	0.051	0.102	0.738	0.531	0.498	0.538	0.32	0.868	0.71	0.594	0.179	0.892
O75712	0.052	0.037	0.534	0.418	0.376	0.348	0.296	0.628	0.294	0.402	0.387	0.563
O75715	0.081	0.072	0.794	0.687	0.796	0.612	0.698	0.53	0.814	0.686	0.081	0.242
O75716	0.046	0.069	0.67	0.541	0.705	0.334	0.236	0.586	0.644	0.398	-0.111	0.253
O75717	0.072	0.05	0.692	0.737	0.744	0.714	0.774	0.71	0.68	0.73	0.673	0.693
O75718	0.047	0.04	0.151	-0.086	0.416	-0.212	0.556	0.62	0.378	0.009	0.061	0.33
O75746	0.058	0.065	0.286	0.398	0.48	0.432	0.428	0.542	0.451	0.498	0.234	0.361
O75751	0.074	0.063	0.496	0.446	0.463	0.46	0.408	0.37	0.379	0.465	0.596	0.624
O75752	0.066	0.073	0.594	0.167	0.409	0.274	0.458	0.518	0.426	0.26	0.403	0.224
O75762	0.063	0.055	0.578	0.507	0.622	0.606	0.64	0.641	0.648	0.63	0.413	0.411
O75764	0.083	0.063	0.698	0.726	0.61	0.634	0.699	0.736	0.724	0.736	0.574	-0.171
O75771	0.037	0.043	0.554	0.365	0.614	0.247	0.57	0.209	0.5	0.307	0.857	0.464
O75781	0.067	0.057	0.056	-0.052	0.328	0.126	0.096	0.331	0.356	0.276	0.526	-0.196
O75783	0.071	0.071	0.231	-0.297	0.34	-0.01	0.487	0.396	0.252	-0.122	0.709	0.077
O75787	0.054	0.063	0.382	0.236	0.673	0.246	0.726	0.489	0.7	0.2	0.164	0.228
O75791	0.067	0.07	0.413	0.161	0.561	0.412	0.38	0.423	0.381	0.549	0.553	0.696
O75792	0.074	0.054	0.602	0.224	0.671	0.238	0.473	0.418	0.57	0.288	0.462	0.159
O75794	0.054	0.048	0.642	0.559	0.61	0.537	0.479	0.354	0.392	0.443	0.255	0.751
O75795	0.083	0.06	0.518	0.367	0.616	0.618	0.62	0.488	0.589	0.527	0.177	0.225
O75800	0.041	0.068	0.501	0.137	0.55	0.277	0.624	0.55	0.526	0.242	0.206	0.275
O75807	0.062	0.096	0.713	0.584	0.718	0.704	0.774	0.778	0.774	0.738	0.268	-0.246
O75808	0.07	0.076	0.506	0.181	0.511	0.373	0.409	0.509	0.562	0.388	0.51	0.333
O75815	0.055	0.065	0.409	0.349	0.443	0.386	0.619	0.576	0.411	0.444	0.55	-0.016
O75817	0.071	0.043	0.254	0.248	-0.114	0.05	0.359	0.417	-0.201	0.286	0.143	-0.3
O75820	0.089	0.05	0.572	0.592	0.673	0.692	0.582	0.493	0.586	0.608	0.455	0.76
O75821	0.053	0.059	0.536	0.516	0.369	0.263	0.534	0.66	0.399	0.31	-0.345	0.61
O75822	0.097	0.116	0.844	0.879	0.889	0.89	0.76	0.79	0.887	0.918	0.877	0.909
O75828	0.065	0.069	0.536	0.373	0.554	0.223	0.668	0.563	0.513	0.529	0.435	-0.389
O75829	0.066	0.072	0.538	0.669	0.688	0.845	0.531	0.352	0.587	0.82	0.056	0.607
O75830	0.086	0.079	0.734	0.509	0.851	0.52	0.742	0.574	0.788	0.626	0.337	0.564
O75832	0.062	0.053	0.529	0.641	0.442	0.476	0.468	0.353	0.296	0.479	0.146	0.207
O75838	0.059	0.053	0.684	-0.149	0.49	0.007	0.648	0.762	0.104	-0.069	0.006	0.482
O75840	0.063	0.066	-0.109	0.147	0.45	0.438	0.509	0.445	0.445	0.398	0.75	0.688
O75841	0.054	0.05	0.634	0.651	0.78	0.656	0.566	0.713	0.65	0.633	0.766	0.757
O75843	0.052	0.055	0.474	0.361	0.494	0.41	0.352	0.547	0.507	0.578	0.119	0.075
O75844	0.084	0.061	0.884	0.764	0.882	0.797	0.756	0.816	0.845	0.752	0.741	0.881
O75845	0.047	0.077	0.686	0.608	0.727	0.68	0.8	0.732	0.791	0.732	0.945	0.475
O75871	0.09	0.074	0.722	0.081	0.624	0.22	0.049	0.526	0.449	0.028	0.614	0.366
O75874	0.063	0.048	0.31	0.028	0.575	0.346	0.548	0.646	0.393	0.308	0.385	0.223
O75879	0.065	0.054	0.654	0.609	0.673	0.51	0.671	0.66	0.654	0.488	0.177	0.36
O75880	0.076	0.103	0.692	0.418	0.775	0.506	0.565	0.541	0.714	0.582	0.811	0.183
O75881	0.079	0.081	0.446	0.522	0.654	0.668	0.614	0.437	0.625	0.579	0.302	0.311
O75882	0.05	0.056	0.427	0.518	0.502	0.58	0.31	0.535	0.451	0.6	0.123	0.354
O75884	0.075	0.048	0.6	0.008	0.359	0.115	0.396	0.664	0.274	0.074	0.4	0.696
O75886	0.05	0.042	0.648	0.38	0.561	0.392	0.748	0.642	0.606	0.524	0.116	-0.107
O75888	0.088	0.064	0.854	0.624	0.716	0.45	0.818	0.55	0.725	0.535	0.849	0.631
O75896	0.073	0.073	0.03	0.318	0.456	0.442	0.472	0.712	0.558	0.378	0.662	0.027
O75897	0.076	0.063	0.592	0.751	0.702	0.768	0.666	0.744	0.682	0.683	-0.2	0.504
O75899	0.067	0.064	0.692	0.419	0.614	0.524	0.412	0.57	0.517	0.507	0.46	0.563
O75900	0.077	0.097	0.077	0.216	0.091	0.308	0.267	0.448	0.265	0.211	0.364	0.552
O75901	0.074	0.037	0.663	0.651	0.576	0.454	0.54	0.754	0.59	0.519	0.213	-0.012
O75907	0.049	0.072	0.308	0.448	0.335	0.47	0.57	0.574	0.413	0.55	0.51	0.42
O75908	0.052	0.059	0.644	0.36	0.514	0.395	0.722	0.506	0.444	0.402	0.362	0.57
O75911	0.053	0.053	0.448	0.309	0.592	0.258	0.445	0.68	0.562	0.468	0.55	0.418
O75912	0.069	0.062	0.527	0.308	0.717	0.322	0.564	0.582	0.676	0.462	0.472	0.73
O75914	0.054	0.059	0.668	0.739	0.696	0.714	0.56	0.674	0.716	0.776	0.816	0.481
O75915	0.053	0.053	0.758	0.656	0.892	0.64	0.601	0.758	0.808	0.558	0.588	0.551
O75916	0.082	0.077	0.668	0.463	0.64	0.571	0.701	0.82	0.623	0.4	0.305	0.3
O75920	0.082	0.073	0.934	0.954	0.942	0.891	0.936	0.85	0.956	0.947	0.775	0.862
O75923	0.063	0.069	0.401	0.285	0.421	0.366	0.448	0.636	0.388	0.448	0.089	0.396
O75925	0.054	0.061	0.648	0.441	0.659	0.522	0.676	0.624	0.724	0.557	0.476	0.372
O75928	0.076	0.05	0.592	0.554	0.595	0.676	0.683	0.507	0.722	0.622	0.377	0.244
O75934	0.018	0.036	0.8	0.665	0.766	0.64	0.491	0.289	0.74	0.498	0.548	-0.03
O75935	0.032	0.038	0.51	0.518	0.62	0.43	0.672	0.755	0.6	0.654	0.176	0.223
O75936	0.075	0.059	0.441	0.386	0.403	0.57	0.658	0.417	0.436	0.502	-0.308	-0.041
O75937	0.075	0.059	0.737	0.602	0.761	0.76	0.924	0.69	0.776	0.754	0.815	0.647
O75940	0.08	0.05	0.879	0.789	0.864	0.774	0.823	0.85	0.902	0.892	0.337	0.374
O75943	0.085	0.075	0.53	0.491	0.509	0.636	0.784	0.54	0.56	0.624	0.728	0.3
O75947	0.056	0.075	0.63	0.502	0.552	0.556	0.645	0.721	0.656	0.677	0.444	0.323
O75949	0.091	0.085	0.62	0.084	0.656	0.074	0.588	0.661	0.487	0.324	0.185	0.688
O75951	0.047	0.054	0.614	0.252	0.494	0.404	0.592	0.536	0.163	0.268	0.514	0.144
O75952	0.075	0.055	0.74	0.652	0.549	0.563	0.682	0.47	0.604	0.582	0.311	-0.017
O75953	0.089	0.075	0.69	0.558	0.68	0.594	0.692	0.792	0.59	0.658	-0.015	0.086
O75954	0.038	0.079	0.81	0.626	0.594	0.71	0.508	0.794	0.734	0.756	0.659	0.401
O75955	0.054	0.04	0.665	0.081	0.65	0.256	0.686	0.651	0.686	0.492	0.136	0.564
O75956	0.04	0.095	-0.305	0.626	-0.052	0.279	0.237	0.718	-0.133	0.485	0.284	-0.262
O75962	0.063	0.055	0.425	0.193	0.45	0.335	0.494	0.514	0.472	0.453	0.742	0.552
O75964	0.078	0.068	0.744	0.538	0.9	0.5	0.78	0.133	0.832	0.337	0.606	0.753
O75969	0.063	0.052	0.502	0.244	0.665	0.512	0.523	0.411	0.614	0.338	0.367	0.119
O75970	0.055	0.06	0.497	0.316	0.609	0.502	0.628	0.556	0.574	0.539	0.216	0.16
O75973	0.078	0.112	0.539	0.166	0.53	0.331	0.644	0.478	0.426	0.474	-0.045	0.768
O75976	0.054	0.051	0.416	0.5	0.465	0.592	0.478	0.394	0.509	0.596	0.417	0.346
O75995	0.066	0.074	0.377	0.529	0.364	0.554	0.532	0.748	0.475	0.618	0.397	0.172
O76000	0.058	0.051	0.511	0.36	0.638	0.456	0.595	0.403	0.692	0.495	0.57	0.352
O76001	0.045	0.051	0.338	0.138	0.271	0.307	0.759	0.431	0.417	0.145	0.299	0.39
O76002	0.054	0.058	0.431	0.269	0.351	0.366	0.664	0.556	0.44	0.315	0.413	0.368
O76003	0.081	0.051	0.475	0.506	0.372	0.547	0.722	0.595	0.424	0.556	-0.02	-0.109
O76009	0.045	0.015	0.595	0.193	0.638	0.432	0.109	0.471	0.383	0.401	-0.124	0.722
O76011	0.039	0.032	0.72	0.318	0.692	0.584	0.631	0.664	0.488	0.622	0.096	0.732
O76013	0.041	0.045	0.69	0.666	0.544	0.706	0.397	0.826	0.382	0.705	0.303	0.357
O76014	0.045	0.038	0.74	0.497	0.793	0.398	0.438	0.626	0.686	0.586	0.114	0.53
O76015	0.046	0.035	0.678	0.493	0.709	0.573	0.522	0.714	0.596	0.721	-0.084	0.629
O76021	0.104	0.092	0.785	0.798	0.808	0.748	0.767	0.784	0.833	0.778	0.907	0.885
O76024	0.047	0.052	0.672	0.588	0.532	0.719	0.594	0.667	0.552	0.762	0.658	0.44
O76027	0.035	0.038	0.501	0.253	0.514	0.362	0.364	0.031	0.37	0.29	0.43	0.243
O76031	0.057	0.058	0.686	0.584	0.774	0.614	0.67	0.564	0.714	0.674	0.584	0.413
O76036	0.062	0.082	0.585	0.56	0.577	0.502	0.541	0.357	0.578	0.512	0.553	0.255
O76038	0.094	0.047	0.489	0.401	0.317	0.324	0.436	0.368	0.409	0.42	0.231	-0.104
O76039	0.069	0.069	0.568	0.532	0.572	0.516	0.609	0.604	0.654	0.562	0.49	0.458
O76041	0.078	0.05	0.675	0.503	0.736	0.578	0.801	0.7	0.677	0.65	0.435	0.539
O76050	0.056	0.078	0.489	0.199	0.444	0.323	0.001	0.51	0.355	0.324	0.366	0.352
O76054	0.057	0.067	0.642	0.629	0.666	0.664	0.507	0.624	0.698	0.71	0.737	0.605
O76061	0.063	0.083	0.654	0.677	0.654	0.592	0.48	0.431	0.498	0.532	0.88	0.653
O76062	0.098	0.074	0.346	0.386	0.452	0.215	0.392	0.566	0.373	0.38	0.309	-0.027
O76064	0.066	0.058	0.798	0.568	0.791	0.731	0.63	0.72	0.734	0.744	0.213	0.247
O76070	0.055	0.094	0.813	-0.485	0.73	-0.098	0.862	-0.288	0.824	-0.376	0.964	0.691
O76071	0.041	0.053	0.4	0.048	0.499	0.275	0.507	0.612	0.547	0.276	0.103	0.155
O76074	0.07	0.048	0.535	0.503	0.704	0.556	0.502	0.63	0.613	0.555	0.739	0.199
O76075	0.036	0.065	0.378	0.43	0.498	0.401	0.584	0.135	0.567	0.294	0.337	0.512
O76076	0.104	0.088	-0.054	0.402	0.345	0.41	0.294	0.674	0.282	0.489	0.209	-0.095
O76080	0.094	0.07	0.71	0.607	0.588	0.802	0.652	0.43	0.602	0.627	0.076	0.171
O76081	0.067	0.052	0.665	0.596	0.456	0.617	0.728	0.682	0.517	0.652	0.643	0.759
O76082	0.059	0.068	0.592	0.618	0.608	0.666	0.554	0.678	0.584	0.596	0.591	0.692
O76083	0.049	0.037	0.45	0.368	0.384	0.618	0.598	0.546	0.46	0.622	0.501	-0.026
O76087	0.06	0.051	0.73	0.693	0.842	0.61	0.36	0.694	0.762	0.617	0.666	0.846
O76090	0.055	0.053	0.665	0.6	0.492	0.714	0.55	0.679	0.504	0.696	0.802	0.387
O76093	0.058	0.053	0.431	0.569	0.51	0.464	0.349	0.732	0.441	0.647	0.889	0.686
O76094	0.067	0.07	0.78	0.616	0.812	0.576	0.668	0.646	0.778	0.643	0.433	-0.003
O76095	0.075	0.075	0.759	0.626	0.63	0.562	0.691	0.416	0.564	0.305	0.552	0.132
O76096	0.048	0.062	0.534	0.588	0.542	0.505	0.546	0.733	0.246	0.269	0.307	0.064
O76099	0.072	0.084	0.671	0.608	0.448	0.436	0.474	0.628	0.382	0.422	0.671	0.47
O76100	0.071	0.071	0.626	0.294	0.582	0.161	0.464	0.395	0.405	0.128	0.414	-0.277
O77932	0.073	0.083	0.462	0.429	0.534	0.447	0.488	0.527	0.484	0.379	0.3	0.628
O94759	0.055	0.057	0.602	0.311	0.507	0.485	0.5	0.595	0.492	0.52	0.412	0.447
O94760	0.07	0.06	0.672	0.589	0.723	0.52	0.453	0.53	0.759	0.615	0.862	0.523
O94761	0.073	0.07	0.518	0.475	0.592	0.404	0.483	0.484	0.622	0.449	0.651	0.16
O94762	0.079	0.078	0.476	0.511	0.617	0.505	0.552	0.604	0.609	0.442	0.854	0.817
O94766	0.072	0.066	0.385	0.312	0.517	0.419	0.45	0.386	0.535	0.41	0.616	-0.042
O94768	0.067	0.054	0.613	0.34	0.49	0.164	0.578	0.57	0.625	0.411	0.729	-0.262
O94769	0.063	0.06	0.768	0.524	0.826	0.588	0.774	0.773	0.832	0.628	0.759	0.799
O94772	0.1	0.071	0.428	0.526	0.594	0.648	0.533	0.69	0.528	0.63	0.6	0.448
O94776	0.058	0.073	0.511	0.415	0.499	0.55	0.572	0.396	0.497	0.493	0.237	0.322
O94777	0.024	0.071	0.079	-0.22	0.764	0.203	0.786	0.479	0.63	-0.056	-0.122	0.244
O94778	0.061	0.073	0.29	-0.006	0.386	0.46	0.474	0.414	0.345	0.294	0.318	-0.233
O94779	0.062	0.052	0.474	0.41	0.59	0.489	0.505	0.538	0.555	0.456	0.658	0.625
O94782	0.079	0.069	0.704	0.712	0.736	0.65	0.756	0.715	0.768	0.704	0.52	0.543
O94788	0.077	0.062	0.443	0.472	0.332	0.541	0.54	0.682	0.223	0.646	0.601	0.708
O94804	0.044	0.042	0.561	0.102	0.652	0.151	0.536	0.512	0.685	0.359	0.524	-0.057
O94805	0.07	0.075	0.72	0.327	0.664	0.423	0.603	0.666	0.736	0.512	0.205	0.463
O94806	0.052	0.042	0.332	0.582	0.508	0.639	0.638	0.586	0.471	0.618	0.372	0.505
O94808	0.047	0.047	0.614	0.44	0.551	0.518	0.589	0.417	0.424	0.436	0.552	0.127
O94810	0.079	0.081	0.374	0.202	0.358	0.34	0.374	0.564	0.38	0.33	-0.093	-0.021
O94811	0.078	0.064	0.244	-0.061	0.316	0.151	0.011	0.808	0.186	-0.073	0.246	-0.282
O94812	0.048	0.056	0.514	0.28	0.557	0.389	0.568	0.628	0.548	0.396	0.493	0.315
O94813	0.058	0.061	0.473	0.574	0.474	0.62	0.592	0.582	0.536	0.546	-0.244	0.455
O94817	0.071	0.093	0.69	0.81	0.836	0.779	0.441	0.614	0.712	0.726	0.607	-0.2
O94819	0.077	0.087	0.203	-0.128	0.21	0.082	0.223	0.408	0.278	0.123	0.635	-0.093
O94822	0.069	0.073	0.61	0.604	0.604	0.604	0.594	0.557	0.62	0.614	0.562	0.615
O94826	0.076	0.062	0.497	0.53	0.598	0.574	0.642	0.614	0.576	0.551	0.766	0.773
O94829	0.04	0.039	0.556	0.205	0.523	0.286	0.62	0.475	0.412	0.276	0.293	0.468
O94830	0.069	0.063	0.658	0.52	0.62	0.611	0.728	0.624	0.628	0.649	0.433	0.215
O94832	0.065	0.049	0.388	0.246	0.496	0.417	0.45	0.347	0.326	0.299	0.29	0.296
O94842	0.064	0.068	0.71	0.548	0.764	0.637	0.469	0.656	0.608	0.568	-0.067	0.484
O94844	0.065	0.069	0.627	0.48	0.64	0.43	0.682	0.726	0.661	0.5	0.33	0.628
O94851	0.062	0.057	0.594	0.459	0.651	0.61	0.629	0.702	0.584	0.5	-0.065	0.256
O94855	0.044	0.058	0.626	0.552	0.634	0.602	0.594	0.6	0.636	0.682	0.08	0.286
O94856	0.066	0.059	0.467	0.168	0.422	0.359	0.444	0.582	0.43	0.328	0.313	-0.045
O94864	0.06	0.053	0.538	0.62	0.576	0.637	0.634	0.54	0.519	0.582	0.088	0.241
O94868	0.064	0.05	0.519	0.612	0.668	0.676	0.766	0.577	0.638	0.69	0.588	0.295
O94874	0.073	0.06	0.747	0.769	0.752	0.772	0.752	0.708	0.768	0.784	0.707	0.684
O94875	0.075	0.074	0.386	0.426	0.386	0.476	0.582	0.658	0.427	0.563	-0.053	-0.114
O94876	0.043	0.058	0.711	0.52	0.761	0.586	0.657	0.606	0.756	0.572	0.081	0.013
O94880	0.057	0.054	0.795	0.784	0.816	0.816	0.782	0.73	0.79	0.802	0.532	0.566
O94885	0.079	0.073	0.59	0.282	0.524	0.451	0.532	0.618	0.516	0.436	0.237	-0.079
O94886	0.057	0.056	0.792	0.605	0.733	0.714	0.58	0.617	0.724	0.698	0.442	0.439
O94888	0.063	0.065	0.402	0.366	0.551	0.448	0.486	0.596	0.428	0.292	0.405	0.638
O94889	0.049	0.052	0.46	0.15	0.448	0.338	0.328	0.513	0.435	0.279	0.449	0.34
O94892	0.069	0.046	0.58	0.494	0.517	0.624	0.548	0.536	0.66	0.624	0.388	0.545
O94900	0.072	0.051	0.708	0.648	0.698	0.612	0.618	0.604	0.678	0.697	0.005	-0.066
O94903	0.055	0.058	0.635	0.281	0.734	0.248	0.06	0.326	0.668	0.34	0.707	0.369
O94905	0.035	0.056	0.802	0.762	0.816	0.836	0.716	0.842	0.784	0.85	0.64	0.606
O94906	0.062	0.039	0.52	0.437	0.478	0.49	0.598	0.494	0.456	0.582	0.41	0.002
O94907	0.053	0.079	0.134	0.239	-0.078	0.154	0.19	0.064	0.094	-0.056	0.3	0.297
O94910	0.071	0.076	0.448	0.365	0.508	0.505	0.427	0.639	0.454	0.511	0.626	0.674
O94913	0.064	0.06	0.634	0.618	0.677	0.677	0.614	0.567	0.701	0.698	0.284	0.373
O94916	0.047	0.046	0.516	0.259	0.54	0.37	0.52	0.432	0.548	0.397	0.3	0.446
O94919	0.058	0.078	0.744	0.779	0.698	0.702	0.656	0.777	0.74	0.712	0.65	0.776
O94921	0.07	0.066	0.464	0.45	0.61	0.481	0.66	0.663	0.664	0.562	0.747	0.366
O94923	0.075	0.063	0.652	0.384	0.722	0.668	0.722	0.701	0.697	0.64	0.545	0.478
O94925	0.07	0.079	0.591	0.595	0.473	0.567	0.421	0.686	0.47	0.545	0.818	0.879
O94927	0.047	0.063	0.47	0.455	0.532	0.475	0.605	0.478	0.486	0.492	0.654	0.101
O94929	0.057	0.041	0.433	0.261	0.23	0.327	0.327	0.44	0.462	0.407	0.467	-0.134
O94933	0.064	0.07	0.57	0.4	0.56	0.361	0.562	0.471	0.626	0.377	0.556	0.414
O94941	0.079	0.074	0.48	0.407	0.564	0.582	0.46	0.702	0.582	0.535	0.194	0.018
O94953	0.072	0.064	0.45	0.168	0.443	0.29	0.504	0.608	0.456	0.299	-0.095	0.551
O94955	0.079	0.072	0.628	0.463	0.622	0.648	0.719	0.596	0.58	0.568	0.532	0.351
O94956	0.068	0.08	0.706	0.408	0.743	0.568	0.518	0.624	0.706	0.434	0.529	0.395
O94966	0.063	0.063	0.589	0.446	0.648	0.484	0.549	0.586	0.58	0.546	0.371	0.431
O94967	0.064	0.036	0.56	0.4	0.6	0.52	0.578	0.429	0.634	0.565	0.419	0.208
O94972	0.048	0.055	0.662	0.62	0.702	0.681	0.752	0.698	0.658	0.696	0.028	0.196
O94973	0.053	0.067	0.498	0.377	0.573	0.574	0.419	0.504	0.441	0.602	0.309	-0.039
O94979	0.061	0.055	0.586	0.496	0.59	0.445	0.545	0.55	0.518	0.504	0.285	0.292
O94983	0.077	0.078	0.532	0.395	0.63	0.292	0.64	0.677	0.649	0.405	0.124	-0.064
O94986	0.059	0.055	0.602	0.639	0.698	0.673	0.625	0.669	0.683	0.694	-0.11	-0.172
O94988	0.064	0.058	0.625	0.606	0.571	0.432	0.533	0.598	0.66	0.492	0.278	-0.15
O94989	0.081	0.083	0.58	0.579	0.564	0.614	0.668	0.761	0.572	0.716	0.672	-0.29
O94991	0.077	0.089	0.503	0.244	0.46	0.38	0.258	0.398	0.314	0.422	0.766	0.534
O94992	0.058	0.067	0.398	0.401	0.302	0.439	0.407	0.667	0.109	0.509	0.391	-0.623
O94993	0.086	0.066	0.303	0.53	0.402	0.596	0.705	0.764	0.599	0.76	0.146	0.314
O95006	0.069	0.054	0.654	0.59	0.605	0.531	0.702	0.744	0.549	0.448	0.84	0.366
O95007	0.042	0.045	0.56	0.422	0.488	0.511	0.692	0.543	0.616	0.506	0.11	0.528
O95013	0.054	0.045	0.629	0.484	0.656	0.712	0.736	0.673	0.604	0.666	0.037	0.197
O95025	0.069	0.055	0.632	0.487	0.691	0.514	0.705	0.77	0.704	0.548	0.736	0.732
O95045	0.079	0.06	0.644	0.306	0.469	0.354	0.475	0.313	0.652	0.431	-0.008	0.159
O95047	0.097	0.055	0.45	0.424	0.656	0.424	0.656	0.612	0.583	0.41	0.028	-0.039
O95049	0.06	0.062	0.26	0.007	0.243	0.131	0.498	0.524	0.245	0.128	0.396	0.129
O95050	0.061	0.057	0.78	0.572	0.749	0.537	0.854	0.888	0.754	0.653	0.84	0.633
O95057	0.03	0.061	0.658	0.386	0.666	0.452	0.532	0.772	0.584	0.62	0.698	0.553
O95059	0.081	0.056	0.76	0.46	0.634	0.5	0.032	-0.298	0.457	0.419	0.683	0.358
O95067	0.048	0.058	0.627	0.546	0.628	0.676	0.506	0.634	0.573	0.47	0.185	0.32
O95070	0.075	0.096	0.19	0.302	0.229	0.227	0.524	0.383	0.116	0.096	0.891	-0.006
O95071	0.052	0.051	0.554	0.61	0.644	0.597	0.69	0.624	0.618	0.556	0.467	0.502
O95072	0.059	0.068	0.509	0.48	0.602	0.39	0.693	0.596	0.611	0.538	0.454	0.534
O95073	0.06	0.064	0.708	0.491	0.692	0.497	0.726	0.674	0.616	0.514	-0.508	-0.409
O95076	0.122	0.12	0.558	0.503	0.61	0.427	0.474	0.684	0.595	0.526	0.657	0.436
O95084	0.086	0.068	0.333	0.6	0.616	0.781	0.667	0.444	0.554	0.642	0.573	0.446
O95096	0.092	0.081	0.46	0.328	0.522	0.372	0.803	0.718	0.629	0.681	0.496	0.198
O95104	0.069	0.064	0.574	0.454	0.602	0.514	0.786	0.554	0.681	0.59	0.349	0.473
O95125	0.051	0.054	0.542	0.488	0.524	0.37	0.598	0.356	0.468	0.501	-0.382	0.423
O95136	0.045	0.048	0.592	-0.037	0.636	0.057	0.662	0.526	0.578	0.058	0.475	0.54
O95139	0.078	0.078	0.78	0.496	0.885	0.636	0.878	0.738	0.903	0.802	0.655	0.916
O95140	0.049	0.046	0.56	0.352	0.631	0.417	0.408	0.483	0.526	0.492	0.238	0.512
O95147	0.056	0.04	0.296	0.198	0.224	0.496	0.327	-0.083	0.177	0.664	-0.327	0.447
O95149	0.058	0.083	0.751	0.602	0.685	0.584	0.731	0.803	0.648	0.596	0.683	0.8
O95150	0.06	0.048	0.658	0.524	0.56	0.672	0.548	0.416	0.264	0.738	0.424	0.297
O95153	0.08	0.083	0.66	0.48	0.638	0.547	0.571	0.66	0.692	0.573	0.553	0.22
O95154	0.054	0.048	-0.004	-0.14	0.314	0.31	0.36	0.546	0.088	0.356	-0.026	0.704
O95155	0.065	0.054	0.514	0.474	0.546	0.494	0.582	0.69	0.598	0.576	0.673	0.468
O95156	0.083	0.076	0.778	0.513	0.702	0.511	0.756	0.654	0.668	0.552	0.304	0.517
O95157	0.095	0.079	0.144	0.111	0.24	0.312	0.588	0.266	0.14	0.261	-0.447	0.677
O95158	0.11	0.101	0.454	0.662	0.551	0.698	0.574	0.58	0.546	0.601	0.434	0.782
O95159	0.071	0.1	0.135	0.263	0.496	0.312	0.046	0.32	0.439	0.302	0.367	-0.151
O95163	0.061	0.047	0.592	0.47	0.545	0.502	0.551	0.57	0.556	0.468	0.316	0.429
O95164	0.051	0.051	0.149	0.3	0.676	0.565	0.528	0.732	0.34	0.722	0.652	0.661
O95166	0.06	0.077	0.846	0.827	0.896	0.75	0.813	0.908	0.904	0.877	0.901	0.809
O95167	0.119	0.095	0.488	0.48	0.396	-0.297	0.771	0.066	0.164	-0.19	0.323	0.952
O95168	0.078	0.062	0.732	0.824	0.836	0.828	0.425	0.585	0.842	0.721	0.675	0.824
O95169	0.043	0.102	0.626	0.63	0.484	0.688	0.546	0.708	0.47	0.61	0.855	0.808
O95171	0.093	0.055	0.584	0.564	0.502	0.591	0.528	0.594	0.552	0.654	0.515	0.435
O95177	0.104	0.112	0.434	-0.828	0.806	-0.588	0.505	0.689	0.781	-0.638	-0.484	-0.347
O95178	0.038	0.048	0.132	-0.152	-0.287	-0.198	0.644	-0.061	-0.434	-0.047	-0.4	-0.19
O95180	0.062	0.08	0.548	0.228	0.482	0.269	0.56	0.594	0.518	0.336	0.799	0.345
O95182	0.044	0.044	-0.485	0.12	0.025	-0.149	-0.085	-0.212	0.303	0.139	-0.519	-0.071
O95183	0.034	0.026	0.856	0.657	0.865	0.65	0.611	0.542	0.653	0.415	0.671	-0.133
O95190	0.058	0.063	0.614	0.783	0.74	0.463	0.446	0.373	0.698	0.742	-0.209	0.453
O95196	0.087	0.095	0.392	0.199	0.355	0.176	0.602	0.668	0.417	0.229	0.482	0.496
O95197	0.069	0.052	0.677	0.558	0.672	0.57	0.662	0.581	0.662	0.514	0.071	0.174
O95198	0.044	0.049	0.614	0.626	0.66	0.704	0.437	0.352	0.69	0.654	0.382	0.31
O95199	0.053	0.049	0.223	0.37	0.294	0.432	0.426	0.252	0.311	0.459	0.134	0.085
O95201	0.083	0.072	0.364	0.25	0.514	0.384	0.409	0.696	0.464	0.495	-0.287	-0.019
O95202	0.045	0.057	0.789	0.474	0.818	0.55	0.629	0.79	0.798	0.642	0.647	0.233
O95206	0.068	0.069	0.077	0.162	0.228	0.204	0.246	0.387	0.179	0.34	0.481	-0.153
O95210	0.07	0.056	0.616	0.479	0.66	0.444	0.518	0.626	0.619	0.551	0.547	0.435
O95214	0.084	0.053	-0.001	0.424	0.398	0.712	0.793	0.616	0.313	0.71	-0.086	-0.047
O95218	0.067	0.07	0.403	0.251	0.107	-0.022	0.786	0.708	0.352	0.184	0.651	-0.283
O95219	0.064	0.062	0.591	0.602	0.629	0.71	0.798	0.71	0.532	0.648	0.684	0.639
O95221	0.076	0.07	0.586	0.4	0.569	0.418	0.624	0.741	0.692	0.392	0.181	0.35
O95222	0.067	0.061	0.686	0.428	0.652	0.289	0.135	0.402	0.697	0.125	0.651	0.637
O95229	0.043	0.032	0.483	0.496	0.676	0.638	0.703	0.34	0.627	0.677	-0.013	-0.347
O95231	0.093	0.116	0.521	0.726	0.747	0.681	0.477	0.7	0.628	0.73	0.797	0.434
O95232	0.069	0.076	0.645	0.865	0.76	0.854	0.775	0.71	0.814	0.85	0.745	0.812
O95235	0.052	0.046	0.588	0.402	0.463	0.447	0.624	0.442	0.46	0.542	0.046	0.173
O95236	0.06	0.052	0.672	0.316	0.753	0.65	0.24	0.648	0.75	0.561	0.543	0.479
O95237	0.057	0.074	0.455	0.829	0.586	0.795	0.608	0.866	0.658	0.856	0.674	0.622
O95238	0.072	0.078	0.103	0.179	0.594	0.207	0.238	0.573	0.61	0.186	-0.24	0.492
O95239	0.051	0.052	0.536	0.497	0.655	0.514	0.625	0.614	0.558	0.49	0.322	0.37
O95243	0.095	0.069	0.572	0.484	0.728	0.462	0.686	0.586	0.67	0.499	0.445	0.067
O95249	0.08	0.028	0.434	0.236	0.463	0.431	0.461	0.666	0.516	0.222	-0.453	-0.351
O95251	0.056	0.057	0.532	0.518	0.462	0.627	0.644	0.632	0.476	0.648	0.431	0.205
O95255	0.065	0.057	0.73	0.569	0.587	0.608	0.668	0.58	0.52	0.59	0.676	0.419
O95256	0.07	0.058	0.365	0.084	0.505	0.282	0.294	0.075	0.37	0.278	0.329	-0.075
O95257	0.057	0.094	0.375	0.227	-0.157	0.486	0.398	0.61	-0.045	0.55	0.096	0.427
O95258	0.077	0.068	0.474	0.284	0.424	0.596	0.645	0.182	0.426	0.523	0.148	0.607
O95259	0.061	0.064	0.652	0.612	0.622	0.672	0.562	0.698	0.65	0.65	0.681	0.752
O95260	0.079	0.079	0.807	0.76	0.796	0.814	0.778	0.69	0.76	0.789	0.563	0.686
O95263	0.046	0.059	0.202	0.347	0.433	0.52	0.354	0.464	0.396	0.502	0.611	0.674
O95264	0.05	0.036	0.66	0.162	0.644	0.342	0.636	0.358	0.478	0.26	0.693	0.307
O95267	0.056	0.065	0.574	0.451	0.52	0.483	0.478	0.562	0.52	0.529	0.154	-0.014
O95271	0.065	0.061	0.42	0.372	0.49	0.468	0.546	0.543	0.468	0.482	0.531	0.635
O95273	0.044	0.05	0.297	0.173	0.453	0.346	0.362	0.679	0.318	0.347	-0.157	0.037
O95278	0.045	0.066	0.424	0.208	0.347	0.093	0.394	0.306	0.442	0.285	0.779	0.635
O95279	0.068	0.084	0.655	0.356	0.487	0.554	0.604	0.725	0.579	0.483	0.712	0.739
O95292	0.053	0.045	0.67	0.457	0.771	0.721	0.676	0.621	0.774	0.687	0.051	0.415
O95294	0.071	0.077	0.388	0.068	0.398	0.281	0.411	0.405	0.163	0.25	0.215	0.359
O95295	0.081	0.081	0.373	-0.003	0.552	0.202	0.299	0.289	0.504	-0.16	0.802	0.34
O95297	0.074	0.056	0.298	0.536	0.426	0.474	-0.047	0.359	0.4	0.342	-0.191	0.336
O95298	0.076	0.101	0.706	0.382	0.545	0.672	0.836	0.872	0.687	0.594	0.351	0.544
O95299	0.065	0.056	0.384	0.32	0.552	0.553	0.617	0.566	0.588	0.526	0.435	-0.042
O95302	0.081	0.067	0.534	0.524	0.622	0.474	0.538	0.576	0.516	0.399	0.63	0.422
O95319	0.051	0.047	0.365	0.472	0.52	0.49	0.298	0.322	0.532	0.556	0.255	0.398
O95336	0.058	0.081	0.628	0.11	0.696	0.036	0.214	0.692	0.526	0.108	-0.047	-0.023
O95340	0.077	0.052	0.546	0.467	0.62	0.446	0.622	0.54	0.581	0.496	0.535	0.337
O95342	0.066	0.055	0.564	0.527	0.624	0.613	0.632	0.65	0.586	0.534	0.121	0.556
O95343	0.045	0.057	0.214	-0.386	0.509	-0.139	0.427	0.756	0.455	0.14	0.572	-0.101
O95347	0.086	0.053	0.817	0.765	0.852	0.804	0.793	0.714	0.838	0.808	0.699	0.778
O95352	0.048	0.071	0.495	0.402	0.467	0.507	0.731	0.571	0.483	0.468	0.328	0.15
O95359	0.08	0.081	0.619	0.551	0.602	0.492	0.636	0.628	0.616	0.53	0.073	-0.119
O95361	0.06	0.059	0.644	0.346	0.593	0.542	0.347	0.789	0.554	0.484	0.049	0.46
O95363	0.027	0.062	0.342	0.398	0.568	0.426	0.524	0.387	0.449	0.462	0.61	0.665
O95365	0.075	0.094	0.279	-0.057	0.467	-0.017	0.271	0.35	0.382	0.112	0.69	-0.192
O95371	0.061	0.067	0.694	0.432	0.695	0.622	0.638	0.775	0.648	0.506	0.395	0.71
O95372	0.078	0.065	0.698	0.486	0.674	0.544	0.68	0.848	0.673	0.513	0.153	-0.215
O95373	0.053	0.047	0.425	0.544	0.453	0.644	0.706	0.658	0.468	0.661	0.263	0.464
O95376	0.043	0.051	0.758	0.614	0.728	0.634	0.542	0.638	0.768	0.704	0.14	0.176
O95379	0.045	0.056	0.669	0.516	0.837	0.764	0.515	0.582	0.836	0.698	0.734	0.64
O95382	0.064	0.074	0.411	0.197	0.399	0.327	0.57	0.628	0.468	0.366	0.497	0.506
O95388	0.057	0.065	0.174	0.135	0.296	0.465	-0.282	0.304	0.362	0.315	0.494	0.484
O95389	0.099	0.071	0.638	0.597	0.726	0.7	0.49	0.615	0.681	0.594	0.196	0.337
O95390	0.064	0.079	-0.148	0.409	0.174	0.579	0.278	0.222	0.204	0.614	0.679	0.534
O95391	0.06	0.075	0.661	0.849	0.766	0.842	0.725	0.783	0.767	0.856	0.191	0.605
O95393	0.059	0.057	0.637	0.598	0.512	0.648	0.581	0.73	0.534	0.648	-0.212	0.609
O95394	0.052	0.05	0.58	0.452	0.616	0.636	0.55	0.528	0.618	0.535	0.181	0.304
O95395	0.041	0.068	0.588	0.634	0.641	0.698	0.362	0.64	0.544	0.62	0.311	0.395
O95396	0.057	0.065	0.472	-0.103	0.388	0.002	0.531	0.472	0.322	0.008	0.19	0.378
O95398	0.046	0.061	0.252	0.3	0.393	0.262	0.482	0.456	0.365	0.309	0.131	-0.067
O95399	0.04	0.073	0.72	0.674	0.868	0.781	0.879	0.783	0.83	0.774	0.718	0.619
O95400	0.085	0.085	0.284	0.149	0.507	0.249	0.636	0.594	0.414	0.183	0.239	0.417
O95402	0.092	0.088	0.172	0.439	0.416	0.48	0.086	0.658	0.262	0.469	0.056	-0.045
O95405	0.064	0.052	0.508	0.608	0.602	0.631	0.572	0.544	0.598	0.592	0.098	0.068
O95406	0.056	0.056	0.174	0.737	0.311	0.802	0.389	0.707	0.26	0.797	0.197	0.882
O95407	0.05	0.077	0.488	0.401	0.406	0.279	0.17	0.656	0.293	0.311	0.008	0.562
O95409	0.079	0.09	-0.141	-0.099	-0.053	0.055	0.051	0.292	0.017	0.182	-0.015	-0.212
O95411	0.052	0.061	0.551	0.526	0.698	0.227	0.846	0.789	0.828	0.64	0.083	-0.405
O95415	0.096	0.08	0.604	0.672	0.097	0.584	0.476	0.802	0.105	0.374	0.772	0.962
O95416	0.075	0.083	0.266	0.159	0.531	0.52	0.37	0.526	0.568	0.451	0.283	0.807
O95424	0.053	0.084	0.788	0.538	0.768	0.748	-0.377	0.882	0.595	0.841	0.895	-0.045
O95425	0.075	0.055	0.566	0.505	0.52	0.527	0.702	0.659	0.558	0.564	0.39	0.036
O95427	0.073	0.057	0.702	0.62	0.795	0.63	0.67	0.736	0.761	0.542	0.645	-0.165
O95429	0.079	0.068	0.192	0.221	0.396	0.328	0.694	0.669	0.482	0.547	0.039	-0.292
O95433	0.059	0.059	0.164	-0.159	0.353	0.171	0.299	0.464	0.354	0.444	-0.127	0.21
O95436	0.072	0.075	0.78	0.544	0.57	0.664	0.55	0.602	0.581	0.526	0.343	0.591
O95445	0.064	0.069	0.492	0.555	0.252	0.719	0.298	0.364	0.344	0.717	0.153	0.681
O95447	0.09	0.072	0.667	0.608	0.66	0.546	0.552	0.562	0.688	0.588	0.643	0.283
O95450	0.059	0.058	0.396	0.308	0.262	0.326	0.231	0.532	0.172	0.29	0.144	0.685
O95452	0.077	0.088	0.813	0.787	0.792	0.896	0.669	0.894	0.748	0.868	0.432	0.285
O95453	0.074	0.083	0.825	0.742	0.826	0.802	0.826	0.736	0.873	0.82	0.58	0.718
O95455	0.069	0.049	0.662	0.426	0.501	0.419	0.695	0.72	0.522	0.29	0.568	0.531
O95456	0.049	0.059	0.734	0.471	0.59	0.536	0.791	0.783	0.804	0.647	0.912	0.751
O95460	0.042	0.055	0.158	0.079	0.209	0.19	0.516	0.394	0.269	0.16	0.335	0.681
O95461	0.058	0.046	0.392	0.222	0.541	0.338	0.332	0.722	0.536	0.283	0.517	0.448
O95466	0.06	0.062	0.47	0.273	0.103	0.33	0.396	0.517	0.154	0.387	0.732	0.323
O95467	0.09	0.065	0.594	0.388	0.53	0.398	0.622	0.858	0.726	0.486	0.161	0.792
O95470	0.063	0.067	0.495	0.464	0.48	0.516	0.498	0.552	0.476	0.435	0.25	0.455
O95471	0.052	0.095	0.424	0.342	0.726	0.431	0.497	0.435	0.624	0.356	0.335	-0.318
O95473	0.068	0.06	0.286	0.454	0.305	0.611	0.033	0.392	0.362	0.591	-0.658	-0.534
O95475	0.045	0.065	0.326	-0.105	0.774	0.087	0.383	0.162	0.644	0.084	0.907	0.925
O95476	0.045	0.041	0.473	0.304	0.178	0.192	0.348	0.508	0.13	0.347	0.492	0.479
O95478	0.069	0.112	0.688	0.654	0.882	0.715	0.762	0.694	0.842	0.74	0.879	0.938
O95479	0.04	0.073	0.426	0.272	0.472	0.498	0.307	0.537	0.345	0.527	0.321	0.32
O95484	0.06	0.083	0.738	-0.202	0.474	0.209	0.524	0.136	0.36	-0.108	0.76	-0.21
O95486	0.052	0.059	0.598	0.408	0.55	0.364	0.434	0.434	0.471	0.44	0.364	0.037
O95487	0.054	0.047	0.43	0.497	0.532	0.457	0.433	0.508	0.46	0.542	0.441	0.31
O95490	0.053	0.055	0.502	0.55	0.614	0.645	0.514	0.57	0.594	0.668	0.567	0.749
O95497	0.043	0.058	0.274	0.453	0.461	0.467	0.252	0.56	0.423	0.424	0.153	0.511
O95498	0.054	0.063	0.46	0.361	0.66	0.5	0.548	0.619	0.7	0.456	0.266	0.586
O95500	0.05	0.042	0.816	0.1	0.736	0.36	0.103	0.356	0.586	0.251	0.798	-0.323
O95502	0.068	0.07	0.092	0.061	0.36	0.003	0.056	0.497	0.26	0.19	0.139	0.537
O95503	0.104	0.097	0.357	0.112	0.627	0.195	0.586	0.614	0.546	0.125	0.217	-0.098
O95521	0.049	0.063	0.219	0.469	0.288	0.5	0.224	0.394	0.272	0.424	0.322	0.051
O95528	0.059	0.074	0.718	0.494	0.573	0.58	0.5	0.578	0.456	0.453	0.121	0.352
O95544	0.065	0.078	0.293	0.422	0.348	0.476	0.644	0.73	0.371	0.478	0.5	0.323
O95551	0.061	0.061	0.599	0.402	0.566	0.492	0.484	0.709	0.713	0.423	0.693	0.718
O95561	0.082	0.071	0.581	0.614	0.645	0.487	0.79	0.732	0.732	0.565	0.76	0.657
O95562	0.062	0.05	0.738	0.598	0.794	0.756	0.778	0.718	0.815	0.834	0.717	0.95
O95563	0.094	0.063	0.81	0.747	0.404	0.491	0.674	0.435	0.476	0.526	0.419	0.502
O95567	0.052	0.079	0.714	0.794	0.796	0.768	0.598	0.727	0.813	0.78	0.4	0.657
O95568	0.091	0.089	0.598	0.503	0.623	0.722	0.772	0.527	0.672	0.737	0.849	0.719
O95571	0.051	0.059	0.536	0.241	0.23	0.239	0.206	0.424	0.38	0.183	0.067	0.498
O95573	0.079	0.083	0.698	0.636	0.737	0.631	0.797	0.768	0.728	0.608	0.322	0.535
O95600	0.064	0.061	0.276	0.381	0.509	0.38	0.694	0.596	0.53	0.361	-0.424	0.097
O95602	0.058	0.061	0.638	0.36	0.676	0.543	0.659	0.737	0.662	0.555	0.615	0.411
O95613	0.05	0.051	0.589	0.346	0.606	0.39	0.474	0.45	0.577	0.52	0.39	-0.079
O95619	0.088	0.075	0.666	0.484	0.73	0.696	0.744	0.626	0.858	0.846	0.727	0.398
O95625	0.049	0.058	0.6	0.644	0.724	0.679	0.646	0.738	0.664	0.594	0.217	0.397
O95626	0.061	0.069	0.236	0.334	0.125	0.531	0.644	0.348	0.415	0.71	-0.084	-0.204
O95628	0.066	0.087	0.715	0.649	0.711	0.73	0.717	0.686	0.744	0.756	0.363	0.38
O95630	0.052	0.064	0.881	0.674	0.832	0.703	0.805	0.766	0.816	0.752	0.637	0.361
O95631	0.053	0.046	0.139	0.071	0.051	0.088	-0.13	0.225	-0.042	0.165	0.082	0.436
O95633	0.068	0.099	0.176	0.453	0.444	0.314	-0.002	0.272	0.522	0.36	0.23	-0.267
O95639	0.097	0.067	0.379	0.545	0.669	0.728	0.3	0.476	0.112	0.264	0.626	0.8
O95661	0.057	0.031	0.592	0.409	0.462	0.574	0.424	0.538	0.332	0.499	0.218	0.497
O95665	0.051	0.063	0.441	0.398	0.328	0.326	0.552	0.587	0.454	0.374	0.683	0.259
O95670	0.034	0.051	0.94	0.572	0.892	0.678	0.658	0.508	0.927	0.894	0.156	-0.174
O95671	0.058	0.063	0.592	0.159	0.582	0.401	0.434	0.666	0.592	0.446	0.602	0.236
O95672	0.045	0.063	0.345	0.036	0.414	0.115	0.347	0.44	0.37	0.34	0.125	0.147
O95674	0.045	0.04	0.652	0.403	0.697	0.586	0.468	0.736	0.648	0.521	0.818	0.636
O95677	0.07	0.055	0.359	0.247	0.37	0.416	0.607	0.636	0.341	0.427	0.228	0.098
O95678	0.04	0.047	0.796	0.394	0.593	0.606	0.494	0.548	0.496	0.64	0.099	-0.103
O95684	0.098	0.058	0.451	0.742	0.681	0.776	0.718	0.582	0.555	0.658	0.565	-0.213
O95685	0.054	0.08	0.375	0.166	0.146	0.09	0.196	0.49	0.138	0.132	0.806	0.722
O95696	0.06	0.056	0.42	0.235	0.49	0.473	0.244	0.628	0.529	0.464	0.297	0.424
O95704	0.07	0.074	0.42	0.376	0.246	0.181	0.556	0.6	0.255	0.218	0.702	0.483
O95707	0.059	0.055	0.637	0.218	0.698	0.381	0.51	0.736	0.78	0.609	0.919	0.649
O95711	0.086	0.074	0.664	-0.033	0.556	0.1	0.628	0.556	0.578	0.113	-0.107	-0.28
O95714	0.061	0.055	0.52	0.506	0.592	0.534	0.532	0.461	0.5	0.509	0.362	0.189
O95715	0.027	0.054	0.67	0.684	0.694	0.68	-0.418	0.752	0.674	0.53	0.845	0.3
O95716	0.041	0.055	0.316	0.177	0.584	0.096	0.5	0.802	0.147	0.451	0.448	0.177
O95718	0.051	0.059	0.565	0.13	0.69	0.377	0.449	0.411	0.607	0.247	0.438	0.295
O95721	0.078	0.074	0.734	0.554	0.688	0.354	0.384	0.044	0.591	0.67	0.451	-0.295
O95727	0.048	0.059	0.709	0.646	0.666	0.616	0.745	0.608	0.648	0.594	0.523	-0.04
O95741	0.063	0.065	0.514	0.406	0.596	0.598	0.53	0.54	0.411	0.423	0.345	0.419
O95747	0.083	0.051	0.722	0.728	0.724	0.732	0.7	0.686	0.717	0.682	0.535	0.388
O95749	0.087	0.073	0.444	0.426	0.465	0.399	0.722	0.28	0.321	0.518	0.387	-0.084
O95750	0.074	0.079	0.566	-0.48	0.756	-0.022	0.426	0.218	0.766	-0.12	-0.17	-0.692
O95751	0.041	0.027	0.268	0.41	0.366	0.568	0.085	0.291	0.144	0.615	0.463	-0.732
O95754	0.077	0.061	0.507	0.568	0.54	0.52	0.499	0.566	0.606	0.514	-0.201	0.533
O95755	0.054	0.03	0.399	-0.103	0.288	0.255	0.616	0.52	0.214	0.242	0.407	0.349
O95757	0.064	0.064	0.545	0.562	0.61	0.669	0.62	0.63	0.606	0.604	0.308	0.716
O95758	0.062	0.053	0.279	0.461	0.509	0.595	0.638	0.549	0.606	0.511	0.037	0.252
O95759	0.062	0.041	0.563	0.514	0.484	0.511	0.472	0.504	0.46	0.539	-0.036	0.13
O95760	0.07	0.067	0.824	0.686	0.782	0.783	0.565	0.734	0.844	0.844	0.168	0.365
O95772	0.064	0.051	0.568	0.655	0.542	0.706	0.672	0.558	0.545	0.662	0.45	0.534
O95777	0.052	0.042	-0.25	0.164	-0.05	-0.222	0.336	0.285	0.316	0.238	-0.591	-0.359
O95780	0.092	0.044	0.618	0.548	0.543	0.656	0.698	0.542	0.632	0.36	0.018	0.637
O95782	0.061	0.059	0.48	0.358	0.466	0.542	0.376	0.67	0.361	0.513	0.231	0.343
O95786	0.074	0.067	0.546	0.454	0.578	0.632	0.466	0.556	0.533	0.61	0.02	0.297
O95789	0.066	0.07	0.582	0.584	0.652	0.579	0.524	0.435	0.644	0.594	0.53	0.486
O95793	0.085	0.061	0.648	0.618	0.767	0.622	0.676	0.744	0.768	0.644	0.514	0.556
O95800	0.056	0.083	0.7	0.674	0.676	0.758	0.634	0.684	0.738	0.751	0.288	0.188
O95801	0.065	0.075	0.692	0.652	0.788	0.732	0.818	0.768	0.781	0.766	0.43	0.624
O95803	0.08	0.089	0.512	0.461	0.563	0.619	0.6	0.562	0.552	0.689	0.166	0.535
O95807	0.064	0.102	0.529	0.68	0.763	0.624	0.738	0.798	0.68	0.61	0.05	0.9
O95810	0.068	0.061	0.517	0.444	0.626	0.598	0.433	0.52	0.533	0.584	0.347	-0.337
O95813	0.064	0.045	0.662	0.614	0.696	0.61	0.521	0.83	0.716	0.581	0.452	0.767
O95816	0.057	0.024	0.594	0.703	0.496	0.623	0.53	0.599	0.395	0.472	0.662	0.486
O95817	0.073	0.087	0.426	0.37	0.395	0.237	0.466	0.542	0.332	0.37	0.243	-0.48
O95819	0.056	0.049	0.774	0.61	0.785	0.694	0.794	0.601	0.818	0.742	0.72	0.555
O95822	0.071	0.041	0.56	0.251	0.61	0.368	0.549	0.768	0.544	0.44	0.145	0.249
O95825	0.06	0.06	0.644	0.409	0.584	0.64	0.249	0.521	0.576	0.597	0.414	0.448
O95831	0.062	0.073	0.72	0.666	0.662	0.679	0.484	0.526	0.578	0.634	0.467	0.111
O95832	0.062	0.071	0.736	0.449	0.82	0.509	0.483	0.618	0.573	0.342	0.451	-0.215
O95833	0.072	0.055	0.244	0.156	0.16	0.264	0.197	0.534	0.006	0.31	0.443	-0.274
O95834	0.06	0.074	0.366	0.153	0.522	0.242	0.497	0.492	0.422	0.085	0.131	0.643
O95835	0.05	0.05	0.386	0.505	0.524	0.473	0.63	0.568	0.534	0.545	0.399	0.139
O95837	0.045	0.031	0.424	0.435	0.664	0.534	0.601	0.791	0.65	0.533	0.78	0.812
O95838	0.067	0.072	0.586	0.515	0.637	0.646	0.722	0.608	0.622	0.636	0.638	0.768
O95841	0.071	0.045	0.406	0.53	0.47	0.355	0.451	0.449	0.481	0.59	-0.277	0.648
O95843	0.048	0.038	0.189	0.305	0.433	0.344	0.628	0.299	0.184	0.214	0.718	0.358
O95847	0.077	0.053	0.612	0.425	0.662	0.558	0.588	0.528	0.618	0.583	0.439	0.537
O95848	0.054	0.063	0.226	-0.142	0.091	0.076	0.538	0.473	0.128	0.122	0.21	0.426
O95857	0.049	0.069	0.784	0.668	0.847	0.586	0.65	0.762	0.81	0.592	0.801	0.746
O95858	0.075	0.048	0.748	0.453	0.757	0.608	0.396	0.798	0.71	0.628	0.548	-0.063
O95859	0.066	0.036	0.663	0.61	0.763	0.704	0.62	0.418	0.755	0.62	0.683	0.735
O95861	0.055	0.032	0.445	0.283	0.391	0.208	0.479	0.426	0.375	0.265	0.203	0.643
O95863	0.068	0.045	-0.113	0.296	0.298	0.277	0.106	0.78	0.197	0.334	0.049	-0.074
O95864	0.047	0.059	0.56	0.492	0.508	0.633	0.512	0.646	0.475	0.656	0.526	0.514
O95865	0.088	0.084	0.374	0.439	0.476	0.64	0.592	0.306	0.402	0.592	0.139	0.343
O95866	0.1	0.091	0.658	0.565	0.557	0.436	0.292	0.732	0.418	0.427	0.575	0.286
O95867	0.072	0.048	0.841	0.672	0.829	0.59	0.298	0.713	0.582	0.582	0.829	0.827
O95868	0.053	0.09	0.76	0.548	0.798	0.469	0.538	0.051	0.778	-0.009	0.866	0.579
O95870	0.059	0.059	0.409	0.552	0.501	0.564	0.577	0.652	0.401	0.483	0.223	0.54
O95872	0.087	0.079	0.648	0.783	0.698	0.69	0.658	0.772	0.765	0.815	0.646	0.6
O95873	0.078	0.095	0.827	0.691	0.838	0.79	0.878	0.754	0.863	0.782	0.959	0.447
O95881	0.105	0.093	0.694	0.704	0.841	0.696	0.641	0.74	0.658	0.766	0.344	0.675
O95886	0.086	0.094	0.301	0.21	0.348	0.312	0.587	0.59	0.292	0.422	0.308	-0.089
O95897	0.048	0.053	0.216	-0.146	0.19	0.128	0.542	0.57	0.228	0.269	-0.031	0.679
O95900	0.051	0.088	0.295	0.445	0.275	0.59	0.529	0.476	0.189	0.655	0.247	-0.023
O95905	0.061	0.065	0.219	0.426	0.524	0.5	0.412	0.531	0.39	0.55	0.11	0.278
O95907	0.062	0.075	0.576	0.211	0.53	0.302	0.646	0.398	0.496	0.344	0.446	-0.014
O95918	0.067	0.083	0.7	0.465	0.386	0.654	0.713	0.642	0.567	0.646	0.731	0.114
O95922	0.054	0.05	0.679	0.514	0.549	0.524	0.672	0.79	0.572	0.564	0.589	0.651
O95925	0.09	0.075	0.668	0.598	0.843	0.616	0.598	0.734	0.848	0.682	0.12	0.465
O95926	0.049	0.058	0.343	0.601	0.484	0.633	0.873	0.578	0.672	0.811	-0.409	-0.105
O95931	0.088	0.092	0.381	0.04	0.477	0.44	0.66	0.774	0.647	0.278	0.382	-0.54
O95932	0.041	0.057	0.344	0.208	0.488	0.25	0.394	0.493	0.468	0.332	0.218	0.086
O95935	0.058	0.076	0.473	0.528	0.478	0.702	0.509	0.628	0.59	0.792	0.64	0.593
O95936	0.092	0.095	0.05	0.1	0.071	0.201	0.23	0.305	0.102	0.274	0.165	-0.153
O95944	0.047	0.054	0.515	0.441	0.449	0.354	0.431	0.411	0.38	0.408	0.25	-0.304
O95947	0.106	0.106	0.197	0.601	0.468	0.624	0.65	0.642	0.409	0.659	0.605	-0.117
O95954	0.054	0.078	0.345	0.478	0.554	0.384	0.076	0.276	0.454	0.364	0.553	0.117
O95965	0.053	0.038	0.5	0.356	0.521	0.429	0.472	0.44	0.21	0.221	0.445	0.625
O95967	0.061	0.07	0.104	0.129	0.395	-0.084	-0.152	0.432	0.042	-0.109	0.103	0.546
O95968	0.056	0.056	0.912	0.675	0.844	0.9	0.747	0.81	0.781	0.881	0.959	0.843
O95969	0.033	0.022	0.75	0.754	0.917	0.888	0.798	0.875	0.852	0.936	0.946	0.447
O95970	0.048	0.072	0.525	0.588	0.467	0.626	0.477	0.747	0.49	0.601	0.263	0.511
O95971	0.066	0.044	0.395	0.515	0.564	0.572	0.72	0.57	0.355	0.356	0.288	0.194
O95972	0.071	0.071	0.471	0.322	0.436	0.404	0.554	0.372	0.496	0.369	0.774	0.305
O95976	0.058	0.05	0.746	0.716	0.798	0.776	0.56	0.798	0.84	0.786	0.168	0.358
O95977	0.065	0.055	0.616	0.37	0.508	0.489	0.634	0.474	0.464	0.39	0.632	0.141
O95980	0.059	0.065	0.48	0.596	0.527	0.476	0.54	0.449	0.5	0.378	-0.082	0.294
O95983	0.052	0.062	0.588	0.288	0.666	0.423	0.346	0.792	0.544	0.6	0.195	0.235
O95985	0.071	0.065	0.624	0.522	0.408	0.502	0.394	0.616	0.371	0.474	0.504	0.532
O95988	0.078	0.047	0.55	0.428	0.383	0.421	0.482	0.61	0.588	0.144	0.14	0.692
O95989	0.035	0.047	0.227	0.509	0.59	0.353	0.447	0.62	0.64	0.76	0.217	0.287
O95990	0.049	0.042	0.688	0.139	0.585	-0.005	0.398	0.158	0.652	0.153	0.076	-0.045
O95992	0.066	0.048	0.477	-0.082	0.598	0.052	0.185	0.241	0.461	0.017	0.137	-0.423
O95994	0.063	0.057	0.68	0.762	0.76	0.628	0.48	0.566	0.694	0.454	0.792	0.645
O95995	0.042	0.04	0.543	0.302	0.62	0.284	0.616	0.642	0.628	0.386	0.68	0.67
O95996	0.077	0.079	0.42	-0.014	0.388	-0.02	0.483	0.421	0.319	0.046	0.807	0.237
O95997	0.094	0.104	0.82	0.792	0.62	0.64	0.5	0.682	0.68	0.506	0.625	-0.242
O95998	0.052	0.088	0.419	0.252	0.312	0.47	0.57	0.445	0.47	0.326	0.555	0.402
O95999	0.082	0.077	0.802	0.62	0.711	0.421	0.636	0.786	0.805	0.654	-0.312	-0.7
O96000	0.058	0.035	-0.044	-0.264	0.264	-0.101	0.631	0.339	0.278	0.088	-0.196	-0.199
O96001	0.077	0.11	0.602	0.838	0.676	0.76	0.392	0.864	0.51	0.634	0.575	0.093
O96002	0.072	0.072	0.823	0.61	0.829	0.903	0.84	0.792	0.792	0.843	0.844	0.991
O96004	0.079	0.06	0.163	0.57	0.217	0.633	0.564	0.579	0.435	0.538	0.247	-0.095
O96005	0.06	0.048	0.608	0.248	0.49	0.46	0.534	0.689	0.5	0.462	0.84	0.682
O96006	0.058	0.046	0.586	0.233	0.558	0.414	0.323	0.693	0.514	0.425	0.386	0.228
O96007	0.085	0.053	0.612	0.64	0.428	0.61	0.81	0.636	0.468	0.57	-0.247	-0.247
O96008	0.089	0.075	-0.23	-0.226	-0.308	0.312	-0.241	0.253	-0.354	0.262	0.415	-0.378
O96009	0.09	0.1	0.445	0.366	0.303	0.502	0.514	0.61	0.312	0.416	0.111	0.267
O96011	0.069	0.039	0.464	0.083	0.556	0.114	0.754	0.488	0.479	0.32	0.733	0.237
O96013	0.09	0.073	0.362	-0.026	0.476	0.14	0.388	0.487	0.498	0.102	0.798	-0.582
O96014	0.065	0.034	0.307	0.203	0.282	0.181	0.041	0.229	0.09	0.136	-0.005	0.527
O96015	0.048	0.038	0.692	0.344	0.572	0.625	0.4	0.456	0.415	0.557	-0.153	0.71
O96017	0.076	0.074	0.622	0.563	0.574	0.628	0.612	0.562	0.712	0.707	0.785	0.297
O96018	0.073	0.075	0.338	-0.221	0.54	0.086	0.351	0.286	0.364	-0.087	-0.54	-0.565
O96019	0.051	0.051	0.585	0.495	0.535	0.624	0.648	0.64	0.58	0.683	0.142	0.578
O96020	0.062	0.062	0.769	0.66	0.814	0.578	0.814	0.677	0.777	0.652	0.914	0.962
O96024	0.09	0.103	0.638	0.483	0.726	0.585	0.584	0.756	0.652	0.557	0.358	0.347
O96028	0.086	0.065	0.718	0.679	0.703	0.72	0.594	0.628	0.685	0.71	0.348	0.46
O96033	0.057	0.057	0.468	0.003	0.472	0.441	0.37	0.4	0.57	0.582	0.393	0.86
O97980	0.024	0.024	0.937	0.809	0.916	0.77	0.922	0.818	0.956	0.824	0.99	0.994
P00167	0.045	0.022	0.759	0.772	0.79	0.708	0.505	0.434	0.773	0.417	0.043	-0.114
P00325	0.085	0.064	0.534	0.346	0.536	0.488	0.606	0.458	0.566	0.388	0.562	0.794
P00326	0.088	0.059	0.582	0.516	0.582	0.664	0.522	0.443	0.536	0.488	0.36	0.881
P00338	0.075	0.069	0.702	0.766	0.796	0.712	0.573	0.523	0.76	0.716	0.044	0.633
P00352	0.066	0.05	0.628	0.492	0.642	0.598	0.725	0.694	0.652	0.616	0.469	0.615
P00367	0.056	0.063	0.358	0.536	0.538	0.342	0.309	0.432	0.482	0.443	0.5	0.433
P00374	0.048	0.059	0.717	0.13	0.492	0.373	-0.048	0.56	0.426	0.372	0.574	0.7
P00387	0.06	0.083	0.459	0.138	0.336	0.505	0.351	0.471	0.342	0.37	-0.088	0.467
P00390	0.071	0.075	0.388	0.137	0.57	0.294	0.328	0.562	0.428	0.222	0.691	0.311
P00395	0.066	0.058	0.492	0.326	0.531	0.375	0.394	0.513	0.413	0.51	0.546	0.504
P00403	0.079	0.07	0.697	0.251	0.546	0.58	0.566	0.456	0.428	0.664	0.155	-0.117
P00439	0.062	0.073	0.42	0.522	0.526	0.543	0.477	0.464	0.446	0.521	0.262	0.327
P00441	0.039	0.084	0.614	0.566	0.407	0.6	0.812	0.89	0.11	0.582	-0.018	-0.19
P00450	0.083	0.06	0.435	0.282	0.521	0.356	0.49	0.567	0.522	0.505	0.402	0.316
P00451	0.07	0.071	0.57	0.599	0.617	0.604	0.662	0.678	0.588	0.61	0.422	0.369
P00480	0.059	0.062	0.654	0.25	0.54	0.389	0.546	0.447	0.57	0.514	0.617	-0.096
P00488	0.051	0.041	0.455	0.577	0.358	0.636	0.622	0.622	0.417	0.619	0.171	0.368
P00491	0.042	0.055	0.274	0.431	0.28	0.552	0.664	0.364	0.324	0.366	0.13	0.044
P00492	0.055	0.064	0.154	0.332	0.436	0.771	0.737	0.488	0.348	0.555	0.137	0.556
P00505	0.063	0.077	0.258	0.189	0.541	0.288	0.365	0.318	0.512	0.296	0.201	0.606
P00519	0.073	0.082	0.432	0.483	0.461	0.59	0.486	0.58	0.559	0.596	0.644	0.377
P00533	0.069	0.062	0.414	0.296	0.392	0.417	0.454	0.482	0.424	0.41	0.223	0.286
P00540	0.072	0.058	0.328	0.133	0.257	0.465	0.235	0.338	0.146	0.36	0.304	0.717
P00558	0.067	0.06	0.618	0.52	0.553	0.648	0.358	0.537	0.665	0.646	0.229	-0.13
P00568	0.057	0.052	0.706	0.679	0.685	0.65	0.584	0.446	0.52	0.65	0.393	0.55
P00709	0.028	0.035	0.59	0.52	0.736	0.647	0.412	0.22	0.17	0.307	0.716	0.205
P00734	0.055	0.055	0.55	0.511	0.573	0.596	0.41	0.576	0.517	0.604	0.289	-0.03
P00736	0.071	0.082	0.426	0.166	0.529	0.309	0.633	0.45	0.328	0.273	0.333	0.476
P00738	0.057	0.059	0.519	0.49	0.651	0.552	0.385	0.288	0.519	0.514	0.511	0.732
[truncated: 15,084 more rows]

## Sheet: M. jannaschii
UniprotID (M. jannaschii)	sequence identity (+1 shift)	sequence identity (-1 shift)	Factor 1 (+1 shift)	Factor 1 (-1 shift)	Kidera et.al. (+1 shift)	Kidera et.al. (-1 shift)	GUA-affinity (+1 shift)	GUA-affinity (-1 shift)	Levitt (+1 shift)	Levitt (-1 shift)	disorder (+1 shift)	disorder (-1 shift)
O06917	0.116	0.081	0.351	0.343	0.547	0.602	0.656	0.6	0.605	0.552	0.317	0.369
O06918	0.071	0.083	0.677	0.765	0.71	0.821	0.878	0.824	0.666	0.818	0.229	0.449
O53113	0.083	0.075	0.394	0.112	0.53	0.532	0.66	0.591	0.519	0.642	0.181	0.103
P54009	0.069	0.08	0.26	0.755	0.706	0.724	-0.351	0.075	0.794	0.754	0.582	0.169
P54010	0.048	0.103	0.474	0.4	0.726	0.824	0.608	0.362	0.823	0.806	0.167	-0.023
P54011	0.131	0.098	0.316	0.151	0.641	0.677	0.62	-0.373	0.636	0.621	-0.524	0.215
P54012	0.059	0.092	0.714	0.478	0.516	0.594	0.33	0.398	0.512	0.786	0.613	0.705
P54013	0.051	0.092	0.945	0.91	0.884	0.779	0.732	0.659	0.94	0.87	0.44	0.644
P54014	0.081	0.081	0.752	0.823	0.794	0.824	0.491	0.487	0.81	0.864	0.205	0.412
P54015	0.067	0.091	0.86	0.809	0.811	0.922	0.776	0.744	0.829	0.917	0.697	0.783
P54016	0.116	0.081	-0.075	0.2	-0.111	-0.205	0.454	0.454	-0.016	-0.039	0.15	-0.161
P54017	0.05	0.087	0.658	0.626	0.61	0.359	0.424	0.686	0.722	0.453	0.662	0.46
P54018	0.072	0.079	0.887	0.752	0.826	0.826	0.714	0.519	0.832	0.848	0.393	0.598
P54019	0.04	0.06	0.358	0.49	0.458	0.742	0.046	-0.011	0.622	0.592	0.668	0.201
P54020	0.07	0.091	0.656	0.926	0.844	0.912	0.657	0.637	0.85	0.916	0.21	0.219
P54021	0.062	0.054	0.282	0.37	0.3	0.531	0.524	0.111	0.56	0.622	-0.423	-0.317
P54022	0.083	0.074	0.652	0.806	0.786	0.816	0.471	0.406	0.828	0.906	0.565	0.694
P54023	0.066	0.08	0.576	0.723	0.83	0.61	0.196	0.434	0.874	0.753	0.747	0.699
P54024	0.066	0.074	0.57	0.662	0.874	0.85	0.424	0.399	0.728	0.86	0.681	0.548
P54027	0.064	0.149	0.731	0.761	0.66	0.742	0.554	0.878	0.462	0.694	-0.569	0.014
P54028	0.065	0.081	0.744	0.798	0.928	0.9	0.892	0.849	0.97	0.848	0.804	0.966
P54030	0.099	0.075	0.698	0.744	0.662	0.68	0.718	-0.03	0.798	0.776	0.178	0.482
P54031	0.083	0.117	0.968	0.866	0.95	0.94	0.391	0.566	0.976	0.946	0.479	0.778
P54032	0.069	0.079	0.496	0.36	0.648	0.609	0.872	0.72	0.846	0.694	0.444	0.717
P54033	0.058	0.096	0.362	0.619	0.374	0.747	0.634	0.534	0.326	0.816	-0.19	0.59
P54034	0.072	0.072	0.34	0.067	0.301	0.177	0.403	0.144	0.425	0.289	-0.05	-0.472
P54035	0.071	0.071	0.628	0.07	0.779	0.512	0.598	-0.055	0.414	0.614	-0.276	0.064
P54036	0.051	0.051	0.836	0.58	0.96	0.709	0.599	0.179	0.882	0.772	0.207	0.256
P54037	0.053	0.061	0.526	0.373	0.679	0.64	-0.032	0.204	0.628	0.451	-0.587	-0.475
P54038	0.058	0.108	0.426	0.187	0.758	0.528	0.5	0.734	0.732	0.65	-0.302	0.119
P54039	0.066	0.082	0.707	0.438	0.561	0.438	0.644	0.622	0.742	0.624	0.024	0.343
P54040	0.058	0.1	0.669	0.55	0.786	0.832	0.822	0.784	0.834	0.804	0.663	0.828
P54041	0.046	0.1	0.505	0.04	0.462	0.247	0.412	0.46	0.673	0.426	-0.106	0.674
P54042	0.088	0.077	0.66	0.575	0.59	0.666	0.376	0.62	0.794	0.76	0.066	0.163
P54043	0.093	0.106	0.705	0.734	0.759	0.778	0.746	0.722	0.836	0.802	0.458	-0.436
P54044	0.056	0.103	0.754	0.636	0.636	0.648	0.742	0.57	0.867	0.782	0.806	0.852
P54045	0.069	0.065	0.652	0.773	0.68	0.729	0.462	0.104	0.806	0.612	0.303	0.415
P54046	0.084	0.078	0.616	0.488	-0.049	0.412	0.706	0.31	0.106	0.564	0.76	0.097
P54047	0.112	0.105	0.334	0.49	0.669	0.86	0.869	0.814	0.575	0.844	0.696	0.915
P54048	0.049	0.02	0.962	0.906	0.944	0.888	0.894	0.868	0.97	0.89	0.908	0.769
P54049	0.092	0.071	0.67	0.618	0.616	0.78	0.701	0.67	0.747	0.768	0.415	0.599
P54051	0.065	0.087	0.242	0.412	0.101	0.596	0.614	0.369	0.436	0.564	0.784	0.812
P54052	0.092	0.132	0.696	0.215	0.734	0.848	0.779	0.585	0.751	0.706	0.455	0.651
P54053	0	0.09	0.8	0.749	0.658	0.832	-0.184	-0.504	0.437	0.598	0.368	0.074
P54054	0.075	0.1	0.689	0.485	0.772	0.628	0.824	0.726	0.772	0.49	0.855	0.711
P54055	0.062	0.093	0.64	0.469	0.756	0.663	0.761	0.491	0.79	0.614	0.366	0.491
P54057	0.054	0.095	0.619	0.614	0.594	0.796	0.592	-0.053	0.707	0.664	0.294	0.8
P54058	0.106	0.128	0.528	0.282	0.695	0.43	0.334	0.21	0.826	0.307	0.97	0.948
P54059	0.05	0.086	0.768	0.664	0.728	0.876	0.393	0.6	0.864	0.862	0.522	0.514
P54060	0.031	0.067	0.632	0.65	0.862	0.878	0.486	0.714	0.834	0.866	-0.269	-0.062
P54061	0.073	0.073	0.72	0.618	0.778	0.84	0.349	0.367	0.792	0.889	0.168	0.697
P54062	0.047	0.074	0.552	0.042	0.484	-0.142	0.505	0.316	0.794	0.278	-0.426	0.684
P54063	0.058	0.073	0.916	0.852	0.838	0.846	0.783	0.748	0.855	0.814	0.388	0.511
P54064	0.114	0.114	0.8	0.474	0.799	0.494	0.79	0.692	0.68	0.532	0.938	0.93
P54066	0.06	0.103	0.892	0.764	0.86	0.806	0.822	0.807	0.872	0.74	0.74	0.723
P54067	0.061	0.092	0.702	0.674	0.552	0.802	0.66	0.352	0.772	0.776	-0.018	0.864
P54109	0.041	0.086	0.5	0.723	0.307	0.724	0.562	0.568	0.592	0.814	0.248	0.688
P81227	0.109	0.109	0.623	0.632	0.818	0.778	0.566	0.813	0.872	0.768	0.914	0.485
P81230	0.096	0.12	0.906	0.761	0.93	0.905	0.912	0.889	0.95	0.936	0.923	0.913
P81231	0.085	0.111	0.604	0.616	0.75	0.69	0.844	0.808	0.74	0.781	0.307	0.402
P81232	0.093	0.099	0.842	0.774	0.915	0.896	0.719	0.712	0.93	0.888	0.549	0.888
P81233	0.129	0.065	0.874	0.77	0.936	0.844	0.896	0.916	0.942	0.917	0.715	0.909
P81234	0.149	0.074	0.912	0.806	0.946	0.902	0.954	0.918	0.944	0.916	0.949	0.957
P81235	0.071	0.058	0.594	0.235	0.204	0.342	0.233	0.46	0.216	0.208	0.421	-0.386
P81248	0.036	0.045	0.154	0.41	0.089	0.509	0.446	0.63	0.592	0.533	-0.525	0.354
P81291	0.045	0.071	0.794	0.687	0.723	0.656	0.775	0.727	0.772	0.68	0.641	0.53
P81292	0.055	0.08	0.22	0.623	0.463	0.792	0.37	0.281	0.618	0.725	-0.061	0.66
P81293	0.088	0.064	0.78	0.736	0.765	0.782	0.553	0.655	0.848	0.776	0.742	0.825
P81301	0.056	0.045	-0.304	-0.362	0.272	-0.314	0.503	0.712	0.384	-0.465	0.818	-0.605
P81302	0.067	0.067	0.472	0.624	0.59	0.642	0.1	0.703	0.642	0.674	0.955	0.773
P81303	0.133	0.167	-0.25	-0.131	-0.452	0.249	0.689	0.628	0.544	0.506	-0.958	0.715
P81304	0.098	0.073	0.824	0.666	0.918	0.806	0.872	0.864	0.929	0.806	0.246	0.351
P81305	0.09	0.09	0.857	0.88	0.928	0.928	0.882	0.933	0.948	0.891	0.754	0.969
P81306	0.098	0.083	0.618	0.907	0.831	0.928	0.92	0.917	0.84	0.888	0.854	0.886
P81307	0.077	0.082	0.522	0.44	0.736	0.612	0.698	0.231	0.402	0.685	0.89	0.58
P81308	0.018	0.123	0.227	0.64	0.407	0.745	-0.59	0.707	0.719	0.468	-0.322	-0.918
P81309	0	0.049	0.822	0.823	0.866	0.772	0.764	0.391	0.906	0.88	0.504	-0.246
P81310	0.071	0.081	0.59	0.579	0.68	0.714	0.805	0.728	0.872	0.633	0.909	0.892
P81311	0.118	0.049	0.834	0.776	0.922	0.911	0.919	0.626	0.96	0.884	0.496	0.898
P81312	0.111	0.16	0.432	0.5	0.578	0.677	0.652	0.686	0.662	0.746	0.029	0.031
P81313	0.062	0.062	0.607	0.87	0.664	0.87	0.916	0.886	0.8	0.86	0.854	0.84
P81314	0.073	0.109	0.053	0.435	0.363	0.243	0.546	0.548	0.328	0.198	-0.158	-0.037
P81315	0.083	0.092	0.568	0.473	0.514	0.514	0.724	0.372	0.124	0.499	0.871	0.938
P81316	0.064	0.073	0.838	0.958	0.932	0.954	0.839	0.886	0.971	0.97	0.957	0.987
P81317	0.123	0.082	0.063	0.696	0.756	0.668	0.786	0.782	0.225	0.804	0.685	0.74
P81318	0.13	0.13	0.904	0.82	0.855	0.855	0.905	0.93	0.89	0.852	0.966	0.993
P81319	0.045	0.061	-0.071	0.388	0.647	0.613	0.253	0.596	0.436	0.516	0.422	0.122
P81320	0.073	0.049	0.466	0.399	0.712	0.501	0.699	0.792	0.754	0.454	0.388	0.32
P81321	0.072	0.051	0.68	0.636	0.78	0.797	0.773	0.828	0.583	0.665	0.33	0.299
P81322	0.092	0.063	0.376	0.646	0.861	0.81	0.573	0.474	0.814	0.784	0.505	0.486
P81323	0.092	0.092	0.51	0.772	0.83	0.894	0.884	0.744	0.702	0.802	0.067	0.158
P81324	0.065	0.088	0.838	0.77	0.888	0.849	0.914	0.862	0.919	0.88	0.859	0.893
P81325	0.094	0.117	0.666	0.316	0.654	0.461	0.857	0.694	0.692	0.5	0.356	0.779
P81326	0.097	0.097	0.669	0.541	0.602	0.64	0.574	0.329	0.76	0.835	-0.085	0.653
P81327	0.139	0.066	0.567	0.201	0.68	0.268	-0.054	0.298	0.766	0.253	0.885	0.414
P81328	0.103	0.069	0.726	0.677	0.842	0.708	0.838	0.696	0.931	0.845	0.605	0.589
P81329	0.097	0.058	0.491	0.382	0.354	0.512	0.573	0.7	0.464	0.304	0.002	0.219
P81330	0.07	0.04	0.38	0.863	0.55	0.908	0.766	0.872	0.834	0.886	-0.123	0.673
P81331	0.079	0.072	0.712	0.404	0.877	0.664	0.74	0.754	0.936	0.729	0.775	0.764
P81332	0.048	0.075	0.71	0.729	0.831	0.88	0.85	0.85	0.85	0.874	0.747	0.736
P81333	0.097	0.072	0.714	0.792	0.69	0.796	0.456	0.596	0.72	0.794	0.207	0.526
P82736	0.113	0.085	0.664	0.534	0.69	0.745	0.518	0.698	0.64	0.76	-0.523	0.131
Q49593	0.034	0.051	0.666	0.681	0.744	0.75	0.646	0.439	0.774	0.846	0.487	0.485
Q57550	0.067	0.062	0.673	0.534	0.6	0.478	0.606	0.595	0.782	0.67	0.266	0.653
Q57551	0.081	0.089	0.718	0.502	0.67	0.54	0.589	0.597	0.509	0.514	0.278	0.091
Q57552	0.052	0.089	0.676	0.58	0.679	0.723	0.674	0.536	0.695	0.639	0.906	0.444
Q57553	0.072	0.072	0.205	0.651	0.612	0.818	0.656	0.734	0.653	0.822	-0.214	0.322
Q57554	0.043	0.067	0.256	0.516	0.668	0.594	0.426	0.4	0.519	0.542	-0.088	0.53
Q57555	0.064	0.074	0.531	0.726	0.712	0.736	0.652	0.61	0.816	0.778	0.361	0.666
Q57556	0.04	0.066	0.628	0.64	0.806	0.714	0.604	0.678	0.837	0.684	0.312	0.571
Q57557	0.051	0.076	0.698	0.638	0.61	0.666	0.393	0.526	0.663	0.636	0.619	0.533
Q57558	0.056	0.07	0.502	0.651	0.572	0.658	0.558	0.465	0.687	0.826	-0.141	0.529
Q57559	0.077	0.055	0.682	0.536	0.713	0.614	0.668	0.694	0.714	0.578	0.159	0.089
Q57560	0.119	0.063	0.612	0.686	0.661	0.752	0.752	0.928	0.87	0.795	0.421	0.553
Q57561	0.111	0.092	0.81	0.634	0.792	0.744	0.782	0.636	0.82	0.812	0.256	0.022
Q57562	0.021	0.077	0.18	0.13	0.339	0.372	0.262	0.151	0.135	0.115	-0.02	-0.235
Q57563	0.076	0.053	0.696	0.452	0.627	0.65	0.592	0.706	0.802	0.514	-0.097	0.517
Q57564	0.051	0.057	0.431	0.502	0.533	0.658	0.359	0.45	0.61	0.726	0.071	0.261
Q57565	0.089	0.093	0.614	0.544	0.617	0.596	0.358	0.526	0.59	0.739	-0.251	0.514
Q57566	0.087	0.076	0.602	0.599	0.827	0.634	0.746	0.552	0.868	0.704	0.413	0.263
Q57567	0.097	0.06	0.345	0.133	0.697	0.478	0.474	0.385	0.68	0.278	0.166	0.004
Q57568	0.074	0.074	0.631	0.524	0.66	0.713	0.514	0.477	0.736	0.686	0.353	0.673
Q57569	0.026	0.059	0.652	0.546	0.714	0.788	0.584	0.61	0.677	0.675	0.48	0.834
Q57570	0.105	0.092	0.523	0.744	0.681	0.802	0.755	0.773	0.612	0.743	-0.197	0.865
Q57571	0.084	0.09	0.706	0.623	0.725	0.69	0.706	0.696	0.754	0.719	0.334	0.47
Q57572	0.074	0.085	0.458	0.287	0.611	0.433	0.634	0.594	0.652	0.516	0.476	0.36
Q57573	0.091	0.091	0.784	0.734	0.76	0.86	0.694	0.805	0.752	0.831	0.098	0.257
Q57574	0.043	0.054	0.564	0.639	0.614	0.251	0.266	0.685	0.676	0.482	0.858	0.05
Q57575	0.076	0.068	0.547	0.399	0.74	0.62	0.786	0.503	0.694	0.636	0.073	0.125
Q57576	0.061	0.086	0.633	0.644	0.562	0.663	0.52	0.512	0.719	0.76	0.492	0.51
Q57577	0.057	0.086	0.62	0.446	0.706	0.63	0.753	0.55	0.597	0.705	0.522	0.356
Q57578	0.099	0.092	0.586	0.344	0.718	0.616	0.458	0.207	0.79	0.638	0.327	0.467
Q57579	0.11	0.123	0.596	0.67	0.728	0.791	0.696	0.846	0.768	0.857	0.721	0.838
Q57580	0.129	0.08	0.814	0.693	0.888	0.792	0.849	0.853	0.912	0.787	0.818	0.834
Q57581	0.068	0.086	0.512	0.292	0.453	0.4	0.438	0.262	0.594	0.482	0.621	0.578
Q57582	0.072	0.078	0.573	0.624	0.694	0.808	0.916	0.672	0.801	0.886	-0.246	0.028
Q57583	0.116	0.089	0.742	0.713	0.863	0.762	0.864	0.444	0.762	0.781	0.388	0.693
Q57584	0.06	0.086	0.308	0.558	0.531	0.786	0.266	0.127	0.523	0.616	0.835	0.485
Q57585	0.038	0.054	0.861	0.732	0.78	0.816	0.766	0.677	0.858	0.765	0.668	0.434
Q57586	0.081	0.091	0.804	0.702	0.818	0.776	0.784	0.738	0.856	0.84	0.589	0.702
Q57587	0.109	0.091	0.331	0.154	0.52	0.316	0.437	0.677	0.746	0.755	0.627	0.304
Q57588	0.118	0.12	0.652	0.674	0.716	0.778	0.731	0.61	0.714	0.822	0.306	0.607
Q57589	0.069	0.112	0.482	0.56	0.756	0.826	0.747	0.678	0.677	0.74	0.737	0.772
Q57590	0.092	0.102	0.906	0.745	0.752	0.658	0.784	0.536	0.957	0.694	0.689	0.625
Q57591	0.107	0.091	0.747	0.67	0.895	0.814	0.606	0.604	0.886	0.854	0.683	0.725
Q57592	0.122	0.071	0.66	0.56	0.897	0.757	0.851	0.573	0.844	0.631	0.227	0.186
Q57593	0.082	0.076	0.585	-0.017	0.738	0.674	0.793	0.434	0.514	0.456	0.751	0.438
Q57595	0.078	0.078	0.132	-0.483	0.252	0.224	0.263	-0.145	0.286	0.141	-0.254	-0.016
Q57596	0.05	0.045	0.57	0.478	0.738	0.575	0.468	0.864	0.85	0.64	0.398	0.484
Q57597	0.077	0.073	0.702	0.682	0.786	0.808	0.656	0.654	0.81	0.782	0.419	0.407
Q57598	0.089	0.074	0.479	0.485	0.638	0.656	0.468	0.496	0.624	0.591	0.495	0.163
Q57599	0.1	0.104	0.448	0.633	0.543	0.768	0.655	0.618	0.701	0.756	-0.336	0.59
Q57600	0.055	0.064	0.797	0.524	0.714	0.756	0.55	0.664	0.8	0.735	0.546	0.72
Q57601	0.08	0.056	0.687	0.501	0.774	0.771	0.702	0.559	0.752	0.83	0.538	0.058
Q57602	0.104	0.116	0.672	0.723	0.792	0.727	0.718	0.724	0.766	0.803	0.582	0.539
Q57603	0.057	0.11	0.337	0.431	0.694	0.697	0.374	0.559	0.767	0.663	0.685	0.016
Q57604	0.096	0.102	0.564	0.711	0.588	0.682	0.698	0.626	0.768	0.752	0.151	0.731
Q57605	0.092	0.117	0.65	0.78	0.726	0.774	0.732	0.816	0.822	0.868	0.693	0.519
Q57606	0.101	0.101	0.663	0.43	0.642	0.702	0.614	-0.188	0.451	0.722	-0.365	-0.474
Q57607	0.116	0.116	0.752	0.814	0.852	0.907	0.896	0.776	0.925	0.912	0.494	0.809
Q57608	0.101	0.089	0.734	0.748	0.643	0.626	0.477	0.686	0.66	0.607	0.395	0.246
Q57609	0.045	0.078	0.766	0.43	0.606	0.405	0.76	0.744	0.78	0.564	0.051	0.505
Q57610	0.043	0.13	0.716	0.869	0.83	0.784	0.653	0.742	0.791	0.758	0.746	0.599
Q57611	0.086	0.102	0.594	0.596	0.616	0.624	0.736	0.766	0.634	0.638	0.338	0.413
Q57612	0.077	0.051	0.52	0.456	0.585	0.542	0.587	0.706	0.536	0.452	0.26	0.692
Q57613	0.121	0.103	0.41	0.446	0.775	0.567	0.38	0.385	0.77	0.322	0.952	0.91
Q57614	0.11	0.104	0.502	0.708	0.751	0.652	0.608	0.704	0.725	0.668	-0.057	0.724
Q57615	0.095	0.088	0.531	0.613	0.526	0.649	0.746	0.65	0.736	0.556	0.676	0.804
Q57616	0.076	0.083	0.748	0.687	0.786	0.764	0.728	0.634	0.786	0.785	0.571	0.328
Q57617	0.058	0.068	0.748	0.682	0.648	0.684	0.544	0.574	0.72	0.732	0.593	0.687
Q57619	0.106	0.073	0.785	0.811	0.774	0.802	0.594	0.289	0.866	0.796	0.679	0.942
Q57620	0.066	0.085	0.757	0.744	0.74	0.71	0.786	0.712	0.816	0.789	0.442	0.507
Q57621	0.062	0.062	0.906	0.868	0.841	0.86	0.872	0.794	0.951	0.95	0.93	0.833
Q57622	0.102	0.08	0.466	0.389	0.494	0.442	0.353	0.29	0.598	0.622	-0.208	0.199
Q57623	0.079	0.072	0.543	0.477	0.64	0.531	0.566	0.444	0.694	0.578	0.422	0.499
Q57624	0.072	0.078	0.531	0.516	0.507	0.686	0.513	0.526	0.648	0.624	0.35	0.281
Q57625	0.035	0.064	0.466	0.205	0.632	0.384	0.106	0.538	0.644	0.478	0.441	0.341
Q57626	0.078	0.074	0.481	0.499	0.622	0.594	0.672	0.644	0.68	0.575	0.519	0.719
Q57627	0.08	0.08	0.654	0.57	0.715	0.632	0.812	0.64	0.604	0.597	-0.062	0.024
Q57628	0.084	0.086	0.389	0.626	0.476	0.632	0.483	0.549	0.596	0.773	0.65	0.739
Q57629	0.098	0.09	0.726	0.882	0.881	0.89	0.542	0.63	0.822	0.899	0.526	0.731
Q57630	0.094	0.071	0.234	0.308	0.499	0.553	0.548	0.739	0.587	0.538	0.047	0.535
Q57631	0.104	0.104	0.446	0.6	0.54	0.673	0.524	0.636	0.593	0.677	0.081	0.342
Q57632	0.075	0.104	0.51	0.808	0.531	0.698	0.602	0.064	0.617	0.59	-0.119	0.829
Q57633	0.068	0.068	0.355	0.493	0.653	0.543	0.555	0.552	0.562	0.722	-0.248	-0.212
Q57634	0.086	0.083	0.784	0.804	0.872	0.865	0.781	0.79	0.89	0.906	0.269	0.754
Q57635	0.072	0.082	0.678	0.58	0.77	0.609	0.66	0.6	0.808	0.728	0.206	0.397
Q57636	0.084	0.084	0.827	0.492	0.733	0.732	0.214	0.441	0.838	0.836	0.724	0.088
Q57638	0.095	0.086	0.587	0.466	0.803	0.664	0.692	0.656	0.816	0.716	0.315	0.612
Q57639	0.081	0.072	0.534	0.675	0.714	0.798	0.765	0.691	0.748	0.82	0.7	0.659
Q57640	0.073	0.073	0.57	0.465	0.738	0.6	0.706	0.838	0.75	0.606	0.268	0.771
Q57641	0.119	0.077	0.702	0.388	0.896	0.74	0.672	0.658	0.828	0.594	0.846	0.655
Q57642	0.021	0.062	0.556	0.744	0.828	0.74	0.309	0.22	0.512	0.9	0.567	0.899
Q57643	0.052	0.104	0.524	0.676	0.46	0.157	0.379	-0.017	0.318	-0.096	-0.369	0.851
Q57644	0.041	0.082	-0.574	-0.472	0.017	-0.048	0.252	0.069	-0.085	0.13	-0.918	-0.793
Q57645	0.077	0.072	0.706	0.537	0.728	0.642	0.652	0.544	0.725	0.594	0.53	0.592
Q57646	0.062	0.117	0.447	0.184	0.501	0.022	0.383	0.568	0.624	-0.237	0.596	0.051
Q57647	0.083	0.083	0.75	0.746	0.624	0.684	0.312	0.363	0.604	0.748	-0.029	-0.302
Q57648	0.079	0.105	0.708	0.465	0.671	0.522	0.863	0.754	0.728	0.608	0.683	0.37
Q57649	0.068	0.082	0.78	0.73	0.842	0.792	0.124	0.34	0.622	0.806	-0.441	0.315
Q57650	0.053	0.105	0.624	0.786	0.513	0.729	0.416	0.045	0.604	0.44	0.898	0.952
Q57651	0.054	0.064	0.566	0.364	0.622	0.532	0.711	0.713	0.636	0.559	0.074	0.188
Q57653	0.037	0.024	0.912	0.636	0.922	0.894	0.888	0.62	0.919	0.92	0.643	-0.048
Q57654	0.131	0.138	0.756	0.634	0.781	0.715	0.889	0.851	0.9	0.792	0.949	0.903
Q57655	0.082	0.069	0.456	0.488	0.622	0.672	0.001	0.392	0.709	0.67	0.334	0.741
Q57656	0.051	0.046	0.574	0.486	0.605	0.57	0.589	0.588	0.644	0.602	0.506	0.556
Q57657	0.072	0.07	0.603	0.711	0.585	0.691	0.612	0.428	0.495	0.73	0.319	0.315
Q57658	0.059	0.082	0.634	0.572	0.676	0.775	0.558	0.574	0.738	0.793	0.521	0.674
Q57659	0.126	0.104	0.52	0.264	0.622	0.49	0.743	0.719	0.677	0.728	0.005	-0.279
Q57660	0.04	0.106	0.348	0.694	0.512	0.652	0.535	0.8	0.488	0.795	-0.101	0.421
Q57661	0.061	0.081	0.653	0.59	0.659	0.77	0.614	0.637	0.68	0.802	0.426	0.476
Q57662	0.064	0.071	0.523	0.703	0.632	0.694	0.093	0.167	0.65	0.652	0.201	0.272
Q57663	0.066	0.088	0.59	0.345	0.694	0.757	0.704	0.463	0.722	0.795	-0.02	0.445
Q57664	0.052	0.079	0.589	0.335	0.596	0.62	0.451	0.576	0.702	0.679	-0.096	0.473
Q57665	0.092	0.069	0.732	0.75	0.722	0.438	0.611	0.642	0.856	0.45	-0.623	-0.1
Q57666	0.074	0.087	0.19	0.31	0.211	0.468	0.592	0.722	-0.143	0.504	0.521	0.641
Q57667	0.089	0.137	0.892	0.902	0.874	0.926	0.92	0.75	0.9	0.92	0.829	0.911
Q57668	0.075	0.057	0.538	0.441	0.615	0.285	0.65	0.584	0.573	0.377	0.668	0.178
Q57669	0.03	0.071	0.2	0.21	0.451	0.424	0.542	0.341	0.532	0.607	0.105	0.373
Q57671	0.082	0.071	0.528	0.403	0.578	0.502	0.32	0.806	0.56	0.35	0.064	0.03
Q57673	0.097	0.121	0.797	0.708	0.913	0.89	0.796	0.597	0.858	0.852	0.871	0.898
Q57674	0.05	0.068	0.743	0.482	0.577	0.469	0.534	0.441	0.104	0.471	0.315	0.193
Q57675	0.058	0.068	0.698	0.487	0.785	0.67	0.599	0.56	0.766	0.767	0.51	0.575
Q57676	0.135	0.135	0.872	0.758	0.928	0.821	0.824	0.79	0.934	0.84	0.929	0.468
Q57677	0.071	0.083	0.583	0.692	0.372	0.582	0.08	0.116	0.612	0.555	0.014	0.233
Q57678	0.11	0.095	0.733	0.634	0.78	0.65	0.726	0.832	0.854	0.742	0.751	0.746
Q57680	0.084	0.088	0.609	0.552	0.735	0.671	0.692	0.373	0.845	0.842	0.477	0.103
Q57681	0.062	0.078	0.603	0.635	0.587	0.681	0.611	0.592	0.608	0.722	0.283	0.562
Q57682	0.074	0.084	0.519	0.462	0.408	0.52	0.021	0.208	0.494	0.39	-0.589	-0.695
Q57683	0.069	0.08	0.939	0.912	0.97	0.92	0.936	0.879	0.958	0.858	0.96	0.957
Q57684	0.067	0.065	0.656	0.462	0.622	0.478	0.604	0.634	0.564	0.586	0.533	0.084
Q57685	0.069	0.065	0.38	-0.057	0.542	0.472	0.806	0.586	0.69	0.596	0.006	0.013
Q57686	0.077	0.089	0.653	0.519	0.76	0.622	0.718	0.638	0.812	0.587	0.395	0.322
Q57687	0.159	0.073	0.196	0.479	0.238	0.63	0.796	0.652	0.739	0.584	0.147	0.645
Q57689	0.08	0.072	0.48	0.587	0.54	0.712	0.554	0.617	0.705	0.831	0.138	0.186
Q57690	0.096	0.102	0.483	0.614	0.575	0.622	0.542	0.572	0.582	0.66	0.028	0.376
Q57691	0.091	0.091	0.612	0.644	0.54	0.702	0.595	0.474	0.51	0.718	0.301	0.709
Q57692	0.114	0.114	0.665	0.566	0.702	0.67	0.347	0.53	0.736	0.6	0.358	0.49
Q57693	0.124	0.124	0.572	0.68	0.495	0.538	0.758	0.69	0.429	0.675	0.649	0.877
Q57694	0.085	0.122	0.82	0.782	0.662	0.821	0.393	0.662	0.804	0.88	0.578	0.796
Q57695	0.073	0.09	0.322	-0.009	0.34	0.002	0.14	0.127	0.48	0.216	-0.664	-0.643
Q57696	0.111	0.071	0.796	0.717	0.792	0.79	0.603	0.394	0.642	0.922	0.641	-0.005
Q57697	0.065	0.089	0.496	0.568	0.637	0.618	0.412	0.564	0.726	0.494	0.326	0.503
Q57698	0.093	0.108	0.308	0.296	0.557	0.637	0.639	0.752	0.544	0.516	0.169	0.277
Q57699	0.116	0.095	0.714	0.505	0.681	0.588	0.24	0.698	0.811	0.564	0.074	0.031
Q57701	0.078	0.084	0.625	0.572	0.606	0.68	0.522	0.622	0.592	0.523	0.775	0.586
Q57702	0.075	0.047	0.571	-0.139	0.671	0.35	0.526	0.518	0.568	0.174	0.216	0.486
Q57703	0.08	0.088	0.632	0.7	0.727	0.738	0.796	0.606	0.762	0.762	0.572	0.572
Q57705	0.048	0.077	0.547	0.613	0.611	0.659	0.74	0.536	0.715	0.748	0.19	0.728
Q57706	0.079	0.116	0.529	0.588	0.718	0.799	0.638	0.674	0.69	0.828	0.504	0.314
Q57707	0.069	0.079	0.331	0.318	0.634	0.497	0.29	-0.04	0.618	0.672	0.874	0.644
Q57708	0.094	0.059	0.707	0.711	0.824	0.904	0.694	0.732	0.84	0.896	0.597	0.854
Q57710	0.079	0.086	0.63	0.667	0.756	0.75	0.644	0.757	0.794	0.8	0.365	0.491
Q57711	0.08	0.104	0.362	0.524	0.394	0.702	0.536	0.63	0.399	0.698	0.262	0.341
Q57712	0.065	0.039	0.641	0.788	0.59	0.788	0.002	0.549	0.675	0.674	-0.367	0.815
Q57713	0.066	0.042	0.454	0.608	0.423	0.79	0.702	0.712	0.582	0.728	-0.182	0.652
Q57714	0.05	0.074	0.373	0.339	0.6	0.53	0.704	0.498	0.696	0.61	0.402	0.452
Q57715	0.044	0.049	0.642	0.468	0.569	0.413	0.344	0.644	0.704	0.529	0.614	0.687
Q57716	0.07	0.047	0.688	0.562	0.586	0.816	0.113	-0.15	0.744	0.51	0.848	0.453
Q57717	0.084	0.045	0.422	0.531	0.602	0.64	0.477	0.479	0.646	0.75	0.598	0.411
Q57718	0.09	0.051	0.706	0.606	0.626	0.718	0.903	0.926	0.73	0.842	0.332	0.742
Q57719	0.106	0.072	0.436	0.118	0.734	0.622	0.792	0.622	0.639	0.554	0.666	0.526
Q57721	0.058	0.078	0.958	0.936	0.923	0.904	0.794	0.756	0.941	0.834	0.96	0.99
Q57722	0.085	0.094	0.672	0.492	0.678	0.66	0.72	0.743	0.745	0.705	0.467	0.458
Q57723	0.088	0.093	0.546	0.712	0.818	0.879	0.792	0.494	0.787	0.885	0.541	0.809
Q57724	0.046	0.093	0.374	0.69	0.398	0.771	0.554	0.569	0.575	0.812	0.223	0.232
Q57725	0.064	0.085	0.688	0.706	0.722	0.7	0.532	0.748	0.696	0.698	0.573	0.471
Q57726	0.083	0.083	0.62	0.332	0.587	0.712	0.838	0.302	0.618	0.649	0.226	0.455
Q57727	0.092	0.106	0.746	0.778	0.858	0.74	0.84	0.76	0.878	0.77	0.85	0.806
Q57728	0.078	0.102	0.728	0.841	0.866	0.864	0.53	0.674	0.857	0.818	0.771	0.498
Q57729	0.078	0.106	0.435	0.073	0.576	0.298	0.461	0.754	0.757	0.513	0.773	0.647
Q57730	0.121	0.094	0.2	0.223	0.397	0.323	0.192	-0.094	0.568	0.375	0.024	0.384
Q57731	0.121	0.09	0.692	0.582	0.835	0.62	0.206	0.534	0.8	0.746	0.637	0.507
Q57732	0.105	0.096	0.505	0.53	0.592	0.698	0.786	0.404	0.518	0.646	0.653	0.561
Q57733	0.054	0.048	0.452	0.196	0.53	0.405	0.32	0.279	0.419	0.455	0.699	0.439
Q57734	0.085	0.12	0.738	0.588	0.816	0.521	0.841	0.656	0.482	0.594	0.847	0.398
Q57735	0.103	0.072	0.09	0.279	0.267	0.693	0.719	0.64	0.478	0.754	-0.388	0.893
Q57736	0.096	0.09	0.73	0.809	0.83	0.716	0.807	0.61	0.907	0.722	0.475	0.448
Q57737	0.033	0.044	0.034	0.516	0.358	0.481	0.144	0.239	0.504	0.471	-0.112	0.05
Q57738	0.104	0.104	0.376	0.54	0.68	0.704	0.646	0.46	0.478	0.598	0.016	0.21
Q57739	0.105	0.1	0.851	0.766	0.826	0.804	0.738	0.688	0.889	0.831	0.722	0.839
Q57740	0.065	0.086	0.784	0.85	0.599	0.793	0.746	0.634	0.618	0.732	0.882	0.858
Q57741	0.106	0.138	0.758	0.636	0.9	0.79	0.714	0.458	0.882	0.742	0.13	0.166
Q57742	0.076	0.084	0.59	0.547	0.73	0.758	0.658	0.608	0.784	0.763	0.48	0.681
Q57743	0.106	0.075	0.726	0.88	0.769	0.884	0.562	0.756	0.824	0.886	0.424	0.816
Q57744	0.074	0.079	0.487	0.455	0.614	0.444	0.732	0.596	0.708	0.546	-0.083	-0.152
Q57745	0.127	0.096	0.735	0.406	0.849	0.576	0.806	0.837	0.836	0.748	0.863	0.498
Q57746	0.167	0.087	0.572	0.672	0.71	0.86	0.664	0.669	0.739	0.799	0.027	0.257
Q57747	0.049	0.062	0.508	0.599	0.364	0.543	0.605	0.507	0.478	0.59	0.652	0.805
Q57748	0.074	0.084	0.498	0.399	0.688	0.298	0.399	0.514	0.748	0.393	0.091	0.246
Q57749	0.088	0.082	0.738	0.37	0.59	0.527	0.544	0.594	0.824	0.588	0.309	0.074
Q57750	0.074	0.074	0.834	0.764	0.907	0.821	0.788	0.586	0.864	0.604	0.9	0.893
Q57751	0.071	0.05	0.546	0.386	0.698	0.384	0.295	0.816	0.697	0.455	0.9	0.759
Q57752	0.075	0.044	0.845	0.652	0.816	0.76	0.166	0.241	0.862	0.848	0.608	0.801
Q57753	0.068	0.096	0.354	0.446	0.586	0.6	0.798	0.63	0.636	0.696	0.52	0.161
Q57754	0.077	0.077	0.416	0.119	-0.061	0.256	0.708	0.636	-0.366	-0.264	0.219	0.96
Q57755	0.059	0.071	0.862	0.382	0.918	0.568	0.588	0.416	0.96	0.496	0.84	-0.272
Q57756	0.043	0.082	0.819	0.912	0.761	0.854	0.724	0.67	0.788	0.888	0.674	0.822
Q57757	0.063	0.067	0.336	0.449	0.652	0.508	0.411	0.542	0.466	0.573	0.8	0.413
Q57758	0.061	0.07	0.53	0.583	0.578	0.472	0.159	0.349	0.52	0.396	0.347	0.094
Q57759	0.091	0.091	0.384	0.325	0.51	0.164	0.486	-0.109	0.691	0.651	-0.065	-0.661
Q57760	0.083	0.092	0.395	0.681	0.576	0.894	0.695	0.81	0.672	0.896	0.341	0.713
Q57761	0.072	0.075	0.651	0.412	0.455	0.62	0.712	0.587	0.58	0.71	0.029	0.292
Q57762	0.068	0.076	0.363	0.484	0.612	0.618	0.473	0.285	0.716	0.664	-0.024	0.777
Q57764	0.03	0.079	0.807	0.508	0.848	0.414	0.859	0.762	0.865	0.682	0.863	0.791
Q57765	0.071	0.107	0.489	0.57	0.706	0.416	0.277	0.624	0.81	0.57	0.332	0.594
Q57766	0.04	0.076	0.58	0.508	0.552	0.432	0.498	0.201	0.632	0.497	0.242	0.184
Q57767	0.072	0.052	0.382	0.514	0.456	0.614	0.696	0.028	0.854	0.789	-0.511	0.571
Q57768	0.1	0.114	0.779	0.671	0.694	0.752	0.686	0.602	0.792	0.838	-0.327	-0.583
Q57769	0.09	0.057	0.882	0.798	0.889	0.882	0.828	0.736	0.815	0.858	0.96	0.112
Q57770	0.042	0.07	0.722	0.62	0.409	0.668	0.528	0.63	0.703	0.855	0.572	0.498
Q57771	0.062	0.071	0.551	0.668	0.674	0.59	0.454	0.298	0.614	0.698	0.312	0.74
Q57772	0.046	0.078	0.413	0.411	0.368	0.338	0.76	0.574	0.48	0.364	-0.097	0.328
Q57773	0.115	0.096	0.774	0.716	0.856	0.87	0.674	0.852	0.746	0.676	0.68	0.602
Q57774	0.089	0.103	0.676	0.74	0.642	0.878	0.578	0.568	0.604	0.846	-0.071	0.81
Q57775	0.084	0.08	0.617	0.541	0.671	0.733	0.767	0.66	0.72	0.792	0.418	0.514
Q57776	0.098	0.073	0.676	0.393	0.768	0.586	0.591	0.577	0.762	0.616	0.798	0.455
Q57777	0.163	0.089	0.595	0.726	0.572	0.78	0.633	0.762	0.618	0.854	0.885	0.645
Q57778	0.1	0.064	0.087	0.7	0.048	0.66	0.662	0.422	0.154	0.844	-0.062	0.41
Q57779	0.115	0.094	0.042	0.078	0.341	0.4	0.236	0.44	0.472	0.095	0.431	0.275
Q57780	0.186	0.108	0.686	0.42	0.62	0.52	0.894	0.666	0.792	0.788	0.698	0.778
Q57781	0.077	0.081	0.7	0.871	0.674	0.84	0.626	0.598	0.685	0.806	0.639	0.869
Q57782	0.067	0.042	0.398	0.201	0.174	0.442	0.481	0.19	0.274	0.646	0.041	0.659
Q57783	0.061	0.099	0.465	0.614	0.555	0.678	0.249	0.411	0.642	0.738	0.659	0.023
Q57784	0.048	0.058	0.411	0.352	0.548	0.584	0.86	0.74	0.696	0.708	0.867	0.469
Q57785	0.065	0.056	0.188	0.688	0.27	0.669	0.308	0.505	0.47	0.224	0.65	0.677
Q57786	0.077	0.06	0.538	0.514	0.662	0.582	0.559	0.658	0.678	0.709	-0.123	0.18
Q57787	0.083	0.1	0.354	0.307	0.698	0.642	0.883	0.82	0.754	0.712	0.827	0.796
Q57788	0.049	0.081	0.292	-0.061	0.464	-0.025	0.653	0.738	0.462	-0.013	0.265	0.282
Q57789	0.068	0.094	0.62	0.664	0.728	0.73	0.696	0.659	0.68	0.734	0.572	0.588
Q57790	0.067	0.022	0.366	0.459	0.714	0.458	0.471	-0.401	0.377	0.038	0.507	0.673
Q57791	0.047	0.057	0.549	0.289	0.56	0.479	0.437	0.45	0.548	0.458	-0.131	0.166
Q57792	0.069	0.04	0.526	0.447	0.632	0.563	0.572	0.454	0.799	0.762	0.02	0.106
Q57793	0.086	0.099	0.762	0.468	0.586	0.681	0.503	0.426	0.542	0.682	0.784	0.517
Q57794	0.054	0.062	0.444	0.554	0.634	0.708	0.654	0.652	0.652	0.714	0.052	0.509
Q57795	0.095	0.076	0.916	0.444	0.945	0.797	0.969	0.937	0.904	0.873	0.854	0.478
Q57796	0.068	0.08	0.158	0.528	-0.031	0.552	0.172	0.472	0.604	0.526	0.604	0.964
Q57797	0.067	0.047	0.5	0.642	0.72	0.623	0.29	0.612	0.708	0.564	-0.221	0.529
Q57798	0.05	0.088	0.28	0.008	0.473	0.343	0.55	0.614	0.28	0.243	-0.038	0.012
Q57800	0.017	0.017	-0.255	0.188	-0.057	0.35	0.115	0.146	0.306	0.716	-0.76	-0.931
Q57801	0.083	0.073	0.89	0.54	0.837	0.493	0.8	0.342	0.863	0.638	0.627	0.665
Q57802	0.113	0.072	0.506	0.636	0.68	0.728	0.912	0.908	0.62	0.722	-0.458	-0.033
Q57803	0.058	0.084	0.733	0.73	0.851	0.772	0.824	0.644	0.861	0.754	0.892	0.947
Q57804	0.055	0.062	0.518	-0.048	0.349	0.204	0.348	0.666	0.705	0.361	0.764	0.714
Q57805	0.093	0.075	0.664	0.592	0.81	0.836	0.626	0.757	0.818	0.843	0.621	0.789
Q57806	0.089	0.052	0.653	0.674	0.782	0.846	0.733	0.503	0.79	0.482	0.271	0.374
Q57807	0.093	0.103	0.504	0.196	0.697	0.628	0.574	0.3	0.682	0.844	0.593	-0.409
Q57808	0.111	0.048	0.718	0.622	0.714	0.762	-0.053	-0.439	0.674	0.716	0.872	0.194
Q57809	0.061	0.071	0.405	0.554	0.602	0.572	0.496	0.577	0.619	0.632	0.041	0.592
Q57810	0.088	0.114	0.456	0.522	0.698	0.461	0.571	0.782	0.886	0.794	0.064	0.775
Q57811	0.068	0.074	0.828	0.531	0.788	0.567	0.514	0.505	0.718	0.654	0.42	0.844
Q57812	0.065	0.043	0.507	0.688	0.648	0.832	0.572	0.516	0.664	0.792	0.498	0.491
Q57813	0.091	0.061	0.714	0.609	0.632	0.564	0.568	0.624	0.724	0.702	0.434	0.397
Q57814	0.113	0.132	0.618	0.692	0.859	0.852	0.832	0.83	0.832	0.782	0.02	-0.034
Q57815	0.073	0.106	0.418	0.564	0.63	0.584	0.757	0.348	0.688	0.688	0.348	0.717
Q57816	0.074	0.074	0.618	0.338	0.648	0.632	0.71	0.404	0.742	0.586	0.17	0.525
Q57817	0.095	0.108	0.582	0.695	0.522	0.606	0.946	0.127	0.7	0.762	0.891	0.812
Q57818	0.075	0.088	0.257	0.182	0.324	0.115	0.649	0.656	0.526	0.338	0.244	0.343
Q57819	0.07	0.076	0.142	0.336	0.396	0.58	0.575	0.165	0.611	0.703	-0.099	0.387
Q57820	0.071	0.11	0.417	0.462	0.494	0.614	0.774	0.685	0.779	0.648	-0.024	0.549
Q57821	0.096	0.093	0.68	0.677	0.738	0.73	0.766	0.698	0.733	0.781	0.441	0.666
Q57822	0.076	0.112	0.866	0.85	0.754	0.844	0.798	0.846	0.824	0.866	0.851	0.844
Q57823	0.065	0.062	0.672	0.59	0.725	0.734	0.658	0.74	0.764	0.793	0.634	0.899
Q57824	0.13	0.087	0.199	0.355	0.554	0.324	0.67	0.46	0.678	0.616	0.002	0.272
Q57825	0.093	0.11	0.705	0.782	0.803	0.876	0.716	0.766	0.84	0.845	0.827	0.908
Q57826	0.069	0.078	0.512	0.624	0.668	0.664	0.742	0.701	0.787	0.64	0.235	0.324
Q57827	0.114	0.114	0.67	0.692	0.718	0.788	0.796	0.696	0.765	0.858	0.524	0.68
Q57828	0.119	0.075	0.533	0.564	0.771	0.74	0.742	0.828	0.796	0.768	0.713	0.736
Q57829	0.094	0.082	0.696	0.628	0.738	0.76	0.815	0.632	0.709	0.804	-0.281	0.263
Q57830	0.096	0.101	0.72	0.633	0.761	0.69	0.76	0.646	0.741	0.666	0.052	0.518
Q57831	0.088	0.114	0.761	0.788	0.573	0.667	0.377	0.799	0.828	0.586	0.176	0.196
Q57832	0.051	0.101	0.095	0.59	0.455	0.643	0.654	0.48	0.535	0.718	0.182	-0.608
Q57834	0.082	0.108	0.704	0.58	0.728	0.702	0.506	0.72	0.796	0.78	0.273	0.051
Q57835	0.154	0.085	0.56	0.711	0.58	0.809	0.703	0.608	0.702	0.594	0.048	0.816
Q57836	0.077	0.077	0.636	0.718	0.646	0.82	0.699	0.672	0.711	0.842	0.932	0.85
Q57837	0.077	0.091	0.677	0.677	0.774	0.796	0.821	0.764	0.856	0.854	0.222	0.435
Q57838	0.108	0.108	0.815	0.564	0.731	0.753	0.792	0.571	0.636	0.723	0.158	0.054
Q57839	0.068	0.068	0.872	0.47	0.931	0.676	0.838	0.065	0.853	0.643	-0.082	-0.867
Q57840	0.064	0.096	0.92	0.79	0.834	0.734	0.76	0.663	0.84	0.76	0.661	0.727
Q57841	0.111	0.092	0.583	0.551	0.756	0.647	0.622	0.426	0.776	0.638	0.496	0.786
Q57842	0.091	0.096	0.578	0.536	0.757	0.698	0.546	0.646	0.769	0.738	0.499	0.643
Q57843	0.051	0.066	0.703	0.657	0.309	0.489	0.689	0.582	0.308	0.521	-0.022	0.061
Q57844	0.076	0.076	0.894	0.83	0.8	0.811	0.908	0.816	0.952	0.828	0.995	0.824
Q57845	0.085	0.057	0.96	0.91	0.942	0.923	0.955	0.911	0.918	0.92	0.719	0.909
Q57846	0.052	0.049	0.515	0.29	0.507	0.304	0.652	0.64	0.567	0.674	-0.435	-0.113
Q57847	0.033	0.067	0.436	0.69	0.531	0.64	0.327	0.441	0.658	0.782	0.417	0.424
Q57848	0.069	0.061	0.818	0.468	0.893	0.515	0.73	0.774	0.825	0.608	0.788	0.864
Q57849	0.079	0.096	0.309	0.486	0.374	0.527	0.32	0.171	0.338	0.506	0.653	0.603
Q57850	0.091	0.091	0.636	0.568	0.611	0.554	0.666	0.69	0.776	0.619	-0.254	0.278
Q57851	0.107	0.107	0.763	0.583	0.902	0.466	0.553	0.653	0.932	0.624	0.663	0.109
Q57852	0.068	0.088	0.451	0.355	0.636	0.536	0.592	0.644	0.596	0.559	0.213	0.232
Q57853	0.076	0.068	0.603	0.252	0.664	0.387	0.484	0.497	0.67	0.348	0.661	0.664
Q57854	0.085	0.066	0.359	0.47	0.403	0.598	0.61	0.322	0.483	0.528	-0.319	0.347
Q57855	0.112	0.101	0.732	0.726	0.724	0.84	0.698	0.434	0.773	0.841	-0.082	-0.017
Q57856	0.056	0.067	0.256	0.456	0.339	0.596	0.508	0.366	0.513	0.748	0.404	0.615
Q57857	0.111	0.089	0.581	0.553	0.675	0.78	0.612	0.731	0.714	0.741	-0.304	0.62
Q57858	0.062	0.08	0.776	0.677	0.84	0.8	0.57	0.364	0.726	0.694	0.145	-0.123
Q57859	0.068	0.058	0.728	0.634	0.792	0.708	0.606	0.422	0.865	0.734	-0.38	0.519
Q57860	0.076	0.101	0.635	0.482	0.654	0.767	0.367	0.516	0.628	0.764	0.479	0.73
Q57861	0.089	0.097	0.415	0.461	0.617	0.542	0.526	0.42	0.74	0.728	0.416	0.536
Q57862	0.113	0.062	0.358	0.483	0.676	0.648	0.502	0.715	0.704	0.622	0.357	0.702
Q57863	0.097	0.084	0.403	0.457	0.734	0.657	0.734	0.773	0.784	0.621	0.511	0.592
Q57864	0.089	0.092	0.724	0.706	0.778	0.768	0.77	0.677	0.786	0.778	0.232	0.102
Q57866	0.271	0.136	0.128	0.294	0.74	0.842	-0.295	0.524	0.576	0.882	0.149	0.486
Q57867	0.068	0.078	0.742	0.115	0.729	0.412	0.848	0.688	0.738	0.306	0.89	0.267
Q57868	0.114	0.093	0.648	0.654	0.636	0.78	0.311	0.396	0.736	0.778	0.483	0.524
Q57869	0.106	0.067	0.51	0.732	0.631	0.762	0.81	0.838	0.616	0.718	-0.172	0.124
Q57870	0.062	0.088	0.428	0.081	0.662	0.36	0.494	0.716	0.574	0.556	0.441	-0.163
Q57871	0.087	0.094	0.546	0.51	0.569	0.634	0.52	0.367	0.616	0.655	0.078	0.613
Q57872	0.088	0.083	0.463	0.366	0.478	0.178	0.005	0.439	0.488	0.454	-0.365	-0.383
Q57873	0.067	0.093	0.214	0.672	0.376	0.441	0.67	0.31	0.589	0.403	-0.031	-0.089
Q57874	0.087	0.076	0.327	0.678	0.884	0.896	0.743	0.092	0.859	0.913	0.575	0.262
Q57875	0.091	0.114	0.759	0.738	0.905	0.767	0.929	0.864	0.93	0.853	0.96	0.725
Q57876	0.108	0.072	0.588	0.45	0.616	0.591	0.304	0.776	0.516	0.567	0.162	0.279
Q57877	0.097	0.086	0.646	0.432	0.838	0.573	0.413	0.308	0.794	0.592	0.758	-0.663
Q57879	0.025	0.038	0.412	0.478	0.568	0.584	-0.14	-0.16	0.518	0.374	0.929	0.946
Q57880	0.076	0.081	0.58	0.509	0.571	0.551	0.634	0.81	0.628	0.485	0.608	0.229
Q57881	0.083	0.114	0.724	0.604	0.799	0.814	0.746	0.774	0.76	0.713	0.646	0.499
Q57882	0.08	0.074	0.732	0.648	0.844	0.766	0.772	0.656	0.808	0.831	0.792	0.648
Q57883	0.079	0.097	0.567	0.614	0.716	0.686	0.726	0.594	0.6	0.627	0.135	0.164
Q57884	0.086	0.095	0.666	0.507	0.692	0.636	0.601	0.772	0.734	0.677	0.357	0.305
Q57885	0.057	0.079	0.624	0.642	0.763	0.732	0.632	0.578	0.668	0.741	0.718	0.299
Q57886	0.09	0.086	0.711	0.67	0.837	0.76	0.786	0.637	0.852	0.832	0.613	0.75
Q57887	0.069	0.108	0.834	0.552	0.772	0.688	0.692	0.113	0.742	0.576	0.183	0.942
Q57889	0.081	0.106	0.822	0.61	0.783	0.613	0.864	0.724	0.832	0.741	0.59	0.589
Q57890	0.109	0.074	0.762	0.577	0.856	0.772	0.84	0.762	0.882	0.84	0.456	0.432
Q57891	0.064	0.074	0.653	0.514	0.797	0.77	0.817	0.639	0.758	0.696	0.231	0.209
Q57892	0.097	0.07	0.451	0.718	0.659	0.656	0.206	0.596	0.69	0.623	0.001	0.626
Q57893	0.093	0.111	0.305	0.6	0.68	0.71	0.422	0.546	0.693	0.586	0.362	0.606
Q57894	0.068	0.068	0.656	0.15	0.644	0.441	0.531	0.317	0.55	0.55	0.705	0.811
Q57895	0.14	0.093	0.856	0.904	0.971	0.938	0.89	0.83	0.965	0.944	0.918	0.976
Q57896	0.061	0.058	0.738	0.7	0.882	0.794	0.808	0.68	0.887	0.788	0.45	0.506
Q57897	0.114	0.104	0.866	0.747	0.834	0.747	0.77	0.765	0.798	0.783	0.509	0.765
Q57898	0.068	0.085	0.575	0.656	0.839	0.726	0.718	0.638	0.822	0.674	0.495	0.016
Q57899	0.059	0.088	0.578	0.685	0.706	0.77	0.646	0.736	0.67	0.704	0.515	0.649
Q57900	0.065	0.079	0.773	0.684	0.806	0.763	0.644	0.742	0.814	0.654	0.376	0.702
Q57901	0.056	0.067	0.81	0.827	0.922	0.88	0.874	0.888	0.95	0.934	0.942	0.846
Q57902	0.136	0.087	0.624	0.13	0.459	0.428	0.686	0.591	0.483	0.651	-0.249	0.047
Q57903	0.2	0.095	0.798	0.734	0.748	0.694	0.848	0.604	0.781	0.586	0.742	0.748
Q57904	0.071	0.071	0.903	0.651	0.92	0.81	0.939	0.784	0.949	0.864	0.588	0.945
Q57905	0.083	0.079	0.926	0.869	0.914	0.89	0.885	0.776	0.921	0.913	0.806	0.844
Q57906	0.061	0.102	0.329	0.306	0.316	0.587	0.464	0.216	0.67	0.508	-0.045	0.143
Q57907	0.091	0.115	0.78	0.692	0.874	0.81	0.68	0.687	0.852	0.8	0.675	0.87
Q57909	0.074	0.059	0.422	0.604	0.689	0.652	0.411	0.507	0.568	0.74	0.474	0.742
Q57910	0.112	0.096	0.522	0.493	0.657	0.726	0.768	0.768	0.763	0.614	0.508	0.618
Q57911	0.085	0.104	0.554	0.642	0.63	0.738	0.63	0.688	0.69	0.81	0.502	0.668
Q57912	0.101	0.076	0.807	0.781	0.824	0.75	0.781	0.712	0.86	0.742	0.605	0.428
Q57913	0.06	0.097	0.596	0.433	0.81	0.602	0.437	0.344	0.75	0.69	0.705	0.622
Q57914	0.084	0.096	0.719	0.479	0.76	0.513	0.818	0.572	0.891	0.59	0.347	0.438
Q57915	0.116	0.074	0.324	0.698	0.528	0.426	0.414	-0.05	0.688	0.561	0.437	0.678
Q57916	0.081	0.081	0.78	0.602	0.704	0.663	0.762	0.721	0.844	0.718	0.453	0.592
Q57917	0.119	0.127	0.542	0.337	0.736	0.708	0.528	0.55	0.792	0.768	0.695	0.855
Q57918	0.096	0.096	0.632	0.584	0.692	0.554	0.618	0.704	0.752	0.574	0.74	0.035
Q57919	0.099	0.106	0.53	0.522	0.536	0.423	0.598	0.697	0.61	0.332	-0.127	0.1
Q57920	0.098	0.105	0.695	0.369	0.843	0.59	0.782	0.722	0.888	0.736	0.846	0.772
Q57921	0.071	0.058	0.568	0.552	0.316	0.685	0.805	0.537	0.712	0.634	0.652	0.859
Q57923	0.058	0.081	0.384	0.602	0.556	0.666	0.659	0.71	0.592	0.798	0.003	0.489
Q57924	0.114	0.114	0.666	0.421	0.82	0.53	0.76	0.554	0.815	0.62	0.413	0.457
Q57925	0.075	0.091	0.459	0.517	0.63	0.712	0.68	0.654	0.686	0.74	0.504	0.181
Q57926	0.067	0.076	0.676	0.616	0.704	0.677	0.542	0.73	0.766	0.756	0.359	0.359
Q57927	0.061	0.051	0.685	0.502	0.678	0.611	0.726	0.772	0.771	0.679	0.313	0.714
Q57930	0.066	0.077	0.752	0.684	0.825	0.746	0.678	0.556	0.893	0.796	0.197	0.594
Q57931	0.077	0.104	0.552	0.32	0.64	0.544	0.839	0.727	0.768	0.628	0.814	0.887
Q57932	0.055	0.076	0.55	0.764	0.54	0.759	0.678	0.445	0.647	0.78	-0.02	0.732
Q57933	0.062	0.046	0.373	0.356	0.49	0.512	0.526	0.492	0.445	0.7	0.524	0.637
Q57934	0.068	0.112	0.648	0.758	0.706	0.836	0.213	0.225	0.726	0.796	0.588	0.802
Q57935	0.039	0.045	0.718	0.653	0.698	0.78	0.784	0.706	0.809	0.823	0.809	0.625
Q57936	0.074	0.095	0.69	0.811	0.791	0.789	0.419	0.512	0.776	0.693	0.625	0.725
Q57937	0.093	0.107	0.576	0.318	0.606	0.536	0.292	0.76	0.636	0.755	0.508	0.28
Q57938	0.064	0.074	0.633	0.463	0.729	0.624	0.42	0.437	0.336	0.865	0.464	-0.504
Q57939	0.06	0.071	0.766	0.712	0.811	0.802	0.706	0.54	0.865	0.502	0.85	0.979
Q57940	0.061	0.047	0.65	0.74	0.608	0.631	0.697	0.417	0.687	0.581	0.404	0.326
Q57941	0.087	0.058	0.912	0.87	0.92	0.87	0.552	0.272	0.937	0.85	0.99	0.915
Q57942	0.064	0.041	0.746	0.722	0.876	0.92	0.841	0.833	0.902	0.829	0.884	0.782
Q57943	0.047	0.06	0.744	0.808	0.756	0.85	0.602	0.431	0.649	0.887	0.964	0.917
Q57944	0.089	0.063	0.49	0.699	0.734	0.835	0.676	0.287	0.85	0.842	0.563	0.792
Q57945	0.038	0.019	0.714	0.426	0.776	0.656	0.786	0.576	0.798	0.645	0.464	0.946
Q57946	0.065	0.043	0.684	0.612	0.828	0.597	0.768	0.766	0.886	0.668	0.683	0.848
Q57947	0.055	0.073	0.652	0.732	0.81	0.767	0.726	0.21	0.844	0.818	0.616	0.521
Q57948	0.041	0.071	0.666	0.4	0.742	0.689	0.435	0.634	0.808	0.5	0.678	0.125
Q57949	0.091	0.095	0.678	0.644	0.81	0.719	0.605	0.79	0.778	0.734	0.346	0.692
Q57950	0.086	0.076	0.826	0.744	0.78	0.738	0.828	0.562	0.882	0.87	0.623	0.66
Q57951	0.088	0.129	0.736	0.67	0.806	0.757	0.83	0.691	0.842	0.71	0.393	0.571
Q57952	0.077	0.079	0.654	0.668	0.714	0.67	0.48	0.549	0.788	0.74	0.201	0.201
Q57953	0.071	0.107	0.155	0.472	-0.02	0.82	0.167	0.443	-0.049	0.73	-0.582	0.18
Q57954	0.095	0.084	0.374	0.428	0.656	0.59	0.521	0.588	0.669	0.599	0.565	0.61
Q57955	0.055	0.061	0.352	0.2	0.328	0.345	0.658	0.354	0.373	0.324	0.38	0.743
Q57956	0.064	0.086	0.52	-0.029	0.666	0.412	0.528	0.45	0.539	0.373	0.667	0.739
Q57957	0.048	0.052	0.568	0.491	0.686	0.704	-0.042	0.427	0.473	0.663	0.261	0.549
Q57958	0.081	0.062	0.718	0.7	0.772	0.82	0.695	0.804	0.848	0.88	0.521	0.38
Q57959	0.062	0.098	0.579	0.579	0.598	0.704	0.634	0.63	0.624	0.677	0.212	0.485
Q57960	0.082	0.047	0.398	0.492	0.616	0.686	0.5	0.582	0.766	0.824	0.851	-0.307
Q57961	0.077	0.083	0.654	0.636	0.689	0.864	0.9	0.866	0.776	0.924	0.64	0.635
Q57962	0.067	0.08	0.638	0.676	0.684	0.695	0.656	0.559	0.746	0.759	0.421	0.366
Q57963	0.034	0.08	0.064	0.426	0.137	0.54	0.3	0.368	0.345	0.323	0.046	-0.373
Q57964	0.087	0.135	0.59	0.828	0.633	0.807	0.846	0.847	0.614	0.84	0.577	0.638
Q57965	0.088	0.064	0.698	0.711	0.84	0.778	0.666	0.671	0.832	0.748	0.574	0.689
Q57966	0.125	0.125	0.986	0.664	0.99	0.777	0.93	0.852	0.993	0.892	0.983	0.48
Q57967	0.072	0.072	0.536	0.092	0.516	0.326	0.349	0.04	0.668	0.34	-0.007	0.209
Q57968	0.089	0.102	0.376	0.037	0.426	0.392	0.477	0.297	0.43	0.462	0.257	0.456
Q57969	0.028	0.064	0.482	0.469	0.568	0.672	0.769	0.691	0.741	0.766	0.122	0.217
Q57970	0.104	0.088	0.582	0.61	0.643	0.692	0.705	0.68	0.716	0.688	0.354	0.163
Q57971	0.08	0.109	0.634	0.731	0.667	0.715	0.594	0.494	0.628	0.623	0.063	0.655
Q57972	0.116	0.084	0.56	0.6	0.82	0.662	0.706	0.691	0.74	0.524	0.688	0.652
Q57973	0.085	0.072	0.792	0.66	0.792	0.721	0.384	0.658	0.68	0.742	0.13	0.063
Q57974	0.072	0.059	0.218	0.286	0.492	0.504	0.575	0.035	0.549	-0.033	0.094	0.441
Q57975	0.08	0.094	0.478	0.536	0.542	0.5	0.513	0.547	0.543	0.489	0.327	0.269
Q57977	0.102	0.107	0.49	0.384	0.568	0.562	0.762	0.712	0.672	0.675	0.712	0.74
Q57978	0.096	0.08	0.675	0.502	0.773	0.68	0.786	0.505	0.792	0.676	0.711	0.863
Q57980	0.08	0.109	0.718	0.467	0.741	0.698	0.495	0.746	0.54	0.478	0.545	0.786
Q57981	0.072	0.061	0.292	0.319	0.481	0.45	0.376	0.64	0.553	0.638	0.053	0.168
Q57982	0.122	0.135	0.806	0.727	0.792	0.812	0.944	0.866	0.94	0.918	0.918	0.681
Q57983	0.09	0.1	0.622	0.578	0.778	0.852	0.484	0.668	0.824	0.84	0.481	0.757
Q57984	0.066	0.056	0.75	0.598	0.74	0.739	0.468	0.453	0.76	0.734	0.091	0.388
Q57985	0.095	0.075	0.312	0.33	0.34	0.486	0.814	0.477	0.311	0.472	0.398	0.32
Q57986	0.073	0.069	0.6	0.798	0.7	0.848	0.792	0.682	0.712	0.83	0.201	0.445
Q57987	0.098	0.085	0.486	0.095	0.317	0.325	0.259	0.092	0.652	0.032	0.081	0.752
Q57988	0.12	0.088	0.456	0.741	0.772	0.812	0.574	0.334	0.852	0.628	0.486	-0.117
Q57989	0.082	0.092	0.597	0.622	0.706	0.684	0.609	0.665	0.758	0.698	0.937	0.392
Q57990	0.085	0.121	0.802	0.782	0.734	0.772	0.853	0.622	0.806	0.732	0.057	0.635
Q57991	0.057	0.068	0.59	0.489	0.663	0.631	0.544	0.574	0.715	0.688	0.157	0.433
Q57992	0.128	0.14	0.704	0.737	0.732	0.665	0.861	0.572	0.776	0.71	0.166	0.468
Q57993	0.09	0.085	0.731	0.74	0.803	0.802	0.598	0.538	0.823	0.753	-0.352	0.346
Q57994	0.108	0.097	0.646	0.82	0.614	0.856	0.876	0.881	0.54	0.774	0.754	0.791
Q57995	0.079	0.074	0.468	0.487	0.726	0.668	0.65	0.664	0.61	0.783	0.09	0.042
Q57996	0.078	0.075	0.276	0.426	0.302	0.634	0.367	0.454	0.154	0.566	0.03	0.455
Q57997	0.111	0.08	0.596	0.56	0.744	0.674	0.724	0.455	0.759	0.786	0.642	0.83
Q57998	0.069	0.098	0.256	0.317	0.401	0.54	0.566	0.762	0.32	0.6	0.077	0.477
Q57999	0.074	0.097	0.632	0.57	0.812	0.778	0.614	0.629	0.854	0.608	0.786	0.747
Q58000	0.059	0.068	0.598	0.656	0.736	0.604	0.848	0.802	0.754	0.689	0.839	0.474
Q58001	0.093	0.093	0.928	0.812	0.874	0.9	0.805	0.633	0.85	0.777	0.991	0.748
Q58002	0.078	0.062	0.47	0.316	0.369	0.45	0.554	0.847	0.844	0.592	-0.587	-0.579
Q58003	0.018	0.14	0.566	0.794	0.199	0.765	-0.019	-0.282	0.384	0.696	0.021	0.918
Q58004	0.06	0.068	0.716	0.724	0.794	0.699	0.518	0.598	0.76	0.776	0.185	0.86
Q58005	0.088	0.078	0.875	0.798	0.855	0.882	0.896	0.812	0.822	0.922	0.885	0.985
Q58006	0.124	0.071	0.712	0.577	0.626	0.732	0.297	0.523	0.604	0.66	0.205	0.493
Q58007	0.072	0.059	0.222	0.082	0.402	0.298	0.424	0.349	0.222	0.284	0.231	0.306
Q58009	0.147	0.108	0.679	0.668	0.703	0.611	0.584	0.528	0.895	0.858	-0.232	0.612
Q58010	0.091	0.068	0.548	0.498	0.652	0.592	0.592	0.509	0.62	0.597	0.37	0.274
Q58011	0.092	0.079	0.719	0.666	0.833	0.804	0.575	0.456	0.831	0.834	0.389	0.917
Q58012	0.101	0.071	0.697	0.666	0.892	0.806	0.385	0.627	0.826	0.788	0.799	0.436
Q58013	0.064	0.085	0.51	0.55	0.842	0.788	0.559	0.6	0.774	0.832	0.459	0.01
Q58014	0.078	0.073	0.62	0.669	0.692	0.748	0.578	0.632	0.802	0.83	0.55	0.716
Q58015	0.118	0.093	0.444	0.491	0.479	0.698	0.765	0.784	0.483	0.678	0.504	0.53
Q58016	0.075	0.095	0.638	0.57	0.666	0.629	0.625	0.43	0.712	0.718	0.701	0.884
Q58017	0.107	0.138	0.628	0.449	0.541	0.514	0.59	0.566	0.62	0.576	0.016	-0.152
Q58018	0.052	0.067	0.636	0.799	0.596	0.713	0.626	0.632	0.573	0.698	0.818	0.763
Q58019	0.084	0.096	0.7	0.679	0.658	0.722	0.507	0.65	0.751	0.726	0.358	0.238
Q58021	0.06	0.07	0.862	0.85	0.926	0.918	0.853	0.866	0.754	0.826	0.703	0.879
Q58022	0.082	0.075	0.584	0.704	0.814	0.792	0.439	0.174	0.706	0.815	0.858	0.946
Q58023	0.077	0.077	0.852	0.661	0.86	0.616	0.858	0.762	0.94	0.626	0.748	0.732
Q58024	0.101	0.101	0.522	0.526	0.439	0.231	0.742	0.696	0.64	0.564	-0.423	-0.327
Q58025	0.062	0.055	0.68	0.676	0.781	0.698	0.718	0.792	0.821	0.82	0.485	0.793
Q58026	0.078	0.069	0.66	0.644	0.774	0.62	0.696	0.53	0.798	0.62	0.207	0.248
Q58027	0.088	0.106	0.53	0.588	0.554	0.556	0.524	0.691	0.693	0.618	0.046	0.588
Q58028	0.052	0.089	0.725	0.702	0.766	0.76	0.775	0.662	0.812	0.775	0.313	0.913
Q58029	0.099	0.099	0.492	0.498	0.628	0.602	0.505	0.694	0.704	0.673	0.131	0.44
Q58030	0.119	0.14	0.647	0.622	0.671	0.693	0.68	0.442	0.62	0.634	0.178	0.568
Q58031	0.092	0.062	0.68	0.804	0.738	0.736	0.823	0.853	0.772	0.773	0.185	-0.012
Q58032	0.051	0.069	0.44	0.542	0.524	0.657	0.447	0.626	0.609	0.705	-0.061	-0.052
Q58033	0.057	0.096	0.78	0.658	0.843	0.575	0.754	0.74	0.848	0.781	0.331	-0.07
Q58034	0.097	0.113	0.684	0.734	0.776	0.668	0.53	0.592	0.834	0.636	0.427	0.253
Q58035	0.133	0.112	0.63	0.499	0.511	0.439	0.531	0.598	0.628	0.554	0.813	0.297
Q58036	0.071	0.097	0.7	0.552	0.594	0.529	0.572	0.686	0.761	0.649	0.374	0.46
Q58037	0.069	0.089	0.522	0.64	0.751	0.778	0.8	0.836	0.75	0.623	0.789	0.842
Q58038	0.081	0.099	0.752	0.499	0.726	0.708	0.576	0.182	0.724	0.572	0.148	0.087
Q58040	0.078	0.078	0.758	0.434	0.816	0.714	0.79	0.834	0.711	0.698	0.748	0.818
Q58041	0.103	0.086	0.23	0.731	0.307	0.734	-0.07	0.062	0.417	0.671	0.136	0.901
Q58042	0.074	0.074	0.792	0.632	0.876	0.73	0.643	0.668	0.838	0.662	0.07	0.185
Q58044	0.128	0.06	0.702	0.53	0.764	0.601	0.474	0.262	0.475	0.435	0.611	0.444
Q58045	0.163	0.114	0.635	0.672	0.562	0.674	0.565	0.559	0.495	0.664	0.12	0.45
Q58046	0.103	0.093	0.821	0.726	0.854	0.871	0.898	0.848	0.863	0.841	0.92	0.785
Q58047	0.044	0.067	0.602	0.55	0.632	0.413	0.627	0.513	0.618	0.465	0.452	0.121
Q58048	0.089	0.107	0.621	0.277	0.57	0.316	0.653	0.686	0.502	0.505	0.031	0.596
Q58049	0.085	0.088	0.644	0.465	0.631	0.605	0.794	0.785	0.646	0.562	0.631	0.318
Q58050	0.068	0.081	0.702	0.594	0.705	0.735	0.65	0.711	0.794	0.732	0.504	0.714
Q58051	0.06	0.079	0.441	0.317	0.674	0.727	0.656	0.577	0.794	0.764	0.229	0.648
Q58052	0.088	0.053	0.772	0.644	0.856	0.79	0.876	0.74	0.866	0.811	0.835	0.923
Q58053	0.081	0.053	0.658	0.658	0.817	0.736	0.677	0.752	0.852	0.745	0.413	0.497
Q58054	0.077	0.081	0.402	0.603	0.68	0.683	0.432	0.495	0.66	0.654	0.097	0.312
Q58055	0.124	0.124	0.56	0.668	0.698	0.804	0.837	0.802	0.884	0.66	0.482	0.485
Q58056	0.101	0.073	0.814	0.926	0.91	0.912	0.848	0.862	0.939	0.927	0.978	0.856
Q58057	0.086	0.08	0.546	0.332	0.474	0.484	0.461	0.696	0.466	0.455	0.332	0.403
Q58058	0.077	0.077	0.554	0.65	0.644	0.77	0.57	0.686	0.668	0.77	0.351	0.585
Q58059	0.114	0.123	0.627	0.43	0.719	0.694	0.616	0.746	0.743	0.728	0.425	0.727
Q58060	0.096	0.115	0.706	0.772	0.807	0.825	0.664	0.328	0.86	0.732	0.53	0.918
Q58061	0.073	0.063	0.8	0.821	0.936	0.832	0.751	0.79	0.928	0.816	0.942	0.677
Q58062	0.104	0.122	0.706	0.732	0.739	0.886	0.814	0.726	0.805	0.89	0.898	0.962
Q58063	0.113	0.099	0.937	0.898	0.932	0.92	0.868	0.918	0.908	0.928	0.983	0.997
Q58064	0.054	0.082	0.62	0.324	0.557	0.484	0.193	-0.277	0.692	0.542	0.274	0.072
Q58067	0.084	0.09	0.698	0.414	0.757	0.578	0.822	0.656	0.694	0.632	0.611	0.561
Q58068	0.112	0.119	0.835	0.768	0.908	0.858	0.746	0.658	0.835	0.84	0.224	0.676
Q58069	0.062	0.057	0.538	0.324	0.552	0.251	0.357	0.53	0.686	0.568	0.109	-0.223
Q58070	0.078	0.059	0.408	0.276	0.548	0.557	0.474	0.524	0.61	0.692	0.448	0.423
Q58071	0.084	0.107	0.555	0.714	0.676	0.792	0.738	0.783	0.667	0.69	0.38	0.791
Q58073	0.101	0.087	0.842	0.606	0.803	0.556	0.874	0.674	0.758	0.606	0.21	0.465
Q58074	0.078	0.078	-0.052	0.394	-0.322	0.316	0.636	0.164	-0.275	0.642	-0.747	0.405
Q58075	0.126	0.104	0.818	0.394	0.817	0.738	0.568	0.499	0.83	0.758	0.708	0.849
Q58076	0.088	0.092	0.592	0.211	0.689	0.318	0.379	0.41	0.607	0.144	0.929	0.727
Q58077	0.091	0.089	0.41	0.628	0.507	0.67	0.496	0.718	0.526	0.66	0.185	0.444
Q58078	0.1	0.09	0.361	0.552	0.52	0.668	0.296	0.228	0.505	0.634	0.176	0.66
Q58079	0.05	0.097	0.611	0.696	0.706	0.786	0.54	0.592	0.67	0.709	-0.667	0.413
Q58080	0.095	0.085	0.578	0.47	0.603	0.654	0.612	0.624	0.597	0.671	0.005	0.148
Q58081	0.078	0.087	0.514	0.596	0.679	0.604	0.541	0.446	0.65	0.644	-0.009	0.319
Q58082	0.129	0.071	0.895	0.323	0.806	0.545	0.727	0.614	0.844	0.666	0.926	-0.55
Q58083	0.076	0.065	0.569	0.448	0.724	0.61	0.376	0.39	0.714	0.507	0.245	0.406
Q58084	0.101	0.115	0.794	0.878	0.886	0.898	0.777	0.723	0.92	0.87	0.644	0.605
Q58085	0.098	0.098	0.594	0.714	0.427	0.718	0.664	0.571	0.564	0.726	-0.267	0.383
Q58086	0.083	0.074	0.377	0.424	0.666	0.613	0.748	0.61	0.73	0.626	0.393	0.774
Q58087	0.077	0.092	0.456	0.507	0.411	0.605	0.803	0.744	0.63	0.648	-0.325	0.289
Q58088	0.09	0.087	0.623	0.541	0.646	0.598	0.52	0.462	0.705	0.581	0.481	0.44
Q58089	0.036	0.087	0.73	0.686	0.815	0.744	0.64	0.636	0.781	0.762	0.704	0.649
Q58090	0.036	0.039	0.427	0.395	0.441	0.661	0.7	0.534	0.516	0.666	-0.183	0.13
Q58091	0.069	0.034	0.802	0.778	0.884	0.842	0.788	0.722	0.916	0.88	0.856	0.945
Q58093	0.068	0.09	0.72	0.61	0.846	0.688	0.652	0.487	0.826	0.672	0.708	0.287
Q58095	0.074	0.086	0.682	0.516	0.674	0.692	0.496	0.582	0.614	0.66	0.287	0.474
Q58096	0.093	0.089	0.722	0.645	0.69	0.843	0.622	0.68	0.552	0.802	0.638	0.623
Q58097	0.065	0.073	0.742	0.706	0.779	0.814	0.667	0.578	0.778	0.822	0.607	0.714
Q58098	0.063	0.075	0.31	0.363	0.7	0.71	0.304	0.243	0.804	0.708	0.494	0.33
Q58099	0.103	0.079	0.531	0.431	0.618	0.594	0.642	0.544	0.639	0.632	0.723	0.829
Q58100	0.075	0.072	0.374	0.424	0.636	0.543	0.646	0.574	0.585	0.608	0.192	0.22
Q58102	0.09	0.095	0.84	0.724	0.85	0.845	0.625	0.722	0.9	0.846	0.939	0.962
Q58103	0.092	0.083	0.708	0.664	0.71	0.887	0.784	0.087	0.79	0.929	0.26	0.407
Q58104	0.087	0.116	0.403	0.429	0.472	0.72	0.715	0.598	0.7	0.715	0.645	0.707
Q58105	0.104	0.114	0.877	0.88	0.918	0.906	0.812	0.814	0.906	0.93	0.76	0.834
Q58106	0.093	0.074	0.592	0.212	0.732	0.3	0.826	0.419	0.794	0.401	0.863	0.778
Q58107	0.11	0.055	0.688	0.746	0.869	0.834	0.896	0.756	0.93	0.89	0.851	0.821
Q58108	0.091	0.117	0.67	0.616	0.676	0.623	0.63	0.654	0.78	0.754	0.183	0.108
Q58109	0.046	0.102	0.816	0.664	0.872	0.718	0.59	0.66	0.685	0.578	0.359	0.543
Q58110	0.092	0.1	0.48	0.46	0.475	0.616	0.522	0.313	0.62	0.658	-0.25	0.247
Q58111	0.074	0.077	0.774	0.658	0.781	0.759	0.796	0.736	0.775	0.814	0.493	0.923
Q58112	0.089	0.085	0.683	0.506	0.768	0.742	0.798	0.756	0.793	0.824	0.427	0.32
Q58113	0.086	0.094	0.892	0.701	0.861	0.806	0.876	0.687	0.864	0.78	0.618	0.717
Q58114	0.093	0.084	0.528	0.592	0.746	0.782	0.556	0.56	0.756	0.76	0.818	0.614
Q58115	0.095	0.072	0.766	0.808	0.865	0.845	0.85	0.774	0.869	0.88	0.838	0.903
Q58116	0.077	0.101	0.678	0.747	0.76	0.75	0.346	0.362	0.793	0.738	0.396	0.098
Q58117	0.079	0.084	0.816	0.766	0.873	0.819	0.79	0.851	0.895	0.898	0.366	0.61
Q58118	0.076	0.081	0.841	0.646	0.804	0.688	0.316	0.784	0.859	0.718	-0.155	0.905
Q58119	0.058	0.089	0.7	0.508	0.78	0.686	0.818	0.554	0.78	0.638	0.561	0.818
Q58120	0.097	0.094	0.502	0.528	0.5	0.74	0.585	0.692	0.52	0.702	0.004	-0.044
Q58121	0.081	0.075	0.573	0.473	0.816	0.792	0.77	0.598	0.736	0.754	0.513	0.625
Q58122	0.096	0.066	0.616	0.542	0.754	0.736	0.616	0.623	0.769	0.753	0.231	0.692
Q58123	0.094	0.091	0.529	0.56	0.676	0.71	0.611	0.682	0.69	0.703	0.052	0.634
Q58124	0.102	0.042	0.596	0.652	0.51	0.468	0.604	0.439	0.505	0.399	0.56	-0.45
Q58125	0.041	0.062	0.434	0.537	0.581	0.55	0.554	0.418	0.524	0.461	0.027	-0.362
Q58126	0.084	0.053	0.71	0.394	0.692	0.719	0.618	0.43	0.622	0.692	0.726	0.868
Q58127	0.109	0.134	0.811	0.74	0.869	0.883	0.813	0.904	0.898	0.872	0.885	0.807
Q58128	0.082	0.077	0.433	0.68	0.631	0.772	0.763	0.7	0.612	0.793	0.059	0.947
Q58129	0.052	0.06	0.678	0.707	0.787	0.854	0.719	0.741	0.826	0.866	0.779	0.817
Q58130	0.066	0.057	0.604	0.546	0.808	0.72	0.595	0.505	0.821	0.742	-0.107	0.033
Q58131	0.08	0.078	0.288	0.474	0.55	0.64	0.592	0.334	0.464	0.58	-0.143	0.393
Q58132	0.117	0.091	0.656	0.628	0.453	0.622	0.616	0.802	0.556	0.553	-0.376	0.933
Q58134	0.092	0.087	0.459	0.407	0.546	0.517	0.578	0.489	0.528	0.533	0.867	0.89
Q58135	0.054	0.073	0.852	0.77	0.916	0.91	0.525	0.841	0.857	0.888	0.613	0.505
Q58136	0.051	0.079	0.719	0.662	0.774	0.763	0.464	0.564	0.689	0.795	0.142	0.7
Q58137	0.087	0.101	0.332	0.376	0.476	0.573	0.678	0.606	0.569	0.714	-0.432	-0.435
Q58138	0.05	0.08	0.744	0.575	0.67	0.637	0.735	0.662	0.772	0.728	0.19	0.716
Q58139	0.097	0.097	0.828	0.782	0.806	0.81	0.686	0.688	0.677	0.891	0.758	0.561
Q58140	0.081	0.081	0.45	0.518	0.39	0.604	0.57	0.794	0.68	0.747	0.157	0.784
Q58141	0.126	0.106	0.885	0.419	0.834	0.53	0.489	0.754	0.818	0.412	0.165	0.47
Q58142	0.076	0.079	0.536	0.437	0.718	0.606	0.556	0.736	0.574	0.692	0.175	0.103
Q58143	0.107	0.116	0.586	0.721	0.79	0.615	0.89	0.614	0.884	0.652	0.137	0.354
Q58144	0.088	0.118	0.477	0.451	0.612	0.736	0.58	0.415	0.626	0.751	-0.499	0.352
Q58145	0.062	0.125	0.24	0.044	0.515	0.059	0.748	0.688	0.618	0.173	-0.456	0.936
Q58147	0.082	0.049	0.942	0.852	0.73	0.776	0.768	0.916	0.787	0.718	0.902	0.971
Q58148	0.078	0.067	0.67	0.826	0.735	0.842	-0.048	0.313	0.435	0.774	-0.234	0.571
Q58149	0.106	0.073	0.265	0.653	0.491	0.559	0.33	0.439	0.674	0.692	-0.128	0.671
Q58150	0.055	0.109	0.84	0.442	0.694	0.505	0.882	0.848	0.494	0.618	0.38	0.886
Q58151	0.078	0.086	0.624	0.831	0.851	0.83	0.683	0.853	0.876	0.745	0.148	0.26
Q58152	0.087	0.087	0.432	0.478	0.691	0.748	0.894	0.677	0.852	0.823	0.877	0.327
Q58153	0.095	0.112	0.764	0.7	0.814	0.806	0.694	0.542	0.854	0.712	-0.07	0.145
Q58154	0.093	0.082	0.708	0.628	0.764	0.736	0.023	0.042	0.79	0.836	-0.296	0.607
Q58155	0.122	0.133	0.594	0.754	0.668	0.73	0.448	0.381	0.544	0.595	0.445	0.717
Q58156	0.078	0.121	0.58	0.658	0.784	0.719	0.359	0.558	0.482	0.631	0.697	0.482
Q58158	0.065	0.096	0.341	0.434	0.43	0.489	0.63	0.69	0.595	0.55	0.605	0.79
Q58159	0.089	0.081	0.741	0.684	0.823	0.856	0.816	0.828	0.83	0.894	0.566	0.551
Q58160	0.105	0.092	0.741	0.764	0.748	0.85	0.848	0.897	0.808	0.854	0.752	0.759
Q58161	0.101	0.122	0.689	0.592	0.63	0.692	0.66	0.772	0.72	0.772	0.71	0.789
Q58162	0.039	0.092	0.71	0.459	0.929	0.807	0.572	0.846	0.632	0.694	0.805	0.534
Q58163	0.062	0.09	0.473	0.797	0.8	0.886	0.656	0.63	0.738	0.772	0.572	0.903
Q58164	0.049	0.076	0.634	0.486	0.641	0.716	0.818	0.677	0.758	0.78	0.342	0.431
Q58165	0.041	0.058	0.415	0.375	0.494	0.44	0.72	0.419	0.704	0.588	0.047	0.415
Q58166	0.051	0.029	0.294	0.36	0.783	0.54	0.678	0.18	0.646	0.193	-0.535	0.421
Q58167	0.081	0.081	0.623	0.65	0.656	0.375	0.457	0.702	0.712	0.594	0.713	-0.003
Q58168	0.088	0.088	0.758	0.713	0.558	0.609	0.685	0.373	0.786	0.773	-0.224	0.373
Q58169	0.042	0.059	0.438	0.458	0.566	0.378	0.377	0.39	0.805	0.574	-0.08	0.313
Q58170	0.084	0.098	0.698	0.632	0.776	0.765	0.331	0.524	0.782	0.778	0.36	0.804
Q58171	0.064	0.068	0.431	0.439	0.606	0.412	0.615	0.244	0.616	0.579	0.158	0.045
Q58172	0.094	0.082	0.493	0.56	0.399	0.632	0.531	0.714	0.245	0.582	-0.237	0.238
Q58173	0.083	0.124	0.364	0.5	0.64	0.705	0.099	0.694	0.318	0.59	0.811	0.785
Q58174	0.078	0.086	0.726	0.551	0.665	0.543	0.836	0.566	0.646	0.572	0.78	0.318
Q58176	0.045	0.136	0.948	0.466	0.806	0.538	0.88	0.81	0.784	0.71	-0.347	0.101
Q58177	0.096	0.089	0.322	0.358	0.523	0.644	0.218	0.451	0.81	0.742	-0.265	-0.584
Q58178	0.068	0.124	0.544	0.624	0.588	0.612	0.344	0.424	0.622	0.65	-0.319	0.137
Q58179	0.077	0.107	0.756	0.558	0.866	0.794	0.844	0.742	0.905	0.822	0.846	0.692
Q58180	0.094	0.081	0.738	0.54	0.742	0.775	0.479	0.81	0.788	0.786	0.327	0.737
Q58181	0.074	0.109	0.529	0.767	0.651	0.689	0.607	0.476	0.649	0.784	0.075	0.52
Q58182	0.093	0.085	0.466	0.462	0.672	0.69	0.576	0.575	0.727	0.695	0.195	0.356
Q58183	0.097	0.057	0.238	0.259	0.569	0.403	0.692	0.33	0.709	0.447	0.21	0.321
Q58184	0.056	0.073	0.11	0.398	0.256	0.606	0.414	0.646	0.352	0.528	-0.06	0.257
Q58186	0.084	0.063	0.728	0.585	0.799	0.834	0.759	0.723	0.807	0.753	0.753	0.856
Q58188	0.077	0.095	0.552	0.781	0.26	0.682	0.467	0.256	0.646	0.776	0.39	0.658
Q58189	0.07	0.074	0.6	0.746	0.718	0.726	0.656	0.364	0.804	0.755	0.213	0.692
Q58190	0.075	0.084	0.631	0.586	0.83	0.781	0.716	0.468	0.806	0.802	0.843	0.095
Q58191	0.069	0.079	0.594	0.68	0.688	0.73	0.659	0.546	0.76	0.688	0.271	0.21
Q58192	0.079	0.067	0.643	0.592	0.753	0.718	0.626	0.502	0.798	0.703	0.587	0.526
Q58193	0.075	0.086	0.549	0.377	0.422	0.363	0.413	0.701	0.564	0.286	0.544	0.799
Q58194	0.042	0.109	0.826	0.75	0.786	0.756	0.56	0.544	0.802	0.723	0.54	0.619
Q58195	0.085	0.096	0.538	0.454	0.696	0.544	0.522	0.437	0.65	0.454	-0.178	0.557
Q58196	0.102	0.108	0.84	0.588	0.826	0.724	0.843	0.834	0.882	0.788	0.492	0.611
Q58197	0.077	0.073	0.708	0.69	0.72	0.73	0.753	0.654	0.742	0.794	0.62	0.097
Q58198	0.101	0.038	0.712	0.518	0.66	0.471	0.596	0.306	0.798	0.56	0.612	0.934
Q58199	0.147	0.078	0.396	0.315	0.734	0.636	0.763	0.641	0.52	0.488	0.047	-0.136
Q58200	0.061	0.074	0.532	0.629	0.668	0.676	0.742	0.728	0.708	0.692	0.44	0.673
Q58201	0.06	0.085	0.688	0.632	0.728	0.708	0.691	0.61	0.822	0.82	0.399	0.36
Q58202	0.045	0.034	-0.017	-0.212	0.614	-0.187	0.664	0.614	0.612	-0.212	-0.432	-0.885
Q58203	0.062	0.112	0.656	0.524	0.608	0.495	0.474	0.316	0.696	0.621	0.003	0.178
Q58204	0.064	0.028	0.851	0.774	0.913	0.846	0.927	0.69	0.913	0.903	0.952	0.86
Q58205	0.075	0.101	0.582	0.554	0.772	0.764	0.752	0.63	0.764	0.777	0.522	0.453
Q58206	0.055	0.111	0.702	0.762	0.709	0.746	0.708	0.659	0.76	0.756	0.727	0.697
Q58207	0.082	0.079	0.446	0.698	0.648	0.684	0.743	0.734	0.748	0.79	0.115	0.521
Q58208	0.099	0.093	0.579	0.386	0.522	0.68	0.391	0.698	0.594	0.708	-0.346	0.516
Q58209	0.101	0.111	0.662	0.606	0.71	0.642	0.686	0.492	0.696	0.56	-0.006	-0.346
Q58210	0.048	0.065	0.678	0.23	0.604	0.408	0.433	0.106	0.508	0.445	0.427	0.354
Q58211	0.079	0.106	0.554	0.495	0.682	0.465	0.66	0.648	0.703	0.538	-0.084	0.015
Q58212	0.069	0.09	0.61	0.631	0.721	0.642	0.606	0.796	0.62	0.557	0.797	-0.111
Q58213	0.14	0.099	0.898	0.824	0.932	0.873	0.824	0.874	0.868	0.908	0.839	0.953
Q58214	0.073	0.077	0.387	0.48	0.557	0.514	0.454	0.337	0.62	0.596	0.443	0.352
Q58215	0.081	0.095	0.622	0.68	0.783	0.743	0.82	0.759	0.782	0.634	0.379	0.457
Q58216	0.107	0.098	0.654	0.762	0.707	0.874	0.829	0.838	0.796	0.811	0.25	0.266
Q58217	0.092	0.076	0.474	0.448	0.578	0.517	0.444	0.612	0.692	0.704	0.262	0.263
Q58218	0.069	0.054	0.229	0.564	0.29	0.648	0.558	0.526	0.42	0.635	-0.154	0.521
Q58219	0.102	0.084	0.78	0.407	0.832	0.644	0.754	0.58	0.708	0.615	0.089	0.52
Q58221	0.077	0.082	0.512	0.377	0.646	0.632	0.636	0.592	0.745	0.792	0.698	0.761
Q58222	0.086	0.078	0.495	0.535	0.634	0.632	0.727	0.622	0.838	0.715	0.047	0.154
Q58223	0.08	0.08	0.624	0.405	0.556	0.42	0.524	0.601	0.706	0.402	-0.029	0.321
Q58225	0.11	0.11	0.472	0.568	0.568	0.613	0.542	0.489	0.664	0.597	0.626	0.655
Q58226	0.114	0.094	0.639	0.67	0.781	0.76	0.683	0.795	0.81	0.792	0.796	0.457
Q58227	0.073	0.097	0.36	0.622	0.614	0.76	0.859	0.766	0.541	0.828	0.288	0.404
Q58228	0.079	0.108	0.68	0.6	0.605	0.528	0.781	0.739	0.682	0.598	0.87	-0.298
Q58232	0.072	0.063	0.328	0.509	0.417	0.51	0.557	0.363	0.249	0.529	0.101	-0.135
Q58233	0.105	0.128	0.51	0.712	0.657	0.819	0.294	0.206	0.628	0.749	0.45	0.67
Q58234	0.107	0.077	0.518	0.498	0.684	0.744	0.492	0.514	0.65	0.65	0.272	0.609
Q58235	0.074	0.113	0.614	0.59	0.688	0.81	0.35	0.323	0.791	0.842	0.249	0.194
Q58236	0.08	0.08	0.904	0.93	0.962	0.9	0.964	0.916	0.968	0.924	0.946	0.977
Q58237	0.045	0.075	0.6	0.63	0.66	0.586	0.651	0.719	0.635	0.796	0.858	0.938
Q58238	0.061	0.061	0.13	-0.214	0.436	0.375	-0.055	0.404	0.414	0.37	0.787	0.804
Q58240	0.135	0.111	0.609	0.598	0.626	0.673	0.798	0.677	0.728	0.768	0.084	0.131
Q58241	0.067	0.086	0.643	0.588	0.57	0.548	0.466	0.52	0.554	0.538	0.002	0.207
Q58242	0.066	0.074	0.544	0.477	0.586	0.554	0.534	0.588	0.678	0.626	0.273	0.142
Q58243	0.065	0.054	0.174	0.574	0.384	0.588	0.61	0.623	0.28	0.614	-0.127	0.785
Q58244	0.109	0.063	0.348	0.701	0.443	0.828	0.581	0.624	0.525	0.708	0.064	0.337
Q58245	0.082	0.069	0.672	0.736	0.718	0.59	0.629	0.748	0.768	0.752	0.158	0.041
Q58246	0.084	0.118	0.688	0.903	0.432	0.937	0.734	0.532	0.719	0.94	0.265	0.941
Q58247	0.072	0.068	0.598	0.576	0.669	0.604	0.71	0.62	0.749	0.748	0.076	0.447
Q58248	0.126	0.117	0.285	0.363	0.624	0.726	0.497	0.612	0.56	0.551	0.546	0.55
Q58249	0.1	0.094	0.792	0.766	0.688	0.824	0.668	0.784	0.733	0.748	0.61	0.885
Q58250	0.067	0.1	0.41	0.492	0.607	0.638	0.453	0.393	0.62	0.738	0.206	0.407
Q58251	0.07	0.072	0.476	0.526	0.367	0.555	0.532	0.584	0.578	0.692	0.179	0.629
Q58252	0.04	0.051	0.471	0.507	0.137	0.495	0.35	0.469	0.312	0.456	-0.148	0.612
Q58253	0.085	0.067	0.289	-0.001	0.238	0.331	0.596	0.573	0.242	0.161	-0.186	0.198
Q58254	0.065	0.065	0.453	0.229	0.301	0.476	0.65	0.452	0.431	0.356	0.439	-0.132
Q58255	0.027	0.05	0.288	0.54	0.464	0.825	0.41	0.462	0.489	0.806	-0.241	0.767
Q58256	0.031	0.06	0.64	0.55	0.561	0.67	0.51	0.628	0.554	0.618	0.346	0.199
Q58257	0.043	0.059	0.561	0.258	0.746	0.548	0.546	0.335	0.647	0.548	0.256	0.373
Q58258	0.048	0.043	0.411	0.486	0.432	0.636	0.259	0.167	0.375	0.466	0.107	0.58
Q58259	0.019	0.03	0.26	0.304	0.709	0.576	0.604	0.364	0.597	0.618	0.321	0.423
Q58260	0.049	0.039	0.408	0.33	0.448	0.75	0.852	0.081	0.296	0.692	0.303	0.057
Q58262	0.029	0.074	0.643	0.452	0.91	0.596	0.746	0.658	0.826	0.818	0.69	0.349
Q58263	0.107	0.107	0.862	0.86	0.892	0.789	0.97	0.912	0.942	0.876	0.938	0.85
Q58265	0.105	0.083	0.632	0.516	0.626	0.587	0.684	0.728	0.82	0.706	0.72	0.621
Q58266	0.088	0.105	0.88	0.806	0.884	0.88	0.79	0.898	0.882	0.856	0.785	0.754
Q58267	0.102	0.117	0.606	0.647	0.772	0.748	0.516	0.374	0.783	0.838	0.432	0.777
Q58268	0.08	0.035	0.324	0.672	0.559	0.654	0.62	0.763	0.788	0.848	0.726	0.478
Q58269	0.067	0.104	0.826	0.767	0.756	0.87	0.885	0.784	0.814	0.811	0.924	0.955
Q58270	0.098	0.089	0.688	0.743	0.74	0.863	0.686	0.612	0.734	0.827	0.5	0.481
Q58271	0.045	0.074	0.504	0.24	0.656	0.634	0.668	0.564	0.661	0.684	0.467	0.367
Q58272	0.07	0.078	0.744	0.447	0.664	0.49	0.469	0.479	0.708	0.588	0.444	0.589
Q58273	0.054	0.081	0.487	0.528	0.442	0.681	0.454	0.47	0.534	0.7	-0.114	0.19
Q58274	0.043	0.075	0.664	0.365	0.692	0.755	0.195	0.66	0.654	0.624	0.465	0.083
Q58275	0.08	0.089	0.677	0.586	0.606	0.546	0.618	0.506	0.676	0.628	0.443	0.64
Q58276	0.093	0.078	0.067	0.206	0.256	0.436	0.28	0.764	0.482	0.484	-0.383	0.403
Q58277	0.08	0.073	0.66	0.651	0.712	0.79	0.512	0.449	0.762	0.822	0.731	0.636
Q58278	0.063	0.102	0.573	0.542	0.417	0.34	0.176	0.294	0.174	0.208	0.891	0.912
Q58280	0.053	0.082	0.689	0.566	0.714	0.648	0.504	0.608	0.719	0.71	0.294	0.533
Q58281	0.063	0.054	0.67	0.644	0.74	0.708	0.774	0.694	0.823	0.768	0.84	0.62
Q58283	0.059	0.093	0.318	0.214	0.489	0.319	0.436	0.526	0.494	0.51	0.461	0.742
Q58284	0.108	0.14	0.788	0.722	0.882	0.794	0.442	0.484	0.908	0.794	0.835	0.273
Q58285	0.118	0.099	0.628	0.468	0.782	0.696	0.656	0.531	0.759	0.744	0.442	0.324
Q58286	0.048	0.066	0.668	0.538	0.722	0.72	0.677	0.604	0.738	0.802	0.228	0.601
Q58288	0.094	0.07	0.63	0.338	0.629	0.698	0.106	0.383	0.7	0.646	-0.108	0.756
Q58289	0.072	0.125	0.788	0.729	0.842	0.857	0.383	0.203	0.746	0.734	0.141	0.66
Q58290	0.088	0.081	0.724	0.692	0.774	0.777	0.678	0.586	0.829	0.773	0.213	0.626
Q58291	0.069	0.089	0.762	0.514	0.692	0.534	0.526	0.325	0.717	0.666	0.27	0.023
Q58292	0.076	0.107	0.506	0.802	0.654	0.864	0.118	0.095	0.528	0.721	0.311	0.664
Q58293	0.089	0.104	0.717	0.813	0.768	0.788	0.437	0.666	0.756	0.758	0.584	0.76
Q58294	0.109	0.128	0.882	0.854	0.906	0.844	0.856	0.692	0.922	0.848	0.913	0.902
Q58295	0.106	0.098	0.614	0.544	0.674	0.718	0.572	0.624	0.694	0.638	0.258	0.535
Q58296	0.085	0.089	0.484	0.382	0.573	0.67	0.648	0.502	0.658	0.696	0.403	0.595
Q58297	0.094	0.116	0.613	0.61	0.661	0.692	0.725	0.716	0.634	0.536	0.528	0.178
Q58298	0.049	0.083	0.617	0.562	0.306	0.746	0.668	0.58	0.512	0.807	-0.33	0.616
Q58299	0.085	0.09	0.495	0.557	0.645	0.673	0.694	0.627	0.69	0.758	0.271	0.551
Q58300	0.102	0.117	0.794	0.958	0.738	0.948	0.849	0.912	0.865	0.938	0.558	0.593
Q58301	0.041	0.051	0.159	0.185	0.175	0.1	0.602	0.252	0.171	0.089	-0.04	-0.22
Q58302	0.046	0.065	0.235	0.506	0.279	0.432	0.415	0.57	0.533	0.436	-0.354	-0.432
Q58304	0.121	0.064	0.783	0.834	0.894	0.896	0.649	0.484	0.858	0.778	0.565	0.69
Q58305	0.108	0.085	0.848	0.756	0.872	0.814	0.875	0.771	0.892	0.825	0.56	0.754
Q58306	0.079	0.114	0.633	0.465	0.435	0.676	0.816	0.879	0.598	0.629	-0.154	0.275
Q58307	0.029	0.036	0.354	0.311	0.552	0.46	0.166	-0.155	0.674	0.146	0.843	-0.106
Q58308	0.052	0.052	0.622	0.556	0.551	0.126	0.359	0.176	0.502	0.281	-0.678	0.494
Q58309	0.082	0.086	0.303	0.287	0.424	0.381	0.443	0.396	0.409	0.506	-0.121	0.403
Q58310	0.051	0.078	0.699	0.658	0.685	0.656	0.51	0.495	0.736	0.741	-0.024	-0.032
Q58311	0.084	0.069	0.74	0.642	0.859	0.764	0.895	0.709	0.884	0.794	0.722	0.708
Q58313	0.073	0.07	0.313	0.457	0.377	0.442	0.56	0.447	0.495	0.534	-0.148	0.179
Q58314	0.103	0.067	0.617	0.764	0.653	0.846	0.752	0.805	0.638	0.792	0.658	0.878
Q58315	0.081	0.09	0.213	0.412	0.594	0.769	0.728	0.415	0.668	0.809	0.02	0.043
Q58316	0.074	0.087	0.502	0.491	0.676	0.682	0.763	0.502	0.774	0.676	0.617	0.479
Q58317	0.091	0.108	0.588	0.588	0.731	0.782	0.449	0.53	0.769	0.75	0.218	0.273
Q58318	0.074	0.085	0.69	0.606	0.762	0.726	0.67	0.641	0.758	0.776	0.478	0.462
Q58319	0.132	0.143	0.692	0.815	0.812	0.52	-0.68	0.201	0.76	0.53	0.809	0.984
Q58320	0.063	0.098	0.332	0.037	0.522	0.098	-0.017	0.567	0.696	0.275	0.158	0.233
Q58321	0.066	0.068	0.576	0.628	0.564	0.793	0.566	0.61	0.606	0.789	0.25	0.657
Q58322	0.078	0.074	0.675	0.418	0.786	0.76	0.624	0.62	0.837	0.767	0.175	0.637
Q58323	0.079	0.084	0.466	0.602	0.702	0.674	0.63	0.61	0.762	0.638	0.109	0.526
Q58324	0.103	0.088	0.384	0.303	0.654	0.518	0.662	0.07	0.716	0.667	0.668	0.657
Q58325	0.097	0.09	0.41	0.536	0.548	0.56	0.604	0.546	0.577	0.421	0.412	0.13
Q58326	0.045	0.067	0.648	0.51	0.714	0.308	-0.069	-0.454	0.718	0.392	0.301	-0.434
Q58327	0.098	0.068	0.65	0.583	0.702	0.648	0.656	0.72	0.78	0.683	0.459	0.254
Q58328	0.094	0.12	0.8	0.832	0.896	0.868	0.823	0.814	0.894	0.87	0.468	0.723
Q58329	0.087	0.141	0.876	0.86	0.828	0.898	0.7	0.88	0.854	0.899	0.808	0.736
Q58330	0.059	0.103	0.493	0.76	0.552	0.836	0.67	0.574	0.416	0.82	0.209	0.511
Q58331	0.077	0.08	0.649	0.345	0.816	0.602	0.646	0.462	0.696	0.506	0.394	0.31
Q58332	0.094	0.08	0.54	0.496	0.728	0.678	0.023	0.381	0.666	0.66	0.576	0.374
Q58333	0.114	0.101	0.865	0.846	0.94	0.91	0.906	0.82	0.925	0.909	0.726	0.831
Q58334	0.072	0.103	0.623	0.637	0.756	0.796	0.574	0.717	0.752	0.872	0.642	0.794
Q58335	0.104	0.085	0.428	-0.199	0.198	-0.305	0.828	0.458	-0.014	-0.279	-0.67	-0.093
Q58336	0.08	0.08	0.589	0.552	0.447	0.482	0.385	0.683	0.457	0.692	0.07	0.434
Q58338	0.102	0.107	0.153	0.528	0.569	0.642	0.646	0.595	0.57	0.644	0.485	0.514
Q58339	0.061	0.076	0.685	0.656	0.707	0.709	0.78	0.602	0.736	0.738	0.349	0.239
Q58340	0.09	0.1	0.56	0.597	0.78	0.718	0.696	0.702	0.827	0.721	0.829	0.696
Q58341	0.108	0.126	0.614	0.676	0.691	0.67	0.563	0.441	0.658	0.701	0.443	0.598
Q58342	0.09	0.134	0.786	0.898	0.842	0.866	0.447	0.052	0.885	0.8	0.681	0.718
Q58343	0.071	0.088	0.737	0.852	0.804	0.837	0.792	0.758	0.804	0.822	0.703	0.667
Q58344	0.105	0.091	0.404	0.698	0.434	0.609	0.478	0.2	0.556	0.462	0.148	0.138
Q58345	0.144	0.091	0.482	0.656	0.76	0.832	0.453	0.499	0.849	0.834	0.433	0.877
Q58346	0.054	0.078	0.83	0.584	0.624	0.459	0.648	0.82	0.835	0.566	0.567	0.668
Q58347	0.086	0.088	0.538	0.59	0.546	0.584	0.622	0.654	0.623	0.695	0.179	0.191
Q58348	0.08	0.064	0.782	0.66	0.858	0.783	0.808	0.737	0.818	0.678	0.748	0.759
Q58349	0.062	0.094	0.858	0.66	0.914	0.781	0.451	0.719	0.888	0.781	0.058	0.918
Q58350	0.075	0.085	0.405	0.398	0.573	0.626	0.693	0.618	0.58	0.613	0.332	0.58
Q58352	0.086	0.072	0.583	0.686	0.688	0.784	0.68	0.635	0.746	0.73	0.452	0.479
Q58353	0.053	0.048	0.453	0.576	0.525	0.733	0.812	0.58	0.648	0.726	-0.073	0.184
Q58354	0.125	0.108	0.677	0.077	0.427	0.757	0.339	0.154	0.592	0.796	0.195	0.428
Q58355	0.098	0.076	0.504	0.297	0.614	0.598	0.756	0.758	0.66	0.629	0.713	0.375
Q58356	0.086	0.078	0.546	0.568	0.638	0.609	0.628	0.602	0.646	0.535	0.576	0.618
Q58357	0.062	0.074	0.688	0.685	0.792	0.821	0.757	0.676	0.774	0.79	0.321	0.433
Q58358	0.084	0.079	0.514	0.674	0.666	0.708	0.59	0.812	0.664	0.75	0.335	0.503
Q58359	0.081	0.146	0.398	0.253	0.578	0.639	0.826	0.784	0.83	0.766	0.634	0.478
Q58360	0.09	0.099	0.678	0.702	0.785	0.78	0.474	0.639	0.722	0.662	0.44	0.735
Q58361	0.087	0.11	0.788	0.522	0.76	0.742	0.424	0.479	0.774	0.781	0.773	0.526
Q58362	0.077	0.092	0.556	0.382	0.594	0.614	0.52	0.077	0.6	0.634	0.736	0.733
Q58363	0.05	0.04	0.75	0.873	0.886	0.866	0.63	0.68	0.866	0.938	0.673	0.716
Q58364	0.118	0.08	0.624	0.656	0.644	0.605	0.602	0.528	0.729	0.677	0.611	0.61
Q58365	0.08	0.064	0.576	0.324	0.594	0.435	0.484	0.454	0.738	0.572	0.615	0.858
Q58366	0.085	0.073	0.268	0.628	0.427	0.719	0.618	0.508	0.58	0.754	0.121	0.216
Q58367	0.066	0.074	0.586	0.526	0.686	0.694	0.718	0.721	0.576	0.654	0.104	0.265
Q58368	0.089	0.092	0.559	0.622	0.786	0.725	0.654	0.792	0.735	0.679	0.395	0.414
Q58369	0.065	0.07	0.56	0.409	0.714	0.564	0.504	0.586	0.708	0.612	0.566	0.679
Q58370	0.065	0.092	0.353	0.614	0.542	0.55	0.65	0.78	0.679	0.794	0.163	0.188
Q58371	0.075	0.084	0.459	0.469	0.58	0.637	0.43	0.515	0.526	0.577	0.161	0.32
Q58372	0.086	0.125	0.802	0.677	0.782	0.733	0.702	0.528	0.888	0.847	0.742	0.544
Q58373	0.064	0.076	0.474	0.46	0.554	0.439	0.529	0.518	0.656	0.441	0.137	-0.339
Q58374	0.06	0.079	0.552	0.516	0.706	0.606	0.614	0.553	0.685	0.576	0.394	0.223
Q58376	0.079	0.106	0.708	0.706	0.774	0.816	0.598	0.652	0.748	0.771	0.581	0.797
Q58377	0.078	0.102	0.376	0.634	0.279	0.518	0.618	0.582	0.556	0.649	-0.311	0.085
Q58378	0.103	0.095	0.662	0.674	0.518	0.687	0.133	0.432	0.68	0.652	0.341	0.614
Q58379	0.1	0.093	0.29	0.584	0.546	0.686	0.71	0.616	0.637	0.651	-0.231	0.201
Q58380	0.07	0.049	0.052	0.502	0.405	0.604	0.516	0.336	0.412	0.686	0.378	0.876
Q58381	0.101	0.082	0.756	0.721	0.863	0.806	0.812	0.793	0.898	0.823	0.838	0.77
Q58382	0.066	0.07	0.673	0.806	0.84	0.886	0.635	0.774	0.768	0.874	0.817	0.883
Q58383	0.107	0.102	0.785	0.7	0.774	0.701	0.612	0.652	0.8	0.728	0.545	0.663
Q58384	0.114	0.087	0.524	0.555	0.68	0.719	0.713	0.521	0.66	0.693	0.185	0.406
Q58386	0.096	0.079	0.839	0.832	0.899	0.896	0.845	0.795	0.928	0.866	0.543	0.884
Q58387	0.062	0.075	0.502	0.48	0.584	0.646	0.481	0.66	0.583	0.575	0.715	0.504
Q58388	0.061	0.075	0.744	0.48	0.876	0.804	0.74	0.834	0.927	0.867	0.533	0.965
Q58389	0.061	0.061	0.416	0.58	0.614	0.724	0.618	0.278	0.5	0.619	0.181	0.489
Q58390	0.098	0.098	0.736	0.562	0.834	0.76	0.379	0.483	0.888	0.816	0.65	0.826
Q58391	0.117	0.086	0.562	0.364	0.576	0.487	0.569	0.44	0.688	0.502	0.247	0.196
Q58392	0.063	0.079	0.712	0.443	0.784	0.593	0.722	0.642	0.784	0.668	0.47	0.516
Q58395	0.052	0.076	0.582	0.574	0.623	0.614	0.715	0.572	0.685	0.581	0.401	0.26
Q58396	0.053	0.088	0.767	0.54	0.804	0.422	0.297	0.141	0.82	0.694	0.089	0.335
Q58397	0.08	0.093	0.66	0.528	0.518	0.612	0.881	0.765	0.916	0.844	0.907	0.902
Q58398	0.097	0.118	0.823	0.446	0.848	0.643	0.458	0.684	0.76	0.574	0.629	0.879
Q58399	0.09	0.056	0.447	0.498	0.389	0.732	0.582	0.475	0.136	0.722	0.386	0.655
Q58400	0.05	0.078	0.59	0.472	0.738	0.557	0.608	0.38	0.768	0.657	0.082	0.158
Q58401	0.104	0.117	0.728	0.654	0.852	0.726	0.811	0.652	0.876	0.792	0.492	0.644
Q58402	0.101	0.053	0.685	0.542	0.717	0.617	0.878	0.74	0.77	0.728	0.281	0.798
Q58403	0.084	0.091	0.485	0.632	0.472	0.583	0.47	0.674	0.522	0.531	0.206	0.187
Q58404	0.083	0.1	0.693	0.327	0.844	0.584	0.806	0.732	0.854	0.665	0.557	0.869
Q58405	0.061	0.061	0.702	0.573	0.549	0.46	0.368	0.522	0.65	0.531	-0.046	0.5
Q58406	0.077	0.082	0.69	0.592	0.764	0.768	0.575	0.682	0.792	0.825	0.628	0.279
Q58408	0.104	0.094	0.666	0.496	0.641	0.465	0.643	0.598	0.776	0.503	0.248	0.044
Q58409	0.071	0.074	0.574	0.634	0.618	0.662	0.514	0.621	0.625	0.612	0.543	0.64
Q58410	0.056	0.07	0.726	0.677	0.633	0.809	0.721	0.481	0.68	0.801	0.825	0.76
Q58411	0.13	0.092	0.912	0.739	0.831	0.866	0.638	0.668	0.848	0.832	-0.153	0.398
Q58412	0.084	0.103	0.727	0.594	0.686	0.564	0.596	0.681	0.795	0.605	-0.074	-0.304
Q58413	0.05	0.066	0.64	0.63	0.686	0.713	0.681	0.6	0.718	0.746	0.506	0.542
Q58414	0.049	0.101	0.671	0.605	0.684	0.754	0.75	0.703	0.716	0.599	0.438	0.775
Q58415	0.085	0.072	0.676	0.62	0.715	0.698	0.618	0.562	0.773	0.74	0.752	0.659
Q58416	0.085	0.098	0.652	0.542	0.713	0.695	0.81	0.773	0.656	0.726	0.058	0.321
Q58417	0.108	0.115	0.213	0.468	0.398	0.455	-0.03	0.747	0.51	0.538	0.731	0.802
Q58418	0.06	0.079	0.454	0.377	0.346	0.374	0.808	0.45	0.55	0.53	0.474	0.66
Q58419	0.057	0.082	0.748	0.652	0.759	0.814	0.74	0.714	0.752	0.812	0.646	0.474
Q58420	0.038	0.048	0.596	0.544	0.705	0.628	0.8	0.518	0.802	0.778	0.396	0.048
Q58421	0.062	0.09	0.588	0.559	0.634	0.674	0.509	0.135	0.677	0.676	0.459	0.29
Q58422	0.102	0.092	0.644	0.616	0.708	0.833	0.732	0.562	0.692	0.75	0.53	0.73
Q58423	0.089	0.084	0.654	0.74	0.906	0.778	0.936	0.754	0.904	0.862	0.61	0.643
Q58424	0.065	0.088	0.638	0.566	0.611	0.566	0.525	0.408	0.654	0.633	0.172	0.572
Q58425	0.068	0.102	0.502	0.416	0.38	0.523	0.632	0.588	0.503	0.652	0.497	0.642
Q58426	0.085	0.1	0.46	0.516	0.692	0.584	0.57	0.852	0.634	0.616	0.075	0.388
Q58427	0.117	0.086	0.527	0.705	0.52	0.782	0.556	0.638	0.62	0.86	0.627	0.158
Q58428	0.088	0.095	0.573	0.579	0.722	0.67	0.595	0.665	0.685	0.66	0.334	0.793
Q58429	0.107	0.103	0.631	0.642	0.83	0.742	0.578	0.594	0.808	0.788	-0.001	-0.315
Q58430	0.082	0.077	0.649	0.692	0.794	0.781	0.611	0.642	0.796	0.781	0.531	0.509
Q58431	0.085	0.062	0.684	0.687	0.698	0.781	0.658	0.786	0.75	0.838	0.052	0.539
Q58433	0.042	0.074	0.603	0.401	0.684	0.484	0.461	0.658	0.629	0.671	0.586	0.588
Q58435	0.095	0.098	0.466	0.592	0.594	0.519	0.502	0.634	0.658	0.592	0.719	0.741
Q58436	0.095	0.095	0.554	0.774	0.635	0.786	0.413	0.646	0.652	0.746	0.778	0.934
Q58437	0.078	0.104	0.569	0.77	0.72	0.777	0.655	0.594	0.768	0.77	0.668	0.784
Q58438	0.09	0.093	0.767	0.724	0.803	0.826	0.82	0.874	0.834	0.874	0.808	0.704
Q58439	0.063	0.063	0.6	0.21	0.732	0.491	0.575	0.382	0.722	0.344	0.137	-0.062
Q58440	0.126	0.149	0.79	0.7	0.874	0.788	0.588	0.532	0.884	0.822	0.595	0.226
Q58441	0.04	0.087	0.772	0.5	0.646	0.558	0.612	0.332	0.628	0.584	0.705	0.396
Q58442	0.069	0.069	0.585	0.284	0.824	0.351	0.307	0.183	0.76	0.422	0.657	0.524
Q58443	0.064	0.077	0.763	0.827	0.808	0.7	-0.239	0.225	0.807	0.719	0.097	0.066
Q58444	0.072	0.066	0.466	0.29	0.563	0.628	0.343	0.234	0.615	0.662	0.387	0.279
Q58445	0.071	0.07	0.627	0.62	0.668	0.614	0.617	0.642	0.776	0.684	0.314	0.442
Q58446	0.058	0.08	0.624	0.532	0.637	0.644	0.594	0.444	0.66	0.678	0.19	0.209
Q58447	0.104	0.131	0.826	0.782	0.824	0.842	0.794	0.628	0.866	0.871	0.925	0.95
Q58448	0.04	0.056	0.573	0.578	0.58	0.682	0.526	0.356	0.696	0.676	0.195	0.567
Q58449	0.062	0.106	0.865	0.816	0.914	0.849	0.89	0.531	0.928	0.778	0.859	0.814
Q58450	0.09	0.085	0.452	0.303	0.693	0.511	0.552	0.604	0.608	0.465	0.308	0.512
Q58451	0.082	0.088	0.768	0.727	0.831	0.698	0.622	0.652	0.84	0.756	0.521	0.729
Q58452	0.11	0.13	0.467	0.698	0.66	0.782	0.784	0.838	0.666	0.825	0.789	0.995
Q58453	0.061	0.098	0.894	0.882	0.902	0.924	0.766	0.858	0.902	0.948	0.78	0.816
Q58454	0.077	0.094	0.653	0.569	0.626	0.656	0.51	0.44	0.663	0.657	0.113	0.279
Q58455	0.064	0.098	0.61	0.656	0.544	0.532	0.268	0.36	0.527	0.592	-0.018	0.517
Q58458	0.092	0.097	0.726	0.638	0.74	0.736	0.666	0.75	0.793	0.734	0.482	0.745
Q58459	0.081	0.091	0.55	0.606	0.566	0.684	0.531	0.536	0.716	0.784	0.13	0.541
Q58460	0.095	0.128	0.568	0.386	0.584	0.608	0.577	0.676	0.684	0.618	0.473	0.457
Q58461	0.096	0.075	0.407	0.358	0.573	0.326	0.466	0.31	0.649	0.255	0.412	0.639
Q58462	0.107	0.076	0.428	0.476	0.554	0.622	0.56	0.679	0.582	0.613	-0.088	0.091
Q58463	0.086	0.099	0.666	0.443	0.698	0.646	0.622	0.554	0.76	0.636	0.215	0.215
Q58464	0.112	0.089	0.558	0.634	0.663	0.79	0.768	0.694	0.762	0.812	0.435	0.297
Q58465	0.101	0.101	0.648	0.643	0.812	0.838	0.606	0.632	0.827	0.848	-0.138	0.62
Q58466	0.093	0.096	0.642	0.689	0.712	0.806	0.602	0.623	0.8	0.824	0.153	0.434
Q58467	0.081	0.087	0.576	0.473	0.67	0.654	0.732	0.636	0.704	0.645	0.536	-0.026
Q58469	0.102	0.099	0.504	0.54	0.722	0.56	0.775	0.701	0.768	0.634	0.823	0.363
Q58470	0.083	0.076	0.758	0.546	0.68	0.661	0.8	0.717	0.66	0.559	0.706	0.016
Q58471	0.118	0.109	0.689	0.677	0.805	0.772	0.752	0.708	0.802	0.718	0.424	0.934
Q58472	0.069	0.069	0.634	0.341	0.776	0.509	0.835	0.842	0.876	0.558	0.872	0.464
Q58473	0.07	0.078	0.708	0.759	0.782	0.722	0.359	0.402	0.854	0.734	0.273	0.127
Q58474	0.054	0.045	0.825	0.58	0.826	0.732	0.945	0.56	0.928	0.846	0.698	0.734
Q58475	0.093	0.101	0.617	0.836	0.688	0.856	0.784	0.8	0.72	0.872	0.458	0.776
Q58476	0.107	0.092	0.822	0.734	0.814	0.768	0.72	0.768	0.852	0.814	0.298	0.184
Q58477	0.071	0.107	0.687	0.688	0.726	0.716	0.239	0.531	0.744	0.748	0.696	0.551
Q58478	0.073	0.111	0.846	0.751	0.857	0.856	0.862	0.856	0.853	0.85	0.303	0.54
Q58479	0.076	0.091	0.308	0.503	0.6	0.656	0.734	0.676	0.68	0.624	0.149	0.169
Q58480	0.052	0.037	0.456	0.301	0.828	0.49	0.711	0.751	0.714	0.488	0.513	0.048
Q58481	0.101	0.087	0.214	0.474	0.458	0.691	0.254	0.197	0.44	0.445	-0.029	-0.18
Q58482	0.058	0.067	-0.073	-0.172	0.225	0.342	0.713	0.405	0.237	0.533	-0.231	0.534
Q58483	0.073	0.057	0.661	0.713	0.682	0.644	0.778	0.711	0.791	0.73	0.569	0.418
Q58484	0.099	0.046	0.531	0.479	0.63	0.56	0.588	0.589	0.581	0.474	0.311	0.229
Q58485	0.116	0.077	0.685	0.421	0.686	0.722	0.61	0.66	0.73	0.682	0.674	0.449
Q58486	0.082	0.094	0.67	0.685	0.84	0.782	0.721	0.655	0.806	0.823	0.527	0.542
Q58487	0.135	0.099	0.581	0.698	0.661	0.823	0.614	0.533	0.744	0.804	0.669	0.806
Q58488	0.082	0.122	0.664	0.648	0.734	0.772	0.724	0.459	0.82	0.8	-0.001	0.481
Q58489	0.075	0.09	0.656	0.556	0.785	0.604	0.866	0.638	0.826	0.732	0.952	0.392
Q58490	0.021	0.042	0.588	-0.103	0.82	-0.085	0.445	0.342	0.768	0.308	0.498	0.029
Q58491	0.03	0.069	0.732	0.76	0.618	0.742	0.5	0.463	0.531	0.796	0.749	0.688
Q58492	0.047	0.075	0.502	0.488	0.658	0.532	0.688	0.358	0.8	0.552	0.228	0.597
Q58493	0.103	0.103	0.8	0.379	0.722	0.586	0.668	0.532	0.75	0.468	0.109	0.191
Q58494	0.073	0.094	0.667	0.68	0.676	0.78	0.536	0.538	0.678	0.702	0.411	0.59
Q58495	0.087	0.106	0.682	0.594	0.708	0.648	0.772	0.784	0.804	0.698	0.085	0.384
Q58497	0.066	0.084	0.673	0.54	0.632	0.573	0.248	0.507	0.523	0.474	-0.353	0.233
Q58498	0.055	0.055	0.387	0.167	0.364	0.18	0.614	0.716	0.356	0.426	0.404	0.352
Q58499	0.072	0.072	0.322	0.46	0.31	0.572	0.552	0.488	0.509	0.692	0.569	0.859
Q58500	0.085	0.08	0.662	0.682	0.742	0.816	0.496	0.654	0.748	0.844	0.403	0.54
Q58501	0.098	0.086	0.631	0.651	0.698	0.797	0.667	0.605	0.704	0.794	0.603	0.809
Q58503	0.068	0.114	-0.063	-0.018	0.73	0.507	0.116	0.524	0.559	0.493	0.908	0.658
Q58505	0.083	0.06	0.455	0.44	0.387	0.318	0.513	0.417	0.419	0.425	0.494	0.071
Q58506	0.097	0.097	0.806	0.64	0.823	0.81	0.688	0.699	0.778	0.817	0.77	0.698
Q58507	0.154	0.107	0.799	0.418	0.858	0.742	0.792	0.494	0.902	0.838	0.825	0.742
Q58508	0.071	0.069	0.589	0.501	0.563	0.651	0.558	0.376	0.628	0.714	0.364	0.434
Q58509	0.08	0.102	0.856	0.824	0.652	0.802	0.776	0.792	0.83	0.856	-0.399	0.203
Q58510	0.119	0.101	0.746	0.669	0.772	0.797	0.752	0.669	0.818	0.832	0.29	0.349
Q58511	0.071	0.067	0.495	0.518	0.548	0.636	0.666	0.692	0.586	0.549	0.474	0.514
Q58513	0.066	0.076	0.532	0.644	0.662	0.751	0.771	0.651	0.758	0.751	0.489	0.886
Q58514	0.068	0.073	0.882	0.854	0.928	0.911	0.813	0.744	0.918	0.88	0.848	0.789
Q58515	0.077	0.103	0.32	0.642	0.552	0.677	0.68	0.628	0.678	0.723	-0.212	0.463
Q58517	0.092	0.117	0.649	0.809	0.557	0.664	0.75	0.702	0.612	0.42	0.484	0.711
Q58518	0.067	0.067	0.802	0.452	0.365	0.332	0.849	0.204	0.564	0.263	0.928	0.526
Q58519	0.081	0.092	0.622	0.62	0.804	0.806	0.659	0.463	0.682	0.706	0.541	0.512
Q58520	0.111	0.122	0.628	0.604	0.824	0.701	0.552	0.374	0.776	0.708	0.67	0.197
Q58521	0.096	0.106	0.714	0.64	0.694	0.575	0.706	0.546	0.702	0.638	0.786	-0.071
Q58522	0.117	0.143	0.868	0.8	0.837	0.759	0.909	0.68	0.86	0.803	0.946	0.484
Q58523	0.117	0.127	0.338	0.046	0.666	0.441	0.804	0.705	0.588	0.442	0.517	0.297
Q58524	0.083	0.079	0.592	0.59	0.632	0.685	0.472	0.598	0.681	0.676	0.406	0.466
Q58525	0.083	0.067	0.906	0.895	0.836	0.9	-0.098	-0.487	0.868	0.914	0.465	0.902
Q58526	0.075	0.095	0.707	0.448	0.718	0.734	0.59	0.459	0.734	0.814	0.689	0.074
Q58527	0.061	0.086	0.189	0.279	0.379	0.509	0.012	0.544	0.386	0.54	-0.131	0.232
Q58528	0.084	0.084	0.476	0.584	0.772	0.731	0.769	0.601	0.796	0.836	-0.187	0.099
Q58529	0.084	0.116	0.255	-0.116	0.57	0.527	0.738	0.467	0.712	0.659	0.471	0.712
Q58530	0.077	0.067	0.411	0.566	0.637	0.782	0.469	0.57	0.64	0.718	0.26	0.514
Q58531	0.061	0.097	0.748	0.326	0.719	0.414	0.638	0.458	0.769	0.358	0.174	0.544
Q58532	0.119	0.085	0.53	0.798	0.729	0.767	0.759	0.797	0.74	0.682	0.753	0.477
Q58533	0.069	0.088	0.776	0.726	0.613	0.666	0.674	0.642	0.613	0.581	-0.056	0.437
Q58534	0.111	0.08	0.807	0.806	0.894	0.868	0.866	0.903	0.849	0.814	0.742	0.842
Q58535	0.079	0.112	0.596	0.528	0.62	0.496	0.683	0.719	0.571	0.602	0.206	-0.165
Q58536	0.046	0.083	0.611	0.605	0.612	0.624	0.578	0.51	0.678	0.59	-0.023	0.226
Q58537	0.089	0.084	0.767	0.812	0.828	0.866	0.812	0.728	0.818	0.87	0.515	0.555
Q58538	0.08	0.092	0.684	0.762	0.786	0.786	0.736	0.737	0.86	0.77	0.455	0.434
Q58539	0.073	0.082	0.594	0.434	0.72	0.678	0.714	0.572	0.677	0.566	0.144	0.313
Q58541	0.079	0.084	0.468	0.438	0.754	0.673	0.864	0.501	0.834	0.696	0.374	-0.335
Q58542	0.052	0.089	0.656	0.556	0.812	0.606	0.687	0.665	0.77	0.668	0.492	0.595
Q58543	0.086	0.066	0.76	0.792	0.848	0.835	0.754	0.611	0.818	0.843	0.689	0.831
Q58544	0.093	0.102	0.322	0.572	0.535	0.682	0.386	0.295	0.594	0.728	0.213	0.128
Q58545	0.062	0.108	0.844	0.762	0.932	0.86	0.948	0.672	0.878	0.93	0.993	0.714
Q58546	0.047	0.067	0.708	0.666	0.712	0.696	0.34	0.29	0.702	0.626	0.453	0.522
Q58547	0.091	0.093	0.429	0.555	0.594	0.622	0.6	0.818	0.7	0.636	0.205	0.535
Q58548	0.037	0.074	0.695	0.454	0.88	0.796	0.012	0.599	0.851	0.756	0.899	0.791
Q58549	0.112	0.124	0.33	0.394	0.73	0.628	0.74	0.614	0.706	0.603	-0.437	-0.285
Q58550	0.12	0.103	0.693	0.44	0.802	0.596	0.446	0.584	0.59	0.746	0.157	-0.417
Q58551	0.142	0.15	0.536	0.638	0.422	0.686	0.683	0.425	0.169	0.44	0.069	0.53
Q58552	0.151	0.137	0.477	-0.099	0.566	0.089	0.098	0.388	0.782	0.423	0.688	0.86
Q58553	0.145	0.145	0.223	0.158	0.666	0.688	0.824	0.392	0.74	0.779	0.988	0.519
Q58554	0.075	0.071	0.489	0.694	0.644	0.749	0.42	0.71	0.632	0.722	0.09	-0.081
Q58555	0.078	0.081	0.704	0.654	0.7	0.714	0.734	0.715	0.804	0.766	0.446	0.722
Q58556	0.062	0.063	0.77	0.656	0.682	0.56	0.644	0.49	0.732	0.705	0.126	0.148
Q58557	0.062	0.093	0.504	0.518	0.442	0.894	0.804	0.646	0.677	0.828	0.159	0.823
Q58558	0.082	0.1	0.744	0.547	0.852	0.835	0.808	0.856	0.858	0.903	0.357	0.828
Q58559	0.068	0.056	0.57	0.498	0.638	0.629	0.455	0.509	0.706	0.638	0.718	0.606
Q58560	0.053	0.067	0.838	0.774	0.839	0.842	0.743	0.688	0.783	0.84	0.056	0.354
Q58561	0.048	0.096	0.272	0.603	0.692	0.39	0.415	0.227	0.778	0.567	0.926	0.326
Q58562	0.083	0.078	0.631	0.732	0.832	0.823	0.512	0.702	0.718	0.55	0.743	0.737
Q58563	0.037	0.046	0.462	0.376	0.759	0.629	0.78	0.648	0.688	0.608	0.835	0.223
Q58564	0.06	0.088	0.397	0.45	0.57	0.614	0.3	0.571	0.518	0.588	-0.105	0.182
Q58565	0.075	0.089	0.65	0.726	0.723	0.835	0.869	0.583	0.768	0.843	0.219	0.328
Q58566	0.054	0.056	0.83	0.781	0.78	0.829	0.478	0.642	0.772	0.755	0.209	0.642
Q58567	0.037	0.073	0.692	0.894	0.003	0.719	0.081	0.157	0.496	0.657	0.249	0.063
Q58568	0.105	0.068	0.678	0.618	0.662	0.646	0.807	0.417	0.746	0.698	0.272	0.099
Q58569	0.053	0.067	0.594	0.273	0.592	0.44	0.512	0.542	0.688	0.531	0.263	0.33
Q58570	0.022	0.079	0.266	0.083	0.511	0.486	0.532	0.271	-0.085	0.751	0.08	-0.151
Q58571	0.051	0.066	0.338	0.141	0.686	0.544	0.481	0.598	0.542	0.696	0.548	-0.043
Q58572	0.095	0.071	0.662	0.37	0.352	0.35	0.227	-0.277	0.684	0.684	-0.451	-0.507
Q58573	0.128	0.117	0.824	0.92	0.94	0.928	0.938	0.897	0.908	0.835	0.592	0.725
Q58574	0.05	0.067	0.259	0.177	0.42	0.405	0.459	0.286	0.341	0.422	0.159	0.191
Q58575	0.071	0.079	0.655	0.622	0.834	0.704	0.451	0.712	0.832	0.686	0.759	0.38
Q58576	0.063	0.072	0.758	0.689	0.69	0.601	0.682	0.514	0.724	0.662	0.312	0.185
Q58577	0.117	0.123	0.708	0.702	0.756	0.692	0.638	0.802	0.698	0.758	0.758	0.89
Q58578	0.075	0.054	0.327	0.512	0.605	0.559	0.735	0.372	0.651	0.612	0.513	0.099
Q58579	0.094	0.101	0.778	0.552	0.893	0.79	0.812	0.786	0.886	0.882	0.83	0.878
Q58580	0.069	0.048	0.656	0.542	0.638	0.836	0.882	0.879	0.642	0.732	-0.415	-0.424
Q58581	0.065	0.085	0.322	0.304	0.39	0.405	0.044	0.464	0.546	0.596	-0.778	-0.649
Q58582	0.079	0.074	0.52	0.348	0.509	0.64	0.446	0.646	0.581	0.634	-0.117	0.395
Q58583	0.106	0.081	0.714	0.83	0.66	0.86	0.578	0.379	0.799	0.852	0.779	0.187
Q58584	0.09	0.096	0.68	0.196	0.498	0.659	0.444	0.468	0.738	0.798	0.819	0.422
Q58585	0.095	0.09	0.714	0.68	0.802	0.774	0.614	0.69	0.736	0.831	0.343	0.532
Q58586	0.049	0.084	0.382	0.522	0.496	0.68	0.483	0.384	0.586	0.703	0.061	-0.008
Q58587	0.093	0.081	0.621	0.592	0.801	0.814	0.716	0.806	0.783	0.758	0.844	0.809
Q58588	0.093	0.113	0.528	0.615	0.702	0.748	0.546	0.447	0.608	0.738	0.585	0.366
Q58589	0.092	0.06	0.326	0.33	0.627	0.434	0.493	0.692	0.652	0.55	0.552	0.193
Q58591	0.049	0.087	0.762	0.722	0.656	0.656	0.57	0.57	0.698	0.659	0.684	0.85
Q58592	0.06	0.077	0.573	0.362	0.559	0.605	0.784	0.492	0.609	0.522	0.198	0.383
Q58593	0.046	0.086	0.43	0.526	0.514	0.47	0.593	0.622	0.631	0.564	-0.047	0.468
Q58595	0.062	0.071	0.387	0.461	0.525	0.499	0.422	0.582	0.584	0.598	0.325	0.464
Q58596	0.074	0.082	0.614	0.62	0.777	0.744	0.677	0.672	0.666	0.764	0.495	0.319
Q58598	0.054	0.067	0.624	0.544	0.704	0.707	0.546	0.571	0.702	0.668	0.306	0.558
Q58599	0.062	0.062	0.225	0.48	0.401	0.413	0.71	-0.385	0.476	0.488	-0.145	0.719
Q58600	0.079	0.09	0.625	0.599	0.538	0.769	0.496	0.573	0.713	0.718	-0.259	0.484
Q58601	0.066	0.073	0.826	0.756	0.757	0.742	0.554	0.674	0.807	0.751	0.566	0.749
Q58602	0.146	0.117	0.278	0.44	0.856	0.93	0.862	0.789	0.88	0.93	0.836	0.851
Q58603	0.068	0.075	0.488	0.294	0.592	0.566	0.472	0.504	0.656	0.574	-0.102	0.262
Q58604	0.106	0.128	0.492	0.166	0.594	0.709	0.444	0.456	0.652	0.672	0.09	0.626
Q58605	0.047	0.069	0.549	0.498	0.518	0.397	0.492	0.592	0.656	0.55	-0.097	0.148
Q58606	0.082	0.093	0.712	0.636	0.792	0.737	0.538	0.417	0.748	0.814	0.028	0.037
Q58607	0.058	0.085	0.716	0.637	0.71	0.653	0.189	0.718	0.752	0.698	0.408	0.78
Q58608	0.129	0.138	0.249	0.126	0.487	0.253	0.478	0.484	0.154	0.323	0.6	0.016
Q58609	0.03	0.045	0.206	0.294	0.435	0.421	0.548	0.328	0.511	0.421	0.255	-0.169
Q58610	0.136	0.073	0.745	0.73	0.795	0.785	0.78	0.768	0.906	0.864	0.89	0.954
Q58611	0.116	0.102	0.668	0.638	0.661	0.748	0.624	0.696	0.684	0.767	0.403	0.501
Q58612	0.116	0.07	0.864	0.798	0.958	0.938	0.902	0.773	0.956	0.951	0.667	0.61
Q58613	0.058	0.107	0.504	0.744	0.753	0.778	0.588	0.71	0.732	0.724	0.689	0.858
Q58614	0.102	0.112	0.894	0.78	0.644	0.59	0.866	0.598	0.952	0.538	0.539	0.133
Q58615	0.136	0.127	0.7	0.554	0.829	0.693	0.82	0.692	0.818	0.728	0.727	0.777
Q58616	0.038	0.048	0.235	0.162	0.321	0.738	0.542	0.682	0.53	0.8	0.146	0.655
Q58618	0.074	0.09	0.87	0.702	0.922	0.814	0.832	0.693	0.931	0.854	0.879	0.881
Q58619	0.111	0.095	0.563	0.548	0.682	0.562	0.218	0.495	0.546	0.468	0.351	0.488
Q58620	0.076	0.076	0.868	0.514	0.79	0.804	0.934	0.842	0.877	0.56	-0.021	0.983
Q58621	0.144	0.115	0.328	0.593	0.712	0.876	0.61	0.728	0.654	0.853	0.834	0.936
Q58622	0.061	0.079	0.675	0.59	0.613	0.582	0.641	0.507	0.684	0.769	0.138	-0.072
Q58623	0.06	0.062	0.744	0.669	0.788	0.69	0.762	0.646	0.792	0.736	0.504	0.591
Q58624	0.1	0.096	0.51	0.28	0.674	0.572	0.507	0.774	0.722	0.537	0.822	0.736
Q58625	0.023	0.068	0.832	0.484	0.673	0.516	0.724	-0.379	0.772	0.736	0.494	0.258
Q58626	0.072	0.056	0.57	0.474	0.686	0.572	0.56	0.625	0.686	0.678	0.56	0.682
Q58627	0.066	0.079	0.142	0.58	0.436	0.644	0.832	0.808	0.654	0.743	0.833	0.634
Q58628	0.053	0.088	0.732	0.663	0.708	0.744	0.7	0.65	0.782	0.778	0.436	0.712
Q58629	0.081	0.084	0.696	0.496	0.69	0.709	0.59	0.669	0.606	0.557	0.645	0.583
Q58630	0.073	0.101	0.665	0.618	0.721	0.566	0.716	0.516	0.758	0.696	0.292	0.751
Q58631	0.091	0.083	0.462	0.427	0.539	0.65	0.636	0.56	0.637	0.716	-0.364	-0.307
Q58632	0.078	0.054	0.634	0.566	0.72	0.559	0.682	0.666	0.749	0.643	0.508	0.664
Q58633	0.057	0.071	0.656	0.658	0.698	0.746	0.567	0.625	0.729	0.702	0.35	0.587
Q58634	0.085	0.08	0.718	0.763	0.806	0.798	0.827	0.5	0.847	0.784	0.682	0.461
Q58635	0.07	0.064	0.548	0.63	0.623	0.586	0.452	0.702	0.686	0.714	0.675	0.616
Q58636	0.058	0.071	0.518	0.748	0.785	0.871	0.671	0.886	0.818	0.844	-0.064	0.492
Q58637	0.155	0.134	0.936	0.855	0.833	0.78	0.766	0.884	0.94	0.851	0.775	0.964
Q58638	0.07	0.155	0.762	0.81	0.911	0.814	0.843	0.468	0.858	0.853	0.784	0.721
Q58639	0.061	0.072	0.427	0.538	0.561	0.638	0.614	0.487	0.593	0.7	0.537	0.389
Q58640	0.057	0.081	0.262	0.176	0.484	0.306	0.668	0.518	0.451	0.292	0.318	0.47
Q58641	0.056	0.074	0.207	0.212	0.32	0.528	0.677	0.642	0.26	0.549	-0.603	-0.356
Q58642	0.134	0.116	0.638	0.578	0.738	0.71	0.846	0.875	0.701	0.626	0.68	0.708
Q58643	0.075	0.082	0.668	0.444	0.74	0.548	0.788	0.54	0.721	0.596	0.768	0.506
Q58644	0.067	0.094	0.334	0.448	0.586	0.646	0.203	0.807	0.485	0.617	0.126	0.318
Q58645	0.058	0.084	0.593	0.606	0.774	0.59	0.708	0.348	0.6	0.471	0.604	0.406
Q58646	0.064	0.083	0.617	0.522	0.523	0.535	0.644	0.676	0.624	0.644	0.13	0.293
Q58647	0.075	0.083	0.672	0.532	0.62	0.608	0.766	0.005	0.801	0.581	-0.284	-0.091
Q58648	0.124	0.12	0.516	0.458	0.728	0.791	0.674	0.7	0.751	0.736	0.595	0.822
Q58649	0.084	0.108	0.802	0.628	0.834	0.768	0.814	0.839	0.908	0.852	0.645	0.733
Q58650	0.064	0.064	0.772	0.56	0.89	0.7	0.804	0.542	0.876	0.781	0.437	0.932
Q58651	0.092	0.096	0.672	0.829	0.784	0.848	0.843	0.764	0.85	0.912	0.749	0.807
Q58653	0.116	0.074	0.389	0.185	0.592	0.325	0.558	0.59	0.764	0.514	0.205	0.307
Q58654	0.12	0.109	0.594	0.666	0.75	0.758	0.473	0.61	0.776	0.808	0.65	0.358
Q58655	0.015	0.104	0.747	0.808	0.766	0.861	0.3	0.428	0.552	0.856	0.829	0.905
Q58658	0.121	0.111	0.58	0.752	0.736	0.801	0.79	0.766	0.742	0.78	0.41	0.306
Q58659	0.074	0.101	0.788	0.75	0.784	0.855	0.811	0.733	0.803	0.828	0.25	0.706
Q58660	0.063	0.072	0.584	0.599	0.64	0.636	0.502	0.469	0.756	0.692	0.102	0.546
Q58661	0.079	0.093	0.672	0.576	0.83	0.653	0.39	0.634	0.676	0.739	-0.45	-0.477
Q58662	0.062	0.07	0.744	0.546	0.799	0.74	0.568	0.518	0.702	0.76	0.068	0.655
Q58663	0.07	0.097	0.657	0.124	0.63	0.267	0.804	0.666	0.504	0.344	0.843	0.453
Q58665	0.06	0.067	0.468	0.478	0.587	0.596	0.542	0.263	0.59	0.56	-0.052	0.105
Q58666	0.043	0.064	0.581	0.656	0.732	0.752	0.65	0.644	0.839	0.764	0.834	0.778
Q58667	0.082	0.106	0.559	0.612	0.674	0.496	0.623	0.412	0.726	0.557	0.486	0.519
Q58668	0.067	0.074	0.636	0.476	0.726	0.684	0.548	0.684	0.606	0.758	0.313	0.471
Q58669	0.043	0.071	0.632	0.483	0.704	0.592	0.53	0.412	0.701	0.539	0.485	0.352
Q58670	0.082	0.105	0.64	0.585	0.736	0.698	0.742	0.595	0.722	0.81	0.038	0.598
Q58671	0.064	0.059	0.49	0.576	0.569	0.73	0.614	0.175	0.698	0.694	0.167	0.225
Q58673	0.054	0.095	0.5	0.553	0.543	0.658	0.747	0.431	0.7	0.702	0.449	0.67
Q58674	0.089	0.095	0.676	0.692	0.733	0.784	0.653	0.195	0.8	0.816	0.478	0.296
Q58675	0.086	0.059	0.416	0.702	0.625	0.8	0.86	0.536	0.718	0.894	0.938	0.929
Q58676	0.076	0.076	0.516	0.596	0.75	0.623	0.776	0.706	0.768	0.805	0.217	-0.132
Q58677	0.076	0.066	0.516	0.615	0.643	0.753	0.66	0.498	0.573	0.676	0.768	0.783
Q58678	0.094	0.102	0.635	0.588	0.762	0.641	0.806	0.677	0.81	0.716	0.404	0.581
Q58679	0.109	0.064	0.614	0.727	0.686	0.733	0.716	0.744	0.78	0.73	0.393	0.677
Q58680	0.091	0.074	0.687	0.249	0.82	0.471	0.908	0.886	0.918	0.57	0.725	0.128
Q58681	0.092	0.082	0.414	0.664	0.679	0.669	0.682	0.376	0.742	0.704	0.693	0.183
Q58682	0.084	0.091	0.774	0.744	0.864	0.806	0.826	0.73	0.842	0.856	0.584	0.486
Q58683	0.063	0.052	0.146	0.492	0.525	0.608	0.638	0.382	0.45	0.584	0.69	0.563
Q58684	0.107	0.111	0.665	0.734	0.788	0.798	0.658	0.74	0.749	0.756	0.153	-0.019
Q58685	0.055	0.073	0.613	0.794	0.718	0.787	0.829	0.731	0.824	0.914	0.047	0.386
Q58686	0.071	0.061	0.614	0.346	0.76	0.596	0.588	0.79	0.71	0.716	0.691	0.374
Q58687	0.046	0.067	0.169	0.181	0.442	0.415	0.293	-0.049	0.4	0.44	0.308	0.28
Q58688	0.072	0.089	0.448	0.348	0.634	0.504	0.552	0.652	0.739	0.542	0.541	0.626
Q58689	0.113	0.1	0.696	0.692	0.505	0.714	0.78	0.52	0.6	0.778	0.227	0.864
Q58690	0.105	0.102	0.754	0.796	0.826	0.855	0.792	0.826	0.839	0.865	0.584	0.57
Q58691	0.073	0.092	0.59	0.56	0.57	0.602	0.434	0.655	0.65	0.589	-0.56	0.162
Q58692	0.123	0.128	0.536	0.562	0.672	0.633	0.644	0.525	0.678	0.626	0.664	0.757
Q58693	0.08	0.084	0.789	0.729	0.738	0.636	0.81	0.718	0.797	0.761	0.337	0.687
Q58694	0.078	0.073	0.646	0.721	0.692	0.682	0.632	0.674	0.583	0.704	0.55	-0.027
Q58697	0.088	0.118	0.54	0.283	0.528	0.542	0.794	0.717	0.58	0.516	0.242	0.146
Q58698	0.071	0.065	0.74	0.52	0.71	0.704	0.478	0.615	0.726	0.658	-0.227	0.294
Q58699	0.054	0.072	0.624	0.509	0.602	0.694	0.578	0.482	0.716	0.671	0.162	0.541
Q58700	0.086	0.092	0.489	0.344	0.466	0.267	0.814	0.692	0.608	0.646	-0.204	-0.075
Q58701	0.075	0.041	0.838	0.816	0.63	0.747	0.722	0.683	0.68	0.749	-0.057	0.013
Q58702	0.084	0.084	-0.076	0.136	0.44	0.78	0.896	0.76	0.692	0.647	0.787	0.796
Q58703	0.061	0.053	0.334	0.298	0.512	0.391	0.608	0.463	0.273	0.296	0.346	0.604
Q58704	0.074	0.065	0.752	0.698	0.736	0.894	0.694	0.767	0.775	0.72	-0.177	0.633
Q58705	0.046	0.06	0.494	0.422	0.655	0.564	0.724	0.492	0.64	0.604	0.45	0.758
Q58706	0.086	0.07	0.712	0.327	0.578	0.662	0.7	0.644	0.684	0.644	0.762	0.031
Q58707	0.051	0.061	0.545	0.578	0.583	0.629	0.819	0.72	0.688	0.582	0.39	0.348
Q58708	0.081	0.056	0.396	0.445	0.429	0.381	0.682	0.542	0.5	0.46	0.082	0.057
Q58709	0.074	0.082	0.57	0.554	0.658	0.714	0.562	0.56	0.61	0.54	0.621	0.246
Q58710	0.088	0.065	0.746	0.616	0.788	0.76	0.804	0.812	0.802	0.776	0.416	0.44
Q58711	0.083	0.069	0.77	0.666	0.728	0.724	0.721	0.818	0.782	0.698	0.351	0.662
Q58712	0.175	0.088	0.776	0.714	0.712	0.822	0.958	0.71	0.742	0.847	0.054	0.188
Q58713	0.09	0.068	0.592	0.396	0.616	0.542	0.726	0.648	0.707	0.687	0.569	0.882
Q58714	0.068	0.071	0.498	0.432	0.538	0.594	0.624	0.623	0.607	0.554	0.207	0.469
Q58715	0.071	0.061	0.571	0.52	0.678	0.476	0.636	0.516	0.637	0.577	0.734	-0.083
Q58716	0.084	0.107	0.726	0.642	0.87	0.844	0.844	0.91	0.872	0.792	0.955	0.947
Q58717	0.107	0.09	0.586	0.648	0.682	0.7	0.63	0.64	0.746	0.668	0.178	0.635
Q58718	0.107	0.084	0.745	0.699	0.787	0.842	0.693	0.767	0.813	0.834	0.577	0.779
Q58719	0.093	0.087	0.641	0.475	0.748	0.622	0.709	0.836	0.645	0.639	0.733	0.386
Q58720	0.098	0.068	0.609	0.792	0.768	0.826	0.578	0.422	0.702	0.766	0.82	0.887
Q58721	0.079	0.135	0.681	0.69	0.776	0.728	0.234	0.542	0.621	0.688	0.622	0.851
Q58722	0.069	0.09	0.754	0.588	0.746	0.728	0.753	0.684	0.818	0.744	0.716	0.463
Q58723	0.078	0.11	0.156	0.497	0.474	0.675	0.443	0.729	0.456	0.641	-0.16	0.444
Q58724	0.121	0.111	0.682	0.754	0.844	0.844	0.687	0.785	0.733	0.82	0.717	0.509
Q58726	0.055	0.039	0.728	0.752	0.826	0.666	0.298	0.331	0.786	0.838	-0.199	0.963
Q58727	0.097	0.056	0.808	0.86	0.886	0.89	0.532	0.19	0.904	0.796	0.239	0.622
Q58728	0.064	0.079	0.725	0.674	0.747	0.718	0.572	0.524	0.704	0.765	0.096	0.501
Q58729	0.071	0.083	0.417	0.291	0.444	0.532	0.082	0.742	0.566	0.518	-0.017	0.407
Q58730	0.099	0.085	0.551	0.57	0.664	0.67	0.6	0.602	0.682	0.552	-0.094	0.623
Q58732	0.081	0.135	0.518	0.294	0.366	0.315	0.684	0.292	0.465	0.53	0.168	0.072
Q58733	0.091	0.113	0.47	0.574	0.652	0.77	0.707	0.773	0.714	0.562	0.659	0.844
Q58734	0.074	0.076	0.573	0.754	0.652	0.682	0.53	0.594	0.649	0.711	-0.028	-0.089
Q58735	0.156	0.091	0.76	0.764	0.693	0.594	0.576	0.684	0.762	0.599	0.083	0.407
Q58736	0.07	0.053	0.545	0.599	0.57	0.508	0.117	0.379	0.457	0.423	-0.139	0.288
Q58737	0.096	0.093	0.678	0.546	0.6	0.724	0.509	0.518	0.688	0.61	0.163	0.695
Q58738	0.114	0.114	0.472	0.716	0.65	0.679	0.816	0.498	0.604	0.453	0.747	0.902
Q58739	0.05	0.043	0.534	0.474	0.615	0.647	0.622	0.656	0.65	0.682	0.295	0.923
Q58740	0.062	0.098	0.1	0.219	0.166	0.25	0.068	0.493	0.095	0.268	0.553	0.45
Q58741	0.134	0.137	0.35	0.411	0.563	0.646	0.491	0.462	0.725	0.72	0.279	0.548
Q58743	0.113	0.083	0.646	0.446	0.739	0.688	0.724	0.75	0.708	0.668	0.593	0.571
Q58744	0.058	0.106	0.438	0.62	0.44	0.475	0.505	0.639	0.534	0.529	0.373	0.057
Q58745	0.084	0.077	0.685	0.268	0.755	0.558	0.424	0.414	0.719	0.678	0.246	0.126
Q58746	0.053	0.067	0.656	0.698	0.746	0.8	0.558	0.528	0.761	0.804	0.215	0.367
Q58747	0.05	0.073	0.805	0.698	0.607	0.68	0.584	0.599	0.814	0.738	0.392	0.834
Q58749	0.138	0.062	0.92	0.81	0.956	0.888	0.864	0.778	0.933	0.92	0.751	0.934
Q58750	0.084	0.093	0.588	0.728	0.738	0.75	0.636	0.445	0.726	0.744	0.541	0.569
Q58751	0.085	0.095	0.799	0.508	0.806	0.573	0.668	0.582	0.799	0.634	0.391	0.073
Q58752	0.099	0.111	0.823	0.67	0.86	0.811	0.716	0.635	0.846	0.85	0.314	0.476
Q58753	0.112	0.125	0.634	0.524	0.6	0.616	0.779	0.913	0.755	0.519	0.733	0.751
Q58754	0.05	0.062	0.418	0.566	0.626	0.787	0.525	0.4	0.621	0.786	-0.063	0.148
Q58755	0.061	0.162	0.416	0.694	0.498	0.62	0.598	0.624	0.644	0.52	-0.16	0.612
Q58756	0.075	0.113	0.774	0.684	0.74	0.855	0.788	0.824	0.746	0.846	0.543	0.745
Q58757	0.062	0.053	0.65	0.697	0.756	0.742	0.662	0.603	0.716	0.74	0.762	0.751
Q58758	0.073	0.053	0.362	0.123	0.56	0.374	0.726	0.778	0.692	0.558	0.101	-0.044
Q58760	0.093	0.113	0.666	0.763	0.78	0.722	0.838	0.712	0.735	0.719	0.481	0.462
Q58762	0.081	0.088	0.598	0.456	0.716	0.532	0.647	0.59	0.698	0.558	-0.082	-0.055
Q58763	0.064	0.064	0.514	0.29	0.6	0.376	0.648	0.497	0.73	0.573	0.406	0.123
Q58764	0.077	0.135	0.351	0.654	0.739	0.848	0.526	0.32	0.681	0.644	0.872	0.757
Q58765	0.076	0.082	0.662	0.611	0.762	0.818	0.74	0.735	0.721	0.802	0.71	0.67
Q58766	0.094	0.061	0.737	0.766	0.812	0.805	0.811	0.674	0.77	0.885	0.571	0.788
Q58767	0.089	0.1	0.75	0.629	0.758	0.772	0.724	0.778	0.736	0.828	0.387	0.744
Q58768	0.086	0.062	0.56	0.572	0.566	0.656	0.477	0.54	0.704	0.652	-0.129	-0.094
Q58769	0.049	0.086	0.25	0.28	0.541	0.463	0.29	0.489	0.464	0.418	0.6	0.587
Q58770	0.065	0.106	0.724	0.766	0.819	0.792	0.758	0.56	0.842	0.719	0.571	0.753
Q58771	0.082	0.122	0.798	0.514	0.811	0.622	0.848	0.694	0.806	0.674	0.356	0.839
Q58772	0.08	0.06	0.772	0.612	0.726	0.712	0.608	0.679	0.752	0.688	0.355	0.766
Q58773	0.046	0.06	0.552	0.462	0.533	0.496	0.375	0.351	0.614	0.546	0.094	0.439
Q58774	0.11	0.11	0.57	0.565	0.817	0.614	0.522	0.619	0.794	0.672	-0.086	-0.139
Q58775	0.077	0.051	-0.166	0.476	0.139	0.32	0.265	0.765	-0.145	0.101	0.776	0.874
Q58776	0.058	0.073	0.457	0.372	0.544	0.598	0.528	0.494	0.52	0.596	0.355	0.455
Q58777	0.096	0.075	0.422	0.541	0.224	0.594	0.824	0.64	0.644	0.731	0.209	0.366
Q58778	0.043	0.047	0.534	0.475	0.554	0.281	0.48	0.516	0.496	0.34	0.033	0.174
Q58779	0.03	0.04	0.76	0.414	0.656	0.312	0.662	0.628	0.778	0.598	0.488	0.305
Q58780	0.078	0.095	0.582	0.416	0.782	0.66	0.534	0.646	0.812	0.671	0.608	0.586
Q58781	0.122	0.095	0.856	0.462	0.933	0.78	0.88	0.932	0.896	0.872	0.989	0.942
Q58782	0.084	0.084	0.28	0.41	0.453	0.556	0.318	0.544	0.745	0.598	0.484	0.277
Q58783	0.055	0.077	0.386	0.548	0.609	0.609	0.552	0.474	0.528	0.49	0.355	0.398
Q58784	0.082	0.097	0.577	0.59	0.661	0.667	0.612	0.688	0.614	0.543	0.24	0.478
Q58785	0.101	0.101	0.443	0.153	0.633	0.726	0.508	0.522	0.656	0.668	-0.209	-0.015
Q58786	0.06	0.079	0.828	0.724	0.731	0.741	0.546	0.838	0.789	0.746	0.387	0.86
Q58787	0.051	0.057	0.505	0.626	0.581	0.724	0.58	0.412	0.536	0.714	0.516	0.604
Q58788	0.026	0.044	0.256	0.375	0.38	0.452	0.348	0.434	0.539	0.515	0.4	0.506
Q58789	0.046	0.044	0.08	0.188	0.243	0.204	0.489	0.474	0.49	0.284	0.161	0.258
Q58790	0.083	0.053	0.578	0.772	0.682	0.421	0.794	0.401	0.6	0.324	0.747	0.821
Q58791	0.06	0.064	0.432	0.426	0.566	0.591	0.45	0.452	0.578	0.58	0.196	0.044
Q58792	0.103	0.091	0.822	0.748	0.87	0.81	0.831	0.732	0.908	0.879	0.958	0.93
Q58793	0.1	0.092	0.678	0.742	0.762	0.776	0.829	0.781	0.842	0.882	0.34	0.217
Q58794	0.046	0.096	0.758	0.69	0.78	0.773	0.614	0.71	0.832	0.824	0.807	0.737
Q58795	0.03	0.06	0.734	0.916	0.588	0.932	0.888	0.681	0.683	0.785	0.342	-0.262
Q58796	0.097	0.074	0.714	0.482	0.752	0.677	0.714	0.69	0.776	0.682	0.015	0.308
Q58797	0.046	0.049	-0.075	0.043	0.161	0.088	0.488	0.376	0.248	0.256	-0.04	-0.035
Q58798	0.056	0.061	0.07	0.147	0.141	0.171	0.624	0.504	0.208	0.304	-0.079	-0.013
Q58799	0.076	0.071	0.536	0.257	0.732	0.53	0.247	0.212	0.607	0.476	0.364	0.23
Q58800	0.067	0.107	0.837	0.862	0.93	0.879	0.75	0.548	0.718	0.872	-0.551	0.945
Q58801	0.134	0.141	0.823	0.824	0.838	0.761	0.909	0.662	0.84	0.61	0.753	0.562
Q58802	0.116	0.085	0.624	0.472	0.67	0.562	0.63	0.366	0.846	0.82	0.124	0.527
Q58803	0.089	0.08	0.806	0.698	0.824	0.734	0.77	0.778	0.852	0.745	0.764	0.76
Q58804	0.086	0.112	0.744	0.722	0.609	0.638	0.63	0.724	0.569	0.668	0.423	0.393
Q58805	0.094	0.107	0.099	0.124	0.415	0.207	0.388	0.502	0.598	0.219	0.329	0.21
Q58806	0.08	0.082	0.696	0.586	0.788	0.574	0.63	0.722	0.808	0.601	0.419	0.506
Q58808	0.058	0.058	0.39	-0.15	0.536	0.147	0.716	0.776	0.718	0.378	0.907	-0.088
Q58809	0.095	0.095	0.466	0.468	0.555	0.564	0.576	0.784	0.658	0.658	0.45	0.281
Q58810	0.086	0.095	0.603	0.476	0.668	0.554	0.71	0.616	0.71	0.614	0.56	0.508
Q58811	0.071	0.091	0.806	0.525	0.773	0.634	0.59	0.6	0.775	0.586	0.63	0.436
Q58812	0.052	0.079	0.48	0.492	0.682	0.589	0.594	0.542	0.638	0.636	0.286	0.577
Q58813	0.122	0.088	0.348	0.352	0.421	0.475	0.824	0.426	0.38	0.391	-0.138	-0.185
Q58816	0.093	0.115	0.485	0.196	0.646	0.475	0.47	0.232	0.714	0.612	0.201	0.246
Q58817	0.083	0.075	0.61	0.594	0.639	0.663	0.56	0.495	0.651	0.674	0.273	0.28
Q58818	0.082	0.074	0.806	0.68	0.789	0.729	0.573	0.612	0.846	0.711	0.458	0.67
Q58819	0.084	0.067	0.558	0.642	0.582	0.555	0.766	0.319	0.618	0.488	-0.186	0.385
Q58820	0.093	0.116	0.656	0.594	0.642	0.617	0.636	0.755	0.784	0.729	0.54	0.831
Q58821	0.077	0.065	0.594	0.478	0.588	0.512	0.725	0.606	0.81	0.82	0.38	-0.141
Q58822	0.101	0.098	0.576	0.447	0.488	0.59	0.505	0.332	0.524	0.542	-0.192	0.223
Q58823	0.086	0.083	0.42	0.247	0.568	0.574	0.547	0.599	0.688	0.598	0.131	0.473
Q58824	0.054	0.082	0.439	0.457	0.555	0.341	0.636	0.576	0.637	0.458	0.039	0.373
Q58825	0.079	0.094	0.795	0.749	0.854	0.798	0.77	0.864	0.73	0.844	0.64	0.624
Q58826	0.061	0.064	0.6	0.352	0.587	0.68	0.451	0.615	0.599	0.552	0.569	0.257
Q58827	0.154	0.123	0.828	0.662	0.782	0.691	0.698	0.738	0.823	0.768	0.64	-0.092
Q58828	0.093	0.081	0.768	0.848	0.891	0.934	0.86	0.869	0.862	0.929	0.401	0.908
Q58829	0.086	0.068	0.614	0.652	0.331	0.66	0.544	0.367	0.472	0.652	-0.521	0.407
Q58830	0.07	0.099	0.914	0.84	0.892	0.821	0.812	0.427	0.886	0.86	0.931	0.953
Q58831	0.082	0.062	0.516	0.454	0.581	0.303	0.343	0.562	0.649	0.152	0.947	0.786
Q58832	0.07	0.114	0.294	0.371	0.503	0.652	0.54	0.392	0.417	0.692	-0.069	0.497
Q58833	0.074	0.078	0.652	0.64	0.917	0.882	0.85	0.815	0.905	0.844	0.836	0.473
Q58834	0.058	0.087	0.534	0.6	0.573	0.602	0.692	0.75	0.75	0.796	0.549	0.66
Q58835	0.071	0.085	0.575	0.651	0.594	0.578	0.547	0.641	0.808	0.682	-0.071	0.572
Q58836	0.071	0.068	0.696	0.604	0.746	0.718	0.582	0.676	0.747	0.744	0.384	0.702
Q58837	0.059	0.064	0.728	0.604	0.834	0.826	0.864	0.21	0.786	0.831	0.922	0.874
Q58838	0.036	0.036	0.422	0.459	0.832	0.696	0.644	0.229	0.852	0.748	0.909	0.856
Q58839	0.086	0.089	0.679	0.628	0.806	0.668	0.692	0.756	0.78	0.782	0.818	0.751
Q58840	0.08	0.074	0.376	0.23	0.484	0.408	0.675	0.742	0.762	0.608	-0.371	-0.085
Q58841	0.097	0.086	0.498	0.532	0.619	0.68	0.274	0.379	0.561	0.529	0.735	0.573
Q58842	0.039	0.081	0.281	0.237	0.584	0.556	0.456	0.509	0.656	0.603	-0.004	0.108
Q58843	0.106	0.108	0.601	0.356	0.781	0.737	0.561	0.56	0.762	0.713	0.456	0.371
Q58844	0.114	0.092	0.493	0.622	0.788	0.84	0.728	0.732	0.774	0.829	0.386	0.219
Q58845	0.108	0.119	0.602	0.734	0.814	0.834	0.614	0.758	0.722	0.666	0.122	0.365
Q58846	0.054	0.093	0.627	0.612	0.661	0.636	0.728	0.489	0.648	0.576	0.301	0.407
Q58847	0.069	0.077	0.266	0.225	0.558	0.423	0.358	0.059	0.688	0.576	0.232	0.715
Q58848	0.089	0.104	0.584	0.758	0.709	0.792	0.806	0.776	0.838	0.764	0.321	0.522
Q58849	0.1	0.109	0.55	0.352	0.534	0.526	0.741	0.64	0.602	0.648	0.254	0.079
Q58850	0.075	0.095	0.277	0.436	0.634	0.465	0.466	0.515	0.697	0.605	0.601	0.446
Q58851	0.077	0.082	0.726	0.703	0.873	0.813	0.712	0.638	0.821	0.854	0.442	0.46
Q58852	0.022	0.044	0.642	0.922	0.798	0.89	0.85	0.842	0.836	0.918	0.704	0.783
Q58853	0.078	0.06	0.524	0.738	0.812	0.756	0.644	0.579	0.781	0.718	0.335	0.744
Q58854	0.09	0.094	0.626	0.658	0.678	0.659	0.718	0.642	0.7	0.687	0.545	0.345
Q58855	0.117	0.08	0.532	0.618	0.658	0.484	0.528	0.694	0.701	0.558	0.057	0.386
Q58856	0.08	0.101	0.672	0.753	0.674	0.898	0.412	0.683	0.779	0.751	0.714	0.925
Q58857	0.084	0.072	-0.125	-0.098	0.274	0.198	0.243	0.338	0.588	0.545	-0.359	0.859
Q58858	0.064	0.124	0.668	0.277	0.704	0.527	0.191	0.267	0.779	0.452	0.248	0.165
Q58859	0.11	0.099	0.608	0.596	0.778	0.718	0.718	0.694	0.774	0.668	0.263	0.326
Q58860	0.077	0.079	0.61	0.65	0.516	0.626	0.447	0.492	0.573	0.668	0.075	0.275
Q58861	0.042	0.061	0.569	0.704	0.579	0.784	0.682	0.786	0.674	0.842	0.308	0.748
Q58862	0.092	0.092	0.738	0.716	0.87	0.912	0.82	0.87	0.907	0.942	0.702	0.723
Q58863	0.047	0.056	0.19	0.071	0.292	0.286	0.463	0.51	0.336	0.372	0.181	0.202
Q58864	0.12	0.08	0.918	0.916	0.957	0.944	0.174	0.914	0.812	0.948	0.898	0.512
Q58865	0.051	0.062	0.271	0.226	0.542	0.384	0.535	0.624	0.652	0.509	0.101	-0.028
Q58866	0.051	0.039	0.259	0.152	0.334	0.008	-0.041	0.4	0.496	0.172	-0.13	-0.232
Q58867	0.061	0.064	0.42	0.422	0.632	0.626	0.46	0.586	0.668	0.69	-0.299	-0.145
Q58869	0.066	0.112	0.673	0.684	0.734	0.696	0.778	0.704	0.88	0.813	0.664	0.738
Q58870	0.096	0.144	0.566	0.664	0.75	0.804	0.691	0.754	0.768	0.826	0.082	0.306
Q58871	0.065	0.074	0.786	0.714	0.854	0.768	0.672	0.744	0.837	0.756	0.574	0.597
Q58872	0.078	0.081	0.702	0.48	0.636	0.674	0.738	0.732	0.692	0.732	0.133	0.299
Q58873	0.069	0.086	0.504	0.622	0.618	0.668	0.646	0.63	0.739	0.676	-0.042	0.023
Q58874	0.072	0.076	0.64	0.626	0.748	0.642	0.816	0.661	0.753	0.733	0.407	0.31
Q58875	0.078	0.085	0.82	0.66	0.834	0.79	0.617	0.642	0.801	0.762	0.674	0.488
Q58876	0.122	0.131	0.528	0.344	0.634	0.632	0.334	0.622	0.646	0.74	0.627	0.867
Q58877	0.042	0.091	0.304	0.436	0.455	0.607	0.616	0.728	0.492	0.651	0.331	0.683
Q58878	0.079	0.092	0.593	0.481	0.794	0.77	0.806	0.829	0.827	0.82	0.583	0.633
Q58879	0.113	0.093	0.52	0.336	0.666	0.286	0.494	0.193	0.62	0.411	0.479	0.557
Q58880	0.08	0.076	0.384	0.345	0.634	0.676	0.726	0.703	0.61	0.724	0.273	-0.046
Q58882	0.077	0.099	0.154	0.455	0.338	0.517	0.511	0.61	0.538	0.641	-0.123	0.358
Q58883	0.069	0.089	0.287	0.403	0.35	0.49	0.56	0.566	0.527	0.487	0.117	0.571
Q58884	0.078	0.087	0.435	0.323	0.48	0.464	0.621	0.221	0.54	0.439	0.307	0.026
Q58885	0.104	0.109	0.498	0.545	0.638	0.652	0.534	0.642	0.566	0.62	0.041	0.443
Q58886	0.055	0.047	0.366	0.296	0.474	0.512	0.537	0.671	0.474	0.689	-0.01	0.783
Q58887	0.109	0.096	0.624	0.522	0.807	0.788	0.926	0.882	0.86	0.676	0.913	0.626
Q58888	0.087	0.074	0.692	0.589	0.696	0.698	0.844	0.696	0.722	0.803	0.176	0.456
Q58889	0.065	0.067	0.532	0.502	0.537	0.682	0.542	0.685	0.622	0.586	0.469	0.557
Q58890	0.075	0.092	0.643	0.504	0.75	0.778	0.703	0.589	0.769	0.758	0.574	0.171
Q58892	0.101	0.092	0.399	0.268	0.585	0.398	0.492	0.164	0.572	0.472	0.106	0.085
Q58893	0.086	0.103	0.68	0.676	0.783	0.804	0.573	0.666	0.85	0.872	0.47	0.858
Q58894	0.075	0.112	0.482	0.443	0.661	0.556	0.538	0.624	0.76	0.758	-0.018	-0.008
Q58895	0.117	0.1	0.686	0.623	0.816	0.734	0.74	0.725	0.826	0.81	0.587	0.532
Q58896	0.085	0.072	0.866	0.8	0.917	0.852	0.608	0.518	0.906	0.814	0.627	0.797
Q58898	0.083	0.106	0.836	0.874	0.732	0.869	0.796	0.732	0.701	0.879	0.013	0.789
Q58899	0.082	0.093	0.178	0.504	0.478	0.594	0.615	0.792	0.65	0.614	0.41	0.352
Q58900	0.089	0.095	0.746	0.692	0.792	0.806	0.728	0.713	0.796	0.838	0.776	0.766
Q58901	0.071	0.064	0.358	0.348	0.596	0.62	0.641	0.5	0.555	0.662	0.614	0.716
Q58902	0.08	0.083	0.698	0.63	0.836	0.734	0.714	0.63	0.855	0.708	0.47	0.54
Q58903	0.094	0.103	0.376	0.592	0.58	0.706	0.636	0.53	0.57	0.88	-0.267	0.691
Q58904	0.085	0.072	0.784	0.692	0.804	0.835	0.76	0.536	0.764	0.784	0.844	0.41
Q58905	0.119	0.093	0.1	0.003	0.531	0.466	0.424	0.63	0.73	0.566	0.093	0.26
Q58906	0.093	0.112	0.466	0.462	0.52	0.485	0.377	0.795	0.568	0.598	0.789	0.84
Q58907	0.067	0.094	0.654	0.586	0.744	0.695	0.642	0.594	0.751	0.742	0.457	0.505
Q58908	0.087	0.078	0.735	0.634	0.68	0.56	0.78	0.682	0.777	0.71	0.449	0.384
Q58909	0.1	0.117	0.804	0.77	0.874	0.866	0.822	0.792	0.884	0.862	0.186	0.854
Q58910	0.085	0.056	0.444	0.505	0.597	0.762	0.538	0.556	0.708	0.726	0.087	0.443
Q58911	0.091	0.061	0.392	0.489	0.698	0.65	0.853	0.844	0.636	0.788	-0.088	0.602
Q58912	0.083	0.072	0.391	0.377	0.743	0.72	0.488	0.402	0.646	0.642	0.108	0.066
Q58913	0.08	0.051	0.434	0.313	0.642	0.606	0.603	0.672	0.754	0.74	0.159	0.015
Q58914	0.096	0.088	0.497	0.554	0.676	0.734	0.744	0.575	0.695	0.718	0.377	0.695
Q58915	0.098	0.093	0.643	0.647	0.662	0.692	0.506	0.576	0.602	0.648	0.312	0.537
Q58916	0.064	0.076	0.61	0.62	0.689	0.708	0.67	0.485	0.666	0.626	0.531	0.887
Q58917	0.109	0.128	0.394	0.866	0.485	0.792	0.453	0.653	0.561	0.649	0.192	0.62
Q58918	0.065	0.056	0.844	-0.234	0.399	-0.03	-0.08	0.301	0.58	-0.015	0.758	0.062
Q58919	0.083	0.074	0.728	0.82	0.687	0.768	0.478	0.51	0.764	0.703	0.435	0.739
Q58920	0.07	0.068	0.552	0.634	0.753	0.706	0.594	0.599	0.726	0.684	0.503	0.876
Q58921	0.107	0.098	0.779	0.716	0.91	0.63	0.716	0.644	0.928	0.77	0.72	0.078
Q58922	0.086	0.036	0.459	0.052	0.678	0.557	0.736	0.359	0.634	0.478	0.87	-0.007
Q58923	0.059	0.037	0.401	0.562	0.738	0.538	0.672	0.592	0.831	0.365	-0.217	0.029
Q58924	0.102	0.102	0.752	0.434	0.794	0.406	0.414	0.248	0.742	0.352	-0.21	-0.16
Q58925	0.115	0.096	0.59	0.676	0.595	0.6	0.702	0.432	0.721	0.804	0.525	0.577
Q58926	0.129	0.106	0.654	0.522	0.687	0.651	0.574	0.577	0.797	0.73	0.343	0.258
Q58927	0.084	0.105	0.505	0.562	0.76	0.729	0.537	0.62	0.73	0.74	0.613	0.828
Q58928	0.075	0.064	0.63	0.484	0.656	0.753	0.552	0.418	0.631	0.725	0.311	0.453
Q58929	0.027	0.06	0.35	0.429	0.429	0.487	0.41	0.444	0.565	0.606	0.39	0.398
Q58930	0.107	0.09	0.814	0.606	0.768	0.754	0.774	0.77	0.745	0.779	0.688	0.679
Q58931	0.083	0.073	0.602	0.486	0.614	0.732	0.61	0.582	0.653	0.68	0.357	0.417
Q58932	0.07	0.099	0.575	0.438	0.764	0.642	0.358	0.568	0.816	0.758	0.476	0.523
Q58934	0.174	0.156	0.688	0.778	0.804	0.93	0.843	0.52	0.735	0.844	-0.335	0.918
Q58935	0.147	0.118	0.638	0.065	0.582	0.182	0.598	0.658	0.742	0.507	0.747	0.076
Q58936	0.064	0.086	0.654	0.613	0.794	0.756	0.618	0.864	0.85	0.81	0.613	0.735
Q58937	0.093	0.083	0.649	0.534	0.776	0.641	0.694	0.502	0.776	0.638	0.151	0.181
Q58939	0.084	0.095	0.474	0.467	0.546	0.564	0.743	0.798	0.688	0.686	0.553	0.412
Q58940	0.071	0.104	0.68	0.686	0.736	0.74	0.621	0.666	0.813	0.745	0.136	0.083
Q58941	0.064	0.081	0.685	0.718	0.752	0.726	0.404	0.428	0.746	0.781	0.404	-0.007
Q58942	0.074	0.139	0.447	0.538	0.6	0.622	0.633	0.718	0.676	0.768	0.41	0.724
Q58943	0.074	0.057	0.574	0.646	0.461	0.451	0.781	0.658	0.565	0.602	-0.205	-0.369
Q58944	0.056	0.056	0.68	0.506	0.828	0.691	0.606	0.614	0.738	0.729	0.521	0.446
Q58945	0.098	0.082	0.772	0.262	0.509	0.317	0.618	0.902	0.82	0.789	0.962	0.904
Q58946	0.105	0.07	0.77	0.603	0.892	0.503	0.594	0.88	0.818	0.483	0.966	0.71
Q58947	0.043	0.085	0.458	0.612	0.474	0.579	0.45	0.747	0.528	0.61	0.302	0.091
Q58948	0.096	0.108	0.758	0.781	0.801	0.818	0.788	0.912	0.746	0.884	0.442	-0.004
Q58949	0.072	0.063	0.428	0.359	0.557	0.632	0.474	0.377	0.682	0.636	0.444	0.309
Q58950	0.05	0.068	0.295	0.443	0.434	0.638	0.5	0.444	0.4	0.702	0.142	0.299
Q58951	0.093	0.077	0.732	0.781	0.824	0.911	0.813	0.68	0.754	0.912	0.805	0.967
Q58952	0.068	0.092	0.763	0.676	0.719	0.781	0.578	0.679	0.75	0.755	0.427	0.697
Q58953	0.078	0.089	0.656	0.434	0.87	0.56	0.766	0.374	0.811	0.759	0.961	0.714
Q58955	0.08	0.096	0.654	0.546	0.55	0.61	0.701	0.781	0.632	0.735	0.9	0.947
Q58956	0.058	0.069	0.304	0.37	0.596	0.552	0.529	0.411	0.588	0.572	0.302	0.339
Q58957	0.064	0.067	0.644	0.762	0.784	0.737	0.68	0.623	0.804	0.754	0.739	0.739
Q58958	0.132	0.112	0.861	0.798	0.844	0.724	0.793	0.902	0.868	0.716	0.823	0.685
Q58959	0.106	0.076	0.874	0.746	0.891	0.861	0.878	0.632	0.924	0.82	0.743	0.886
Q58960	0.058	0.064	0.4	0.587	0.394	0.498	0.429	0.516	0.472	0.573	0.374	0.533
Q58961	0.067	0.074	0.556	0.67	0.641	0.728	0.64	0.582	0.662	0.754	0.443	0.313
Q58962	0.074	0.08	0.716	0.818	0.896	0.92	0.514	0.788	0.854	0.906	0.762	0.907
Q58963	0.092	0.127	0.59	0.594	0.701	0.757	0.789	0.644	0.781	0.794	0.099	0.281
Q58964	0.045	0.077	0.167	0.352	0.551	0.488	0.6	0.494	0.734	0.426	0.71	0.02
Q58965	0.096	0.078	0.505	0.348	0.769	0.758	0.91	0.682	0.793	0.814	0.696	0.395
Q58967	0.09	0.086	0.416	0.677	0.657	0.653	0.646	0.549	0.692	0.736	0.313	0.515
Q58968	0.066	0.115	0.677	0.754	0.796	0.533	0.74	0.482	0.882	0.755	0.171	-0.357
Q58969	0.076	0.072	0.61	0.604	0.77	0.766	0.609	0.642	0.77	0.738	0.646	0.722
Q58970	0.074	0.069	0.767	0.624	0.874	0.829	0.61	0.43	0.784	0.805	0.048	0.902
Q58971	0.063	0.058	0.782	0.636	0.927	0.779	0.716	0.458	0.906	0.864	0.685	0.728
Q58972	0.074	0.075	0.262	0.388	0.616	0.52	0.765	0.729	0.648	0.636	0.554	0.284
Q58973	0.081	0.108	0.348	0.434	0.678	0.692	0.453	0.718	0.734	0.712	0.224	0.745
Q58974	0.143	0.086	0.974	0.91	0.978	0.954	0.598	0.511	0.98	0.943	0.995	0.883
Q58975	0.097	0.121	0.848	0.877	0.852	0.876	0.821	0.66	0.872	0.778	0.837	0.949
Q58976	0.059	0.085	0.502	0.586	0.706	0.805	0.417	0.404	0.69	0.822	0.266	0.449
Q58977	0.096	0.048	0.476	0.47	0.72	0.737	0.654	0.766	0.8	0.727	0.326	0.624
Q58978	0.111	0.135	0.831	0.778	0.764	0.779	0.773	0.261	0.812	0.868	0.789	0.187
Q58979	0.066	0.06	0.546	0.501	0.7	0.673	0.322	0.548	0.705	0.614	0.199	0.478
Q58980	0.1	0.09	0.613	0.676	0.626	0.667	0.568	0.325	0.59	0.738	0.292	0.231
Q58981	0.098	0.094	0.546	0.702	0.7	0.818	0.634	0.78	0.783	0.764	0.414	0.726
Q58982	0.117	0.07	0.533	0.298	0.692	0.554	0.728	0.605	0.656	0.637	0.386	0.715
Q58983	0.098	0.107	0.752	0.44	0.844	0.741	0.718	0.668	0.719	0.819	0.666	0.604
Q58984	0.091	0.071	0.643	0.427	0.646	0.391	0.604	0.206	0.657	0.416	0.307	-0.247
Q58985	0.076	0.067	0.343	0.624	0.216	0.494	0.318	0.346	0.409	0.489	-0.192	0.21
Q58987	0.062	0.087	0.354	0.05	0.414	0.281	0.318	0.362	0.212	0.28	0.175	-0.43
Q58988	0.108	0.096	0.735	0.527	0.905	0.695	0.807	0.782	0.892	0.626	0.721	0.788
Q58989	0.104	0.118	0.881	0.85	0.85	0.878	0.798	0.818	0.909	0.896	0.897	0.851
Q58990	0.092	0.065	0.732	0.609	0.928	0.691	0.821	0.714	0.894	0.752	0.67	0.041
Q58991	0.078	0.095	0.511	0.66	0.582	0.55	0.812	0.535	0.678	0.678	-0.028	0.077
Q58992	0.051	0.065	0.668	0.534	0.7	0.732	0.725	0.616	0.708	0.708	0.483	0.563
Q58993	0.089	0.106	0.556	0.582	0.648	0.582	0.638	0.526	0.711	0.664	0.504	-0.074
Q58994	0.09	0.083	0.766	0.531	0.624	0.656	0.584	0.636	0.726	0.646	0.335	0.753
Q58995	0.056	0.068	0.57	0.776	0.638	0.831	0.844	0.862	0.716	0.87	0.714	0.608
Q58996	0.112	0.088	0.752	0.466	0.461	0.632	0.762	0.321	0.742	0.744	-0.211	0.022
Q58997	0.092	0.104	0.634	0.511	0.781	0.617	0.695	0.477	0.784	0.642	0.65	0.381
Q58998	0.075	0.062	0.262	0.37	0.693	0.578	0.422	0.556	0.619	0.586	0.138	0.433
Q58999	0.078	0.093	0.648	0.389	0.728	0.573	0.558	0.604	0.757	0.572	0.209	0.491
Q59000	0.077	0.08	0.604	0.655	0.771	0.728	0.597	0.626	0.822	0.767	0.538	0.604
Q59001	0.077	0.084	0.461	0.544	0.573	0.64	0.455	0.528	0.585	0.583	0.27	0.537
Q59002	0.067	0.069	0.429	0.537	0.618	0.554	0.662	0.588	0.573	0.573	0.295	0.187
Q59003	0.114	0.143	0.508	0.713	0.656	0.439	0.43	-0.062	0.545	0.776	0.971	0.351
Q59004	0.07	0.107	0.57	0.419	0.578	0.573	0.764	0.674	0.548	0.54	0.321	0.346
Q59005	0.072	0.063	0.564	0.401	0.698	0.546	0.562	0.564	0.744	0.598	0.401	0.54
Q59006	0.069	0.066	0.709	0.673	0.764	0.771	0.76	0.677	0.789	0.724	0.571	0.798
Q59007	0.046	0.109	0.614	0.515	0.552	0.551	0.727	0.612	0.63	0.646	0.616	0.846
Q59008	0.075	0.067	0.605	0.126	0.724	0.488	0.198	0.177	0.804	0.364	-0.091	0.254
Q59009	0.076	0.104	0.54	0.652	0.548	0.623	0.459	0.751	0.614	0.722	0.153	0.611
Q59010	0.098	0.094	0.552	0.672	0.62	0.506	0.726	0.727	0.61	0.668	0.329	0.163
Q59011	0.062	0.056	0.311	0.428	0.364	0.632	0.588	0.444	0.508	0.634	0.214	0.491
Q59012	0.075	0.054	0.948	0.878	0.962	0.875	0.922	0.87	0.942	0.878	0.943	0.96
Q59013	0.088	0.072	0.521	0.716	0.531	0.626	0.806	0.626	0.716	0.428	-0.393	0.575
Q59014	0.127	0.114	0.59	0.531	0.689	0.848	0.754	0.658	0.626	0.822	-0.157	-0.104
Q59015	0.091	0.089	0.453	0.408	0.567	0.659	0.521	0.38	0.576	0.596	0.25	0.089
Q59016	0.035	0.088	0.826	0.544	0.891	0.569	0.964	0.919	0.964	0.812	0.993	0.42
Q59017	0.09	0.098	0.429	0.566	0.718	0.733	0.633	0.696	0.66	0.781	0.464	0.741
Q59019	0.106	0.086	0.457	0.458	0.589	0.665	0.76	0.746	0.622	0.662	0.279	0.465
Q59020	0.101	0.085	0.792	0.688	0.882	0.824	0.668	0.76	0.886	0.886	0.752	0.728
Q59021	0.086	0.086	0.574	0.721	0.73	0.636	0.586	0.723	0.711	0.652	0.469	0.444
Q59022	0.105	0.083	0.447	0.538	0.649	0.68	0.552	0.346	0.628	0.677	0.391	0.499
Q59023	0.103	0.137	0.66	0.617	0.726	0.63	0.766	0.604	0.688	0.691	0.579	0.328
Q59024	0.076	0.087	0.645	0.678	0.672	0.688	0.648	0.656	0.782	0.768	0.598	0.513
Q59025	0.062	0.067	0.536	0.535	0.648	0.675	0.437	0.494	0.668	0.683	0.109	0.281
Q59026	0.082	0.094	0.632	0.32	0.552	0.678	0.67	0.418	0.582	0.702	0.506	0.796
Q59027	0.063	0.079	0.657	0.537	0.664	0.572	0.669	0.734	0.794	0.663	0.444	0.545
Q59028	0.1	0.1	0.722	0.597	0.658	0.731	0.493	0.712	0.67	0.451	0.095	0.125
Q59029	0.116	0.092	0.675	0.618	0.787	0.712	0.402	0.407	0.78	0.71	0.664	0.346
Q59030	0.059	0.08	0.612	0.48	0.722	0.543	0.602	0.45	0.641	0.585	0.343	0.135
Q59031	0.08	0.104	0.626	0.524	0.64	0.623	0.43	0.707	0.662	0.646	0.273	0.191
Q59032	0.085	0.096	0.814	0.728	0.878	0.868	0.826	0.766	0.903	0.868	0.696	0.511
Q59033	0.052	0.078	0.758	0.682	0.728	0.919	0.836	0.816	0.875	0.914	0.323	0.673
Q59034	0.068	0.068	0.896	0.749	0.905	0.859	0.712	0.564	0.88	0.717	0.47	0.643
Q59035	0.084	0.066	0.626	0.576	0.784	0.706	0.406	0.55	0.8	0.759	0.477	0.777
Q59036	0.099	0.093	0.192	0.448	0.396	0.338	0.588	0.453	0.484	0.2	-0.259	0.295
Q59037	0.093	0.084	0.82	0.69	0.844	0.808	0.527	0.768	0.863	0.802	0.73	0.717
Q59038	0.056	0.079	0.703	0.37	0.86	0.406	0.896	0.474	0.816	0.495	0.688	0.347
Q59039	0.082	0.111	0.348	0.467	0.568	0.588	0.719	0.612	0.675	0.684	-0.07	0.28
Q59040	0.066	0.071	0.718	0.417	0.816	0.394	0.789	0.619	0.861	0.606	0.716	-0.09
Q59041	0.073	0.073	0.687	0.85	0.688	0.912	0.794	0.65	0.681	0.819	0.594	0.748
Q59042	0.074	0.07	0.099	0.291	0.316	0.412	-0.056	0.354	0.355	0.466	-0.321	0.21
Q59043	0.101	0.083	0.62	0.771	0.725	0.654	0.469	0.649	0.828	0.668	0.567	0.598
Q59044	0.078	0.065	0.708	0.434	0.574	0.537	0.521	0.421	0.705	0.678	0.49	0.196
Q59045	0.068	0.091	0.716	0.744	0.82	0.794	0.683	0.744	0.828	0.801	0.124	0.487
Q59046	0.097	0.134	0.686	0.554	0.698	0.703	0.59	0.56	0.712	0.706	0.283	0.625
Q59047	0.081	0.099	0.566	0.726	0.768	0.772	0.603	0.828	0.788	0.752	0.611	0.702
Q59048	0.071	0.08	0.771	0.49	0.672	0.768	0.552	0.54	0.809	0.778	0.21	-0.148
Q59049	0.082	0.077	0.64	0.574	0.774	0.813	0.702	0.578	0.914	0.886	0.146	0.354
Q59050	0.055	0.084	0.744	0.588	0.547	0.422	0.456	0.67	0.758	0.487	0.137	-0.466
Q59051	0.06	0.078	0.552	0.434	0.568	0.68	0.498	0.538	0.55	0.582	-0.035	0.096
Q59052	0.059	0.076	0.78	0.653	0.85	0.832	0.16	0.479	0.864	0.732	0.887	0.231
Q59053	0.078	0.091	0.421	0.124	0.52	0.45	0.728	0.637	0.678	0.58	0.147	0.044
Q59055	0.081	0.086	0.635	0.35	0.744	0.478	0.668	0.63	0.802	0.659	0.616	0.454
Q59056	0.072	0.097	0.531	0.512	0.43	0.655	0.658	0.414	0.589	0.692	0.202	0.249
Q59057	0.078	0.088	0.761	0.51	0.806	0.524	0.568	0.804	0.804	0.491	0.391	0.848
Q59058	0.124	0.111	0.768	0.605	0.69	0.732	0.673	0.76	0.82	0.709	0.254	0.901
Q59059	0.066	0.074	0.676	0.432	0.764	0.619	0.53	0.304	0.776	0.568	0.131	0.104
Q59060	0.118	0.105	0.734	0.693	0.802	0.754	0.782	0.791	0.782	0.749	0.579	0.531
Q59061	0.105	0.1	0.515	0.555	0.55	0.718	0.445	0.437	0.467	0.637	0.136	0.47
Q59062	0.101	0.117	0.233	0.5	0.352	0.669	0.484	0.587	0.642	0.784	-0.274	0.654
Q59063	0.093	0.105	0.413	0.293	0.594	0.614	0.487	0.463	0.465	0.724	0.041	0.242
Q59064	0.083	0.083	0.87	0.372	0.861	0.726	0.624	0.315	0.844	0.766	0.488	0.5
Q59065	0.133	0.089	0.91	0.67	0.849	0.804	0.831	0.835	0.876	0.844	-0.481	-0.774
Q59066	0.081	0.084	0.631	0.537	0.716	0.741	0.694	0.508	0.716	0.766	0.211	0.408
Q59067	0.101	0.109	0.61	0.518	0.77	0.812	0.467	-0.119	0.78	0.847	0.181	-0.245
Q59068	0.066	0.071	0.628	0.614	0.744	0.725	0.462	0.752	0.726	0.733	0.056	0.561
Q59069	0.081	0.081	0.38	0.418	0.618	0.684	0.403	0.245	0.673	0.702	0.171	0.72
Q59070	0.084	0.08	0.622	0.404	0.682	0.676	0.55	0.482	0.652	0.568	0.382	0.636
Q59071	0.054	0.068	0.65	0.465	0.872	0.729	0.842	0.842	0.87	0.697	0.183	0.23
Q59073	0.165	0.124	0.837	0.578	0.897	0.573	0.798	0.916	0.888	0.682	0.692	0.629
Q59074	0.097	0.123	0.676	0.596	0.625	0.672	0.673	0.762	0.726	0.648	0.185	0.445
Q59075	0.089	0.095	0.686	0.663	0.729	0.72	0.689	0.38	0.736	0.66	0.154	0.355
Q59076	0.032	0.07	0.724	0.633	0.858	0.848	0.779	0.572	0.862	0.781	0.223	0.35
Q60172	0.11	0.105	0.66	0.648	0.776	0.75	0.739	0.728	0.717	0.784	0.264	0.636
Q60174	0.053	0.068	0.694	0.724	0.706	0.52	0.602	0.468	0.75	0.582	0.572	0.763
Q60175	0.057	0.069	0.732	0.62	0.796	0.71	0.696	0.696	0.81	0.714	0.58	0.671
Q60176	0.073	0.061	0.676	0.57	0.716	0.7	0.839	0.53	0.757	0.69	0.245	0.562
Q60177	0.073	0.05	0.748	0.731	0.798	0.828	0.724	0.547	0.764	0.818	0.69	0.713
Q60178	0.048	0.063	0.574	0.656	0.68	0.739	0.632	0.728	0.736	0.814	0.158	0.398
Q60179	0.067	0.054	0.419	0.596	0.458	0.508	0.692	0.457	0.49	0.509	-0.14	0.13
Q60181	0.055	0.066	0.576	0.455	0.57	0.559	0.71	0.458	0.672	0.55	-0.032	0.351
Q60182	0.029	0.077	0.708	0.535	0.606	0.734	0.744	0.474	0.53	0.656	0.015	0.326
Q60258	0.054	0.061	0.41	0.385	0.606	0.602	0.584	0.488	0.692	0.594	-0.275	-0.22
Q60259	0.076	0.051	-0.133	0.538	0.153	0.874	0.385	-0.082	0.191	0.808	-0.871	0.518
Q60260	0.098	0.13	0.434	0.232	0.672	0.641	0.652	0.764	0.718	0.72	0.563	0.48
Q60261	0.069	0.086	0.758	0.884	0.837	0.872	0.049	0.194	0.861	0.774	0.705	0.821
Q60262	0.129	0.081	0.578	0.349	0.58	0.566	0.966	0.593	0.563	0.595	0.434	0.481
Q60263	0.114	0.071	0.702	0.808	0.792	0.848	0.87	0.855	0.866	0.845	0.962	0.638
Q60264	0.06	0.119	0.477	0.842	0.52	0.86	0.239	0.263	0.74	0.856	-0.756	0.913
Q60266	0.1	0.072	0.25	0.474	0.336	0.512	0.372	0.181	0.384	0.647	0.162	0.332
Q60267	0.078	0.078	0.454	0.435	0.642	0.599	0.609	0.564	0.644	0.804	0.758	0.465
Q60268	0.028	0.111	-0.376	0.135	0.045	0.46	0.609	0.73	0.224	0.518	0.117	-0.419
Q60269	0.084	0.082	0.556	0.52	0.71	0.61	0.727	0.702	0.688	0.67	0.357	0.713
Q60271	0.102	0.065	0.624	0.554	0.532	0.534	0.35	0.678	0.789	0.57	0.727	0.42
Q60272	0.078	0.087	-0.123	0.592	0.191	0.61	0.824	0.374	0.22	0.614	-0.081	0.216
Q60273	0.114	0.061	0.586	0.542	0.576	0.518	0.86	0.798	0.855	0.44	-0.093	0.046
Q60274	0.083	0.112	0.486	0.635	0.685	0.748	0.461	0.557	0.744	0.762	0.854	0.397
Q60275	0.083	0.106	0.53	0.522	0.616	0.719	0.61	0.538	0.588	0.736	0.255	0.308
Q60276	0.08	0.137	0.738	0.64	0.726	0.751	0.75	0.773	0.7	0.643	0.529	0.232
Q60277	0.066	0.118	0.736	0.524	0.686	0.6	0.626	0.748	0.66	0.596	0.575	0.532
Q60278	0.085	0.047	0.424	0.288	0.634	0.582	0.644	0.782	0.609	0.682	0.285	0.332
Q60279	0.08	0.069	0.458	0.512	0.592	0.722	0.711	0.786	0.622	0.762	0.079	0.669
Q60280	0.041	0.048	0.669	0.222	0.614	0.224	0.785	0.714	0.656	0.42	0.542	-0.01
Q60281	0.074	0.053	0.62	0.353	0.663	0.597	0.431	0.526	0.738	0.667	0.104	0.136
Q60282	0.102	0.051	0.582	0.618	0.727	0.75	0.436	0.486	0.664	0.678	0.748	0.743
Q60283	0.077	0.1	0.624	0.572	0.715	0.762	0.734	0.758	0.738	0.754	0.185	0.276
Q60284	0.136	0.127	0.544	0.781	0.484	0.872	0.677	0.429	0.399	0.74	0.879	0.914
Q60285	0.058	0.09	0.692	0.428	0.72	0.532	0.417	0.476	0.749	0.531	0.148	0.047
Q60286	0.08	0.111	0.86	0.912	0.94	0.914	0.868	0.788	0.922	0.864	0.895	0.969
Q60287	0.089	0.088	0.417	0.552	0.594	0.621	0.604	0.614	0.702	0.685	0.187	0.349
Q60288	0.078	0.078	0.626	0.642	0.619	0.511	0.728	0.628	0.656	0.537	-0.018	0.407
Q60289	0.121	0.082	0.776	0.684	0.844	0.694	0.699	0.59	0.879	0.746	0.057	-0.21
Q60290	0.086	0.093	0.438	0.5	0.562	0.524	0.526	0.513	0.503	0.609	0.22	-0.021
Q60291	0.097	0.067	0.628	0.482	0.628	0.532	0.635	0.626	0.744	0.576	0.415	0.203
Q60292	0.084	0.08	0.451	0.291	0.4	0.65	0.348	-0.059	0.355	0.574	0.421	0.422
Q60293	0.1	0.093	0.449	0.556	0.73	0.816	0.812	0.87	0.757	0.754	0.863	0.777
Q60294	0.088	0.088	0.552	0.782	0.7	0.795	0.791	0.774	0.811	0.875	0.401	0.735
Q60295	0.113	0.085	0.604	0.527	0.674	0.596	0.656	0.6	0.727	0.658	0.528	0.255
Q60296	0.102	0.086	0.497	0.404	0.612	0.524	0.72	0.57	0.696	0.54	0.563	0.292
Q60297	0.093	0.081	0.686	0.641	0.71	0.684	0.632	0.725	0.726	0.714	0.649	0.613
Q60298	0.128	0.094	0.552	0.623	0.738	0.82	0.544	0.558	0.756	0.802	0.07	0.394
Q60299	0.097	0.094	0.446	0.296	0.42	0.52	0.466	0.213	0.697	0.702	-0.165	-0.089
Q60300	0.098	0.12	0.25	0.077	0.528	0.39	0.772	0.704	0.558	0.613	0.36	0.262
Q60301	0.1	0.088	0.586	0.598	0.598	0.69	0.408	0.491	0.688	0.73	0.026	0.131
Q60302	0.12	0.139	0.346	0.342	0.518	0.274	0.655	0.472	0.434	0.14	0.083	-0.183
Q60303	0.074	0.081	0.821	0.732	0.696	0.659	0.708	0.882	0.899	0.857	-0.294	-0.499
Q60304	0.049	0.056	0.774	0.317	0.74	0.675	0.724	-0.026	0.76	0.734	0.927	0.96
Q60305	0.064	0.086	0.755	0.701	0.705	0.922	0.773	0.55	0.638	0.844	0.889	0.958
Q60306	0.054	0.057	0.395	0.575	0.551	0.676	0.601	0.725	0.582	0.554	0.634	0.894
Q60307	0.062	0.07	0.448	0.352	0.512	0.611	0.352	0.35	0.586	0.587	0.23	0.439
Q60308	0.08	0.063	0.69	0.57	0.826	0.732	0.5	0.478	0.804	0.696	0.978	0.927
Q60309	0.098	0.087	0.452	0.606	0.624	0.62	0.725	0.65	0.568	0.566	0.155	0.558
Q60311	0.129	0.129	0.388	0.76	0.75	0.779	0.788	-0.206	0.886	0.832	-0.557	0.697
Q60312	0.066	0.082	0.759	0.44	0.815	0.552	0.654	0.652	0.784	0.557	0.712	0.673
Q60313	0.103	0.109	0.864	0.67	0.678	0.646	0.698	0.637	0.826	0.678	0.546	0.551
Q60314	0.079	0.093	0.646	0.648	0.736	0.772	0.605	0.628	0.714	0.67	0.223	0.729
Q60315	0.074	0.099	0.484	0.494	0.438	0.514	0.298	0.316	0.514	0.396	0.718	-0.097
Q60316	0.061	0.087	0.73	0.514	0.662	0.542	0.77	0.739	0.69	0.53	0.586	0.485
Q60317	0.059	0.059	0.557	0.729	0.782	0.76	0.352	0.684	0.794	0.776	0.691	0.936
Q60318	0.064	0.086	0.616	0.642	0.665	0.817	0.796	0.719	0.753	0.848	0.466	0.836
Q60319	0.095	0.077	0.564	0.488	0.708	0.602	0.518	0.632	0.586	0.642	0.528	0.327
Q60320	0.098	0.072	0.662	0.384	0.802	0.596	0.753	0.652	0.784	0.552	0.583	0.281
Q60321	0.062	0.111	0.74	0.582	0.734	0.828	0.239	0.655	0.638	0.596	0.156	0.552
Q60322	0.138	0.103	0.786	0.848	0.896	0.912	0.748	0.775	0.941	0.93	0.977	0.944
Q60323	0.056	0.07	0.532	0.719	0.573	0.83	0.65	0.792	0.692	0.873	0.371	0.753
Q60324	0.08	0.063	0.356	0.255	0.469	0.383	0.461	0.453	0.59	0.361	0.07	0.269
Q60325	0.067	0.075	0.424	0.3	0.659	0.571	0.632	0.457	0.677	0.64	0.302	0.353
Q60326	0.089	0.072	0.54	0.614	0.662	0.657	0.627	0.64	0.665	0.642	-0.169	0.441
Q60327	0.107	0.112	0.758	0.733	0.834	0.828	0.746	0.707	0.882	0.9	0.674	0.685
Q60329	0.094	0.099	0.435	0.642	0.578	0.714	0.452	0.484	0.594	0.81	0.357	0.807
Q60330	0.051	0.082	0.892	0.731	0.854	0.557	0.79	0.648	0.741	0.181	0.919	0.399
Q60331	0.07	0.082	0.762	0.627	0.76	0.602	0.673	0.756	0.706	0.602	0.611	0.469
Q60332	0.059	0.099	0.371	0.34	0.373	0.585	0.217	0.541	0.551	0.652	0.16	0.367
Q60333	0.093	0.076	0.826	0.573	0.795	0.729	0.791	0.847	0.775	0.776	0.612	-0.065
Q60334	0.101	0.122	0.75	0.818	0.824	0.781	0.878	0.842	0.868	0.868	0.86	0.588
Q60335	0.104	0.133	0.576	0.568	0.642	0.682	0.63	0.546	0.671	0.718	0.312	0.415
Q60336	0.082	0.103	0.672	0.676	0.828	0.812	0.752	0.744	0.684	0.876	0.803	0.841
Q60337	0.11	0.078	0.464	0.556	0.704	0.667	0.74	0.64	0.699	0.616	-0.156	0.059
Q60339	0.071	0.098	0.501	0.44	0.817	0.674	0.521	0.558	0.782	0.731	0.425	0.448
Q60340	0.043	0.052	0.493	0.489	0.553	0.333	0.72	0.542	0.568	0.478	0.008	0.674
Q60341	0.052	0.073	0.728	0.658	0.561	0.552	0.679	0.446	0.676	0.636	0.533	0.719
Q60342	0.105	0.102	0.562	0.614	0.724	0.749	0.812	0.677	0.732	0.763	0.829	0.767
Q60343	0.102	0.113	0.692	0.582	0.838	0.76	0.664	0.74	0.772	0.758	0.538	0.633
Q60344	0.126	0.076	0.511	0.565	0.682	0.758	0.482	0.62	0.77	0.786	0.5	-0.009
Q60345	0.111	0.074	0.62	0.785	0.882	0.835	0.638	0.522	0.916	0.854	0.071	0.727
Q60346	0.104	0.084	0.545	0.583	0.508	0.552	0.439	0.694	0.664	0.582	0.204	0.125
Q60347	0.116	0.107	0.687	0.748	0.514	0.565	0.546	0.568	0.665	0.768	0.18	0.462
Q60348	0.071	0.083	0.598	0.457	0.696	0.596	0.654	0.655	0.68	0.636	0.075	0.102
Q60349	0.06	0.07	0.634	0.42	0.592	0.525	0.556	0.423	0.788	0.73	0.274	0.589
Q60350	0.076	0.096	0.582	0.576	0.623	0.747	0.633	0.778	0.502	0.528	0.553	0.487
Q60351	0.07	0.061	0.489	0.349	0.838	0.586	0.636	0.738	0.582	0.873	0.461	0.048
Q60352	0.092	0.077	0.415	0.729	0.42	0.592	0.702	0.748	0.439	0.653	-0.113	-0.183
Q60353	0.127	0.086	0.746	0.816	0.867	0.834	0.657	0.502	0.877	0.848	0.192	0.053
Q60354	0.138	0.119	0.58	0.749	0.658	0.862	0.784	0.786	0.746	0.882	0.088	0.797
Q60355	0.086	0.089	0.451	0.588	0.736	0.652	0.608	0.658	0.693	0.658	0.598	0.526
Q60356	0.061	0.072	0.409	0.432	0.59	0.523	0.504	0.522	0.658	0.59	0.161	-0.071
Q60357	0.083	0.07	0.427	0.621	0.531	0.504	0.54	0.052	0.684	0.581	0.001	-0.517
Q60358	0.088	0.098	0.441	0.434	0.5	0.596	0.342	0.37	0.484	0.685	0.442	0.502
Q60359	0.113	0.095	0.742	0.662	0.814	0.78	0.782	0.718	0.831	0.777	0.595	0.529
Q60360	0.079	0.11	0.437	0.276	0.387	0.48	0.616	0.471	0.49	0.578	-0.389	-0.227
Q60361	0.085	0.11	0.666	0.576	0.658	0.78	0.635	0.7	0.69	0.774	0.532	0.478
Q60362	0.059	0.092	0.544	0.366	0.608	0.602	0.454	0.473	0.604	0.589	0.691	0.532
Q60363	0.078	0.096	0.321	0.505	0.333	0.7	0.27	0.66	0.532	0.75	0.822	0.034
Q60364	0.048	0.062	0.526	0.381	0.691	0.502	0.666	0.592	0.786	0.644	0.104	0.432
Q60366	0.054	0.046	0.49	0.483	0.668	0.661	0.554	0.52	0.566	0.617	0.459	0.59
Q60367	0.095	0.083	0.616	0.746	0.79	0.796	0.636	0.693	0.752	0.753	0.348	0.577
Q60368	0.138	0.062	0.824	0.846	0.662	0.822	0.677	0.692	0.932	0.786	0.717	0.888
Q60369	0.111	0.116	0.591	0.554	0.574	0.47	0.69	0.719	0.706	0.588	-0.241	-0.089
Q60370	0.077	0.091	0.516	0.42	0.552	0.566	0.524	0.38	0.626	0.583	0.268	0.619
Q60371	0.126	0.068	0.697	-0.098	0.753	0.359	0.718	0.3	0.686	0.148	0.105	0.496
Q60372	0.043	0.026	0.812	0.752	0.552	0.84	0.582	0.65	0.718	0.764	0.516	0.518
Q60373	0.085	0.085	-0.034	0.448	-0.06	0.707	0.72	0.626	0.16	0.656	-0.684	0.104
Q60374	0.122	0.122	0.746	0.744	0.51	0.603	-0.226	-0.007	0.779	0.672	0.869	0.527
Q60375	0.105	0.083	0.299	0.632	0.393	0.632	-0.076	0.229	0.448	0.794	0.419	-0.071
Q60376	0.063	0.069	0.62	0.536	0.706	0.658	0.745	0.468	0.824	0.751	0.131	0.506
Q60377	0.088	0.104	0.602	0.555	0.506	0.572	0.68	0.556	0.68	0.584	-0.016	0.249
Q60378	0.091	0.068	0.866	0.514	0.886	0.602	0.808	0.756	0.913	0.642	0.95	0.267
Q60379	0.108	0.065	0.83	0.809	0.804	0.824	0.739	0.826	0.804	0.846	0.795	0.884
Q60380	0.061	0.092	0.672	0.506	0.676	0.702	0.818	0.736	0.568	0.622	0.675	0.685
Q60381	0.08	0.098	0.16	0.241	0.199	0.255	0.085	0.527	0.173	0.284	0.605	0.495
Q60382	0.057	0.09	0.766	0.748	0.745	0.662	0.648	0.682	0.844	0.576	0.679	0.665
Q60383	0.071	0.071	0.698	0.463	0.707	0.721	0.627	0.692	0.79	0.764	-0.176	0.526
Q60384	0.065	0.089	0.595	0.686	0.661	0.684	0.318	0.644	0.698	0.632	0.263	0.319
Q60385	0.039	0.116	0.76	0.492	0.848	0.645	0.744	0.56	0.868	0.68	0.589	0.367
Q60386	0.055	0.047	0.572	-0.009	0.518	0.178	0.281	0.502	0.542	0.179	-0.038	0.601
Q60387	0.068	0.071	0.273	0.54	0.574	0.796	0.438	0.445	0.632	0.823	-0.671	0.498
Q60388	0.071	0.104	0.668	0.434	0.599	0.503	0.624	0.808	0.527	0.407	0.101	0.525
Q60389	0.071	0.066	0.684	0.637	0.77	0.736	0.673	0.53	0.842	0.797	0.537	0.434
Q60390	0.043	0.067	0.458	0.631	0.466	0.658	0.364	0.634	0.592	0.748	0.344	0.594
Q60391	0.045	0.049	0.557	0.552	0.493	0.561	0.464	0.454	0.566	0.558	0.193	0.658
Q60392	0.072	0.092	0.612	0.595	0.668	0.81	0.393	0.574	0.742	0.801	0.262	0.035

## Sheet: E. coli
UniprotID (E. coli)	sequence identity (+1 shift)	sequence identity (-1 shift)	Factor 1 (+1 shift)	Factor 1 (-1 shift)	Kidera et.al. (+1 shift)	Kidera et.al. (-1 shift)	GUA-affinity (+1 shift)	GUA-affinity (-1 shift)	Levitt (+1 shift)	Levitt (-1 shift)	disorder (+1 shift)	disorder (-1 shift)
O32528	0.088	0.11	0.914	0.92	0.776	0.684	0.862	0.835	0.806	0.724	0.925	0.853
O32583	0.045	0.061	0.527	0.239	0.596	0.319	0.546	0.335	0.062	0.528	0.87	0.969
O52982	0.048	0.048	0.693	0.433	0.654	-0.07	0.185	-0.001	0.401	-0.034	0.527	-0.141
P00350	0.043	0.021	0.275	0.165	0.388	0.079	0.388	0.2	0.329	0.115	0.193	0.394
P00363	0.03	0.047	0.458	0.224	0.415	0.345	0.284	0.636	0.36	0.324	0.552	0.551
P00370	0.056	0.056	0.381	0.222	0.413	0.36	0.278	0.455	0.355	0.484	0.248	-0.102
P00393	0.055	0.039	0.248	0.228	0.148	0.406	0.226	0.694	0.118	0.249	0.154	0.364
P00448	0.049	0.039	0.657	0.462	0.682	0.644	-0.17	0.466	0.532	0.491	0.374	0.803
P00452	0.038	0.034	0.268	0.307	0.167	0.375	0.286	0.497	0.063	0.438	0.079	0.066
P00490	0.035	0.048	0.205	0.162	0.186	0.308	0.313	0.266	0.295	0.459	0.558	-0.172
P00509	0.048	0.048	0.288	0.322	0.341	0.428	0.426	0.09	0.284	0.365	0.519	0.768
P00547	0.042	0.045	0.022	-0.081	0.174	-0.119	-0.118	-0.164	-0.012	-0.103	0.407	0.151
P00550	0.038	0.044	0.537	0.326	0.274	0.458	0.372	0.336	0.266	0.434	0.52	0.561
P00561	0.041	0.049	0.493	-0.039	0.295	0.055	0.411	0.489	0.218	0.123	0.255	0.321
P00562	0.042	0.037	0.434	0.115	0.382	0.249	0.453	0.308	0.298	0.246	0.05	0.098
P00579	0.026	0.029	0.357	0.416	0.352	0.404	0.336	0.214	0.268	0.628	-0.077	0.261
P00582	0.057	0.041	0.33	0.048	0.356	0.235	0.407	0.378	0.315	0.211	0.181	0.431
P00634	0.079	0.062	0.227	0.169	0.412	0.285	0.462	0.344	0.252	0.42	0.152	0.306
P00722	0.033	0.045	-0.138	0.083	-0.1	0.198	0.206	0.314	-0.216	0.2	0.172	0.333
P00803	0.049	0.056	0.52	0.573	0.634	0.656	0.512	0.62	0.57	0.578	0.886	0.838
P00804	0.043	0.049	0.615	0.027	0.676	0.215	0.136	0.568	0.542	0.279	-0.044	-0.316
P00805	0.052	0.04	0.335	0.288	0.385	0.312	0.264	0.496	0.376	0.334	0.297	0.242
P00811	0.069	0.058	0.478	0.282	0.414	0.289	0.497	0.416	0.348	0.32	0.022	0.489
P00816	0.051	0.038	0.166	0.124	0.58	0.198	0.246	0.275	0.398	0.356	0.741	0.166
P00861	0.033	0.048	0.35	0.288	0.405	0.215	0.243	0.271	0.512	0.277	0.565	0.457
P00864	0.036	0.037	0.284	0.312	0.336	0.223	0.407	0.268	0.32	0.142	0.329	0.218
P00887	0.026	0.046	0.14	-0.098	0.326	-0.194	0.099	0.199	0.153	-0.227	0.307	-0.258
P00888	0.059	0.048	0.322	0.123	0.275	0.181	0.2	0.345	0.066	0.178	0.525	0.358
P00893	0.064	0.052	0.116	-0.018	0.269	0.204	0.44	0.384	0.379	0.191	0.257	0.331
P00894	0.074	0.049	0.574	0.683	0.762	0.626	0.72	0.662	0.658	0.586	0.942	0.717
P00895	0.044	0.058	0.185	0.405	0.155	0.592	0.458	0.36	0	0.472	0.44	0.236
P00903	0.091	0.053	0.127	0.354	0.338	0.674	0.461	0.57	0.548	0.594	0.025	0.812
P00904	0.04	0.034	0.511	0.284	0.301	0.425	0.299	0.256	0.155	0.402	0.538	0.711
P00909	0.06	0.062	0.199	0.103	0.249	0.394	0.53	0.544	0.148	0.311	0.266	0.196
P00914	0.064	0.044	0.407	-0.039	0.378	0.262	0.649	0.508	0.309	0.378	0.556	0.358
P00926	0.079	0.052	0.654	0.231	0.607	0.398	0.588	0.376	0.618	0.404	0.212	0.4
P00934	0.049	0.054	0.36	0.103	0.453	0.272	0.538	0.498	0.244	0.282	0.283	0.347
P00935	0.039	0.044	0.334	-0.163	0.496	0.044	0.534	0.245	0.263	0.1	0.613	-0.47
P00936	0.033	0.037	0.116	0.361	0.016	0.356	0.181	0.464	0.004	0.341	0.19	0.156
P00944	0.036	0.064	0.096	0.188	0.188	0.45	0.437	0.396	-0.017	0.34	0.26	0.685
P00946	0.038	0.049	0.191	0.312	0.156	0.48	0.512	0.604	0.093	0.455	0.468	-0.019
P00954	0.033	0.042	0.377	0.545	0.472	0.609	0.376	0.466	0.502	0.701	0.341	0.686
P00956	0.045	0.042	0.291	0.161	0.283	0.298	0.416	0.42	0.25	0.311	0.034	-0.22
P00957	0.041	0.041	0.282	0.242	0.154	0.302	0.408	0.22	0.127	0.321	-0.064	0.044
P00959	0.034	0.044	0.346	0.172	0.272	0.343	0.491	0.477	0.2	0.439	0.337	0.273
P00960	0.03	0.069	-0.027	0.052	-0.112	0.093	0.39	0.196	-0.227	0.22	-0.51	-0.366
P00961	0.038	0.036	0.379	0.232	0.35	0.37	0.452	0.406	0.374	0.33	0.4	0.218
P00962	0.036	0.047	0.206	0.448	0.133	0.509	0.442	0.661	0.192	0.528	0.204	0.625
P00963	0.067	0.052	0.132	0.072	0.308	0.314	0.37	0.217	0.138	0.404	0.211	0.352
P00968	0.032	0.053	0.172	0.207	0.255	0.197	0.264	0.374	0.144	0.242	0.41	0.097
P02359	0.022	0.034	0.342	0.54	0.238	0.45	0.497	0.273	0.193	0.636	0.345	0.168
P02413	0.062	0.035	-0.648	-0.474	-0.586	-0.391	-0.176	0.027	-0.694	-0.573	-0.671	-0.63
P02916	0.049	0.051	0.344	0.555	0.312	0.578	0.387	0.477	0.364	0.514	0.774	0.591
P02918	0.034	0.039	-0.079	0.177	0.02	0.309	0.094	0.25	-0.005	0.328	-0.027	-0.49
P02919	0.046	0.044	0.209	0.217	0.408	0.39	0.351	0.141	0.269	0.403	0.298	-0.144
P02920	0.055	0.077	0.272	0.321	0.31	0.362	0.552	0.656	0.354	0.335	0.801	0.147
P02924	0.067	0.052	0.676	-0.042	0.45	0.128	0.573	0.443	0.516	0.194	-0.096	0.517
P02925	0.071	0.047	0.22	0.158	0.361	0.235	0.332	0.207	0.418	0.191	0.108	-0.011
P02929	0.046	0.038	0.66	0.741	0.556	0.692	0.713	0.554	0.664	0.775	0.847	0.604
P02930	0.028	0.043	0.294	0.027	0.137	0.204	0.268	0.553	0.126	0.055	-0.183	-0.152
P02931	0.047	0.039	0.41	0.389	0.468	0.5	0.255	0.223	0.262	0.368	-0.175	0.064
P02932	0.063	0.048	0.332	0.507	0.568	0.596	0.52	0.541	0.441	0.526	0.693	0.683
P02942	0.031	0.038	0.335	-0.091	0.41	0.029	0.488	0.25	0.4	0.11	0.332	0.258
P02943	0.018	0.054	0.37	0.357	0.407	0.242	0.237	0.442	0.204	0.176	0.289	0.165
P03004	0.032	0.045	0.186	0.34	0.41	0.388	-0.012	0.424	0.195	0.431	0.387	-0.107
P03007	0.049	0.016	0.116	0.29	0.506	0.616	0.54	0.379	0.167	0.384	0.531	0.381
P03014	0.065	0.054	0.568	0.447	0.512	0.443	0.556	0.253	0.493	0.395	0.303	0.009
P03018	0.038	0.042	0.206	0.28	0.222	0.326	0.245	0.401	0.159	0.376	0.179	0.183
P03023	0.053	0.053	0.406	0.255	0.363	0.357	0.489	0.519	0.374	0.338	0.475	0.521
P03024	0.032	0.041	0.117	0.355	0.285	0.464	0.027	0.212	0.244	0.322	0.361	0.602
P03030	0.061	0.051	-0.088	0.066	0.115	0.422	0.51	0.229	0.249	0.345	0.368	0.058
P03061	0	0.031	0.734	0.414	0.747	-0.172	0.104	0.129	0.555	-0.672	0.836	0.821
P03813	0.074	0.061	0.182	0.199	0.38	0.413	0.397	0.42	0.468	0.502	0.728	0.781
P03817	0.048	0.041	0.657	0.439	0.714	0.551	0.592	0.738	0.55	0.449	0.681	0.77
P03819	0.048	0.044	0.407	0.514	0.506	0.551	0.43	0.157	0.367	0.482	0.961	0.806
P03825	0.072	0.065	0.922	0.868	0.889	0.84	0.656	0.784	0.902	0.867	0.536	0.522
P03835	0.072	0.086	0.52	0.579	0.485	0.581	0.393	0.495	0.381	0.56	0.72	0.316
P03841	0.069	0.059	0.42	0.31	0.248	0.302	0.47	0.638	0.385	0.3	0.003	-0.19
P03959	0.045	0.057	0.382	0.422	0.518	0.528	0.104	0.026	0.286	0.496	0.357	0.3
P03960	0.059	0.041	0.392	0.11	0.416	0.193	0.333	0.414	0.348	0.242	0.279	0.072
P03961	0.058	0.053	0.336	0.334	0.652	0.586	0.476	0.187	0.38	0.53	0.196	0.376
P04036	0.062	0.059	0.336	0.289	0.438	0.356	0.152	0.265	0.34	0.375	0.324	0.366
P04079	0.027	0.04	0.38	0.142	0.284	0.214	0.322	0.44	0.388	0.337	0.375	0.001
P04128	0.044	0.038	0.494	0.262	0.443	0.452	-0.193	-0.081	0.222	0.35	0.797	0.152
P04152	0.066	0.064	0.379	0.11	0.159	0.123	0.532	0.532	0.006	0.319	0.74	0.309
P04335	0.041	0.06	0.462	0.368	0.228	0.458	0.461	0.316	0.12	0.482	0.63	0.414
P04391	0.066	0.036	0.334	0.664	0.312	0.583	0.483	0.616	0.476	0.607	0.137	0.238
P04395	0.043	0.067	0.166	-0.465	0.006	0.068	0.312	0.18	0.027	0.163	0.493	0.406
P04425	0.057	0.041	0.262	-0.019	0.356	0.186	0.07	0.424	0.248	0.292	-0.06	0.534
P04693	0.058	0.04	0.159	0.354	0.292	0.502	0.373	0.123	0.163	0.522	0.149	0.546
P04805	0.032	0.042	0.346	0.262	0.376	0.348	0.554	0.342	0.3	0.32	-0.227	-0.029
P04816	0.081	0.057	0.532	0.104	0.344	0.13	0.516	0.499	0.304	0.29	-0.013	-0.044
P04825	0.029	0.037	0.158	0.33	0.062	0.351	0.231	0.361	-0.082	0.252	0.517	0.318
P04846	0.092	0.059	0.398	0.044	0.577	0.332	0.69	0.493	0.52	0.556	-0.016	-0.206
P04949	0.042	0.03	0.173	0.124	0.284	0.266	0.098	0.482	0.227	0.167	0.061	-0.035
P04951	0.04	0.036	-0.062	0.178	0.048	0.491	0.341	0.296	-0.071	0.516	0.272	0.479
P04968	0.045	0.039	0.103	0.06	0.153	0.341	0.166	0.454	0.088	0.397	0.011	0.343
P04982	0.05	0.058	0.744	0.522	0.608	0.601	0.636	0.664	0.45	0.395	0.621	0.59
P04983	0.076	0.05	0.118	-0.042	0.014	0.015	0.111	0.324	-0.024	0.079	-0.152	0.233
P04993	0.038	0.048	0.078	0.022	0.238	0.159	0.032	-0.119	0.012	0.052	0.416	0.172
P04994	0.046	0.053	0.436	-0.076	0.424	0.065	0.519	0.358	0.416	0.272	0.494	0.442
P04995	0.053	0.046	-0.023	-0.103	0.45	0.195	0.621	0.546	0.327	0.329	0.339	0.566
P05020	0.037	0.043	0.068	-0.054	0.231	0.243	0.42	0.044	0.266	0.276	0.279	0.434
P05041	0.044	0.053	0.598	0.288	0.664	0.45	0.548	0.558	0.646	0.573	0.521	0.762
P05042	0.073	0.062	0.202	0.481	0.219	0.454	0.017	0.515	0.247	0.426	-0.032	0.537
P05050	0.079	0.065	0.293	0.445	0.249	0.39	0.671	0.54	0.046	0.344	-0.034	0.1
P05052	0.088	0.064	0.47	0.496	0.618	0.706	0.484	0.506	0.677	0.81	0.651	0.525
P05100	0.059	0.037	0.42	0.676	0.5	0.777	0.778	0.694	0.382	0.65	0.62	0.398
P05194	0.06	0.032	0.225	0.059	0.339	0.193	0.215	0.305	0.081	0.13	0.386	-0.016
P05458	0.063	0.058	0.218	0.35	0.287	0.486	0.266	0.402	0.119	0.501	0.36	0.5
P05459	0.071	0.053	0.135	0.245	0.353	0.395	0.274	0.552	0.274	0.297	0.287	0.192
P05523	0.074	0.045	0.387	0.51	0.575	0.41	0.008	0.286	0.498	0.437	-0.013	0.357
P05637	0.064	0.068	0.475	0.179	0.354	0.388	0.626	0.404	0.437	0.446	0.632	0.145
P05704	0.044	0.035	0.425	0.133	0.682	0.434	0.692	0.294	0.656	0.43	0.448	0.393
P05706	0.057	0.041	0.114	0.079	-0.202	0.486	0.312	0.217	0.208	0.445	-0.447	-0.717
P05707	0.042	0.039	0.563	0.377	0.45	0.544	0.284	0.356	0.134	0.454	0.556	0.089
P05719	0.086	0.088	0.297	0.349	0.468	0.416	0.519	0.523	0.382	0.474	0.464	0.458
P05791	0.044	0.039	0.259	-0.102	0.316	0.11	0.308	0.244	0.228	0.115	0.233	0.059
P05793	0.037	0.047	0.364	0.364	0.359	0.339	0.337	0.488	0.373	0.393	0.555	0.304
P05804	0.033	0.046	0.508	0.167	0.555	0.368	0.522	0.441	0.464	0.297	0.417	0.165
P05824	0.047	0.029	0.438	-0.096	0.478	0.206	0.372	0.132	0.104	0.285	0.664	0.199
P05825	0.039	0.05	0.152	-0.074	0.062	-0.056	0.109	0.211	-0.011	-0.049	-0.118	-0.485
P05827	0.047	0.051	0.08	0.364	0.472	0.392	0.386	0.502	0.477	0.248	0.491	-0.107
P05847	0.05	0.043	0.387	0.114	0.334	0.106	0.52	0.248	0.402	-0.047	-0.082	0.171
P05852	0.053	0.047	0.292	0.463	0.359	0.525	0.32	0.381	0.286	0.502	0.464	0.291
P06129	0.047	0.039	0.316	0.12	0.412	0.256	0.497	0.509	0.36	0.356	0.07	0.155
P06134	0.065	0.042	0.42	-0.134	0.554	-0.143	0.524	0.178	0.279	-0.025	0.436	0.252
P06136	0.014	0.047	0.281	0.139	0.422	0.216	0.312	0.36	0.198	0.019	0.365	-0.263
P06149	0.056	0.054	-0.04	0.302	0.051	0.477	0.375	0.586	-0.107	0.434	0.255	0.574
P06282	0.064	0.04	0.376	-0.014	0.482	0.18	0.499	0.443	0.44	0.13	0.477	0.426
P06609	0.058	0.037	0.094	0.003	0.089	0.104	0.526	0.222	-0.094	0.121	0.017	0.456
P06610	0.049	0.087	0.284	0.082	0.328	0.297	0.029	-0.076	0.146	0.13	0.267	0.752
P06611	0.064	0.04	0.053	0.016	-0.166	0.164	0.34	0.522	-0.254	0.165	0.194	0.192
P06612	0.057	0.061	0.431	0.365	0.335	0.387	0.234	0.528	0.308	0.462	0.149	0.272
P06616	0.056	0.037	0.508	0.251	0.384	0.258	0.497	0.462	0.399	0.276	0.25	0.293
P06709	0.05	0.062	-0.156	-0.354	0.054	0.026	0.402	0.548	-0.034	-0.129	0.24	-0.06
P06710	0.047	0.044	0.402	0.156	0.336	0.366	0.268	0.462	0.174	0.502	0.722	0.574
P06715	0.033	0.044	0.16	0.076	0.23	0.269	0.247	0.478	0.14	0.119	0.095	0.603
P06720	0.053	0.044	0.371	-0.175	0.464	0.098	0.271	0.203	0.255	-0.004	0.384	0.433
P06721	0.051	0.046	0.224	0.301	0.25	0.399	0.518	0.132	0.269	0.328	0.384	0.52
P06722	0.066	0.057	0.551	0.35	0.597	0.451	0.556	0.096	0.516	0.506	0.285	0.064
P06846	0.043	0.055	0.482	0.069	0.736	0.207	0.422	0.467	0.611	0.348	0.63	0.336
P06864	0.038	0.047	0.254	0.399	0.292	0.512	0.105	0.568	0.214	0.558	0.604	0.649
P06959	0.057	0.032	0.257	0.116	0.172	0.38	0.315	0.414	0.296	0.401	0.773	0.492
P06960	0.069	0.045	0.21	0.454	0.248	0.598	0.542	0.558	0.28	0.381	0.455	0.281
P06961	0.034	0.063	0.23	0.136	0.144	0.332	0.51	0.328	0.069	0.49	0.37	0.091
P06965	0.145	0.053	0.231	-0.438	0.412	0.068	0.19	0.853	0.729	0.222	0.75	0.903
P06966	0.096	0.052	0.447	0.72	0.511	0.53	0.622	-0.042	0.691	0.61	0.548	-0.338
P06968	0.046	0.053	0.176	0.184	0.488	0.096	-0.189	0.02	0.129	0.178	0.236	0.251
P06971	0.039	0.029	0.216	0.356	0.265	0.39	0.4	0.584	0.249	0.428	0.501	0.209
P06972	0.041	0.061	0.349	0.238	0.408	0.343	0.068	0.252	0.19	0.261	0.542	0.248
P06974	0.033	0.033	0.39	0.095	0.377	0.214	0.548	0.108	0.428	0.343	0.112	0.082
P06983	0.045	0.035	-0.159	0.063	-0.124	0.061	0.371	0.192	-0.129	0.029	0.153	0.021
P06986	0.053	0.07	-0.069	0.168	0.024	0.345	0.286	0.418	-0.114	0.287	0.272	0.671
P06987	0.045	0.056	0.077	0.207	0.056	0.462	0.246	0.552	-0.197	0.336	-0.13	0.317
P06988	0.041	0.035	0.304	0.561	0.158	0.61	0.297	0.336	0.126	0.616	0.298	0.38
P06989	0.044	0.049	0.512	0.095	0.482	0.449	0.58	0.534	0.497	0.362	0.724	0.173
P06992	0.044	0.059	-0.092	0.291	0.049	0.439	0.385	0.779	0.021	0.544	0.185	0.577
P06993	0.028	0.033	0.133	0.306	0.268	0.448	0.442	0.276	0.137	0.424	0.209	0.539
P06996	0.035	0.03	0.217	0.21	0.334	0.258	0.244	0.502	0.231	0.24	-0.033	-0.262
P06999	0.058	0.052	0.331	-0.08	0.373	0.13	0.132	0.312	0.381	0.234	-0.266	-0.093
P07000	0.047	0.068	0.034	-0.07	0.092	0.114	0.346	0.274	0.11	0.097	0.337	0.818
P07001	0.057	0.051	0.608	0.205	0.52	0.478	0.484	0.614	0.416	0.381	0.665	0.734
P07003	0.058	0.045	0.372	0.063	0.249	0.224	0.402	0.344	0.159	0.319	0.141	0.159
P07004	0.048	0.043	0.127	0.158	0.177	0.31	0.456	0.164	0.072	0.261	0.492	0.027
P07010	0.096	0.072	0.337	0.496	0.531	0.496	0.614	0.177	0.647	0.615	0.971	0.32
P07012	0.06	0.033	0.594	0.417	0.465	0.489	0.699	0.718	0.394	0.546	0.731	0.694
P07013	0.058	0.029	0.268	-0.482	0.477	0.008	0.724	-0.058	0.198	0.179	-0.336	-0.493
P07014	0.038	0.055	0.323	0.051	0.193	0.327	0.427	0.253	0.104	0.403	-0.271	0.175
P07017	0.036	0.034	0.472	0.232	0.618	0.408	0.521	0.524	0.584	0.488	0.747	0.433
P07018	0.041	0.045	0.501	0.165	0.634	0.478	0.436	0.444	0.514	0.524	0.742	0.728
P07021	0.031	0.1	0.475	0.656	0.618	0.606	0.271	0.577	0.395	0.59	0.658	0.541
P07023	0.038	0.035	0.147	-0.075	0.392	0.245	0.435	0.396	0.412	0.277	-0.264	-0.073
P07024	0.069	0.04	0.219	0.175	0.25	0.315	0.081	0.318	0.143	0.269	0.321	0.329
P07026	0.071	0.071	0.56	0.471	0.636	0.57	0.76	0.657	0.584	0.69	0.863	0.497
P07102	0.049	0.046	0.11	-0.229	0.141	-0.11	0.384	0.224	0.149	0.107	0.259	0.115
P07109	0.066	0.058	0.187	0.339	0.294	0.636	0.557	0.454	0.294	0.597	-0.064	-0.275
P07117	0.048	0.052	0.307	0.204	0.319	0.403	0.531	0.413	0.28	0.22	0.571	-0.116
P07118	0.028	0.03	0.344	0.241	0.359	0.441	0.423	0.567	0.35	0.502	0.267	0.383
P07330	0.057	0.069	0.075	0.083	0.248	0.205	0.154	0.422	0.176	0.392	0.261	-0.417
P07363	0.049	0.049	0.214	0.083	0.406	0.244	0.27	0.326	0.404	0.278	0.562	0.374
P07364	0.056	0.052	0.046	0.356	0.045	0.385	0.508	0.304	-0.064	0.318	0.529	0.431
P07395	0.035	0.043	0.167	0.279	0.18	0.299	0.203	0.384	0.125	0.256	0.062	0.153
P07464	0.069	0.064	0.6	-0.14	0.595	0.306	0.728	0.634	0.66	0.311	0.331	0.71
P07604	0.035	0.045	-0.09	-0.115	-0.177	0.038	0.552	0.28	-0.051	0.064	0.399	0.088
P07623	0.036	0.029	0.214	0.356	0.117	0.506	0.032	0.482	0.072	0.424	0.182	-0.066
P07639	0.058	0.047	0.258	0.029	0.292	0.373	0.201	0.506	0.207	0.37	0.247	-0.059
P07648	0.038	0.043	0.006	0.374	0.112	0.384	0.255	0.407	-0.074	0.42	0.23	0.207
P07649	0.056	0.07	0.211	-0.225	0.341	-0.01	0.16	0.339	0.571	0.174	0.773	0.183
P07650	0.043	0.045	0.482	0.098	0.481	0.281	0.382	0.554	0.398	0.026	0.577	0.311
P07654	0.027	0.024	0.58	0.256	0.505	0.155	0.524	0.434	0.458	-0.034	-0.051	0.601
P07762	0.036	0.063	0.185	0.152	0.391	0.29	0.341	0.554	0.404	0.347	-0.087	0.037
P07813	0.05	0.036	0.258	0.28	0.217	0.48	0.406	0.484	0.267	0.518	0.052	0.63
P07821	0.06	0.042	0.474	0.125	0.298	0.159	0.494	0.602	0.44	0.205	0.308	-0.055
P07822	0.044	0.024	0.406	0.392	0.608	0.285	0.588	0.282	0.356	0.319	0.426	0.414
P07862	0.046	0.049	0.264	0.104	0.169	0.343	0.274	0.253	0.112	0.47	-0.321	0.242
P07913	0.062	0.059	0.104	0.324	0.189	0.004	0.401	0.454	0.047	0.053	0.1	0.146
P08142	0.037	0.073	0.4	0.13	0.387	0.3	0.364	0.428	0.392	0.27	0.198	0.427
P08178	0.046	0.041	0.286	0.127	0.22	0.505	0.484	0.55	0.078	0.454	0.062	-0.017
P08179	0.047	0.042	0.574	0.445	0.71	0.629	0.56	0.461	0.662	0.548	0.211	0.082
P08189	0.068	0.051	0.636	0.736	0.378	0.544	0.276	0.505	-0.054	0.285	0.778	0.78
P08190	0.048	0.03	0.142	0.452	0.413	0.491	-0.094	0.258	0.078	0.007	0.435	0.531
P08191	0.06	0.047	0.024	0.107	0.3	0.44	0.162	0.41	0.174	0.047	0.182	0.178
P08192	0.052	0.038	0.211	-0.04	0.152	0.104	0.408	0.281	0.067	0.31	0.611	-0.44
P08194	0.04	0.06	0.669	0.14	0.7	0.352	0.404	0.243	0.651	0.265	0.668	0.225
P08200	0.048	0.036	0.624	0.151	0.5	0.469	0.327	0.42	0.518	0.514	0.186	0.551
P08201	0.039	0.032	0.346	0.139	0.296	0.27	0.401	0.586	0.216	0.331	0.123	0.338
P08202	0.026	0.028	0.265	-0.036	0.152	0.099	0.198	0.098	0.114	0.283	0.536	-0.248
P08203	0.039	0.048	0.433	0.078	0.316	0.452	0.604	0.756	0.138	0.562	0.599	0.298
P08204	0.044	0.041	0.425	-0.019	0.461	0.308	0.266	0.452	0.368	0.251	0.402	0.272
P08244	0.049	0.033	0.192	0.205	0.432	-0.019	0.632	0.3	0.319	0.115	0.502	0.783
P08245	0.093	0.074	0.075	-0.325	-0.282	-0.396	0.284	0.258	0.35	0.121	-0.586	0.292
P08312	0.04	0.04	0.414	-0.069	0.577	0.077	0.568	0.586	0.64	0.261	0.77	0.507
P08331	0.062	0.043	0.495	0.368	0.445	0.449	0.423	0.484	0.494	0.433	0.532	0.073
P08337	0.116	0.062	0.618	0.419	0.779	0.457	0.43	0.671	0.518	0.578	-0.242	0.786
P08339	0.034	0.034	0.564	-0.372	0.21	0.033	0.82	-0.016	0.32	-0.29	0.436	-0.75
P08365	0.108	0.084	0.305	-0.379	0.578	0.006	0.44	0.888	-0.032	-0.296	0.553	-0.082
P08368	0.052	0.035	0.033	0.586	-0.088	0.634	0.081	0.551	-0.243	0.58	0.442	0.682
P08369	0.062	0.051	0.51	0.499	0.577	0.576	0.308	0.469	0.464	0.566	0.66	0.656
P08370	0.037	0.067	0.356	0.251	0.288	0.342	0.688	0.363	0.028	0.326	0.234	0.63
P08371	0.048	0.043	0.751	0.445	0.672	0.411	0.467	0.528	0.678	0.474	0.659	-0.301
P08372	0.028	0.047	0.316	-0.011	0.694	0.118	0.542	-0.249	0.51	0.055	0.674	0.375
P08373	0.056	0.056	0.301	0.204	0.334	0.172	0.314	0.404	0.41	0.228	0.419	0.144
P08390	0.036	0.039	0.084	0.182	0.344	0.335	0.397	0.047	0.384	0.361	-0.391	-0.396
P08394	0.041	0.036	0.097	0.181	0.214	0.272	0.539	0.378	0.151	0.37	0.535	-0.026
P08395	0.057	0.036	0.418	0.31	0.492	0.39	0.33	0.569	0.464	0.408	0.343	0.014
P08400	0.058	0.06	0.443	0.582	0.522	0.767	0.39	0.534	0.484	0.718	0.814	0.444
P08401	0.057	0.044	0.229	0.12	0.556	0.306	0.314	0.374	0.583	0.374	0.005	0.173
P08506	0.068	0.052	0.125	0.558	0.214	0.59	0.211	0.436	0.173	0.528	0.268	0.627
P08550	0.056	0.08	0.806	0.192	0.68	0.588	0.644	0.82	0.66	0.56	0.821	0.406
P08555	0.061	0.061	0.45	0.205	0.496	0.394	0.472	0.274	0.438	0.388	-0.057	0.047
P08622	0.035	0.064	0.651	0.048	0.534	0.044	0.401	0.419	0.337	0.126	0.236	0.2
P08660	0.024	0.042	0.064	0.328	0.118	0.276	0.276	0.278	0.136	0.331	0.391	0.182
P08722	0.059	0.075	0.584	0.408	0.53	0.5	0.507	0.448	0.432	0.492	0.318	0.35
P08839	0.047	0.038	0.443	0.364	0.446	0.392	0.438	0.382	0.435	0.407	0.218	0.174
P08957	0.042	0.04	0.236	0.123	0.29	0.141	0.4	0.602	0.269	0.268	0.414	-0.174
P08997	0.051	0.051	0.404	0.41	0.269	0.604	0.173	0.401	0.099	0.601	0.023	0.331
P09029	0.028	0.037	0.01	0.306	0.131	0.3	0.33	0.29	-0.084	0.063	0.456	0.327
P09030	0.056	0.071	0.182	-0.109	0.203	0.041	0.061	0.176	-0.028	0.036	0.118	0.239
P09053	0.043	0.046	0.464	-0.194	0.264	0.3	0.36	0.551	0.221	0.409	0.296	-0.082
P09099	0.052	0.062	0.262	0.061	0.342	0.202	0.108	0.216	0.169	0.258	0.685	0.732
P09126	0.041	0.053	0.189	0.266	0.27	0.285	0.425	0.532	0.183	0.264	-0.415	-0.177
P09127	0.033	0.036	0.494	0.045	0.56	0.286	0.48	-0.064	0.3	0.335	0.352	0.213
P09147	0.033	0.041	0.552	-0.147	0.306	0.183	0.232	0.373	0.271	0.142	0.323	0.386
P09148	0.057	0.046	0.264	0.306	0.209	0.528	0.49	0.44	0.087	0.545	0.137	0.611
P09151	0.048	0.036	0.118	0.064	0.346	0.211	0.498	0.524	0.259	0.401	0.453	0.118
P09152	0.041	0.04	0.316	0.175	0.283	0.188	0.452	0.487	0.34	0.297	0.425	0.426
P09153	0.04	0.035	0.526	0.51	0.705	0.651	0.522	0.091	0.677	0.522	0.596	0.41
P09154	0.073	0.073	0.52	0.111	0.594	0.604	0.696	0.664	0.666	0.556	0.191	-0.12
P09155	0.037	0.035	0.306	0.1	0.304	0.29	0.495	0.326	0.315	0.401	-0.054	0.348
P09158	0.031	0.045	0.154	0.082	0.156	0.546	0.374	0.386	0.08	0.463	-0.029	0.656
P09162	0.047	0.047	-0.15	0.652	0.08	0.727	0.412	0.574	0.129	0.702	-0.104	0.473
P09163	0.041	0.041	0.667	0.114	0.522	0.195	0.758	0.777	0.046	0.201	0.868	0.699
P09169	0.063	0.06	0.469	0.416	0.634	0.514	0.489	0.626	0.656	0.393	0.173	0.274
P09184	0.058	0.026	0.431	0.612	0.606	0.69	0.574	0.603	0.626	0.726	0.313	0.809
P09323	0.037	0.057	0.502	0.6	0.417	0.64	0.458	0.45	0.319	0.575	0.509	0.503
P09348	0.075	0.037	0.572	0.228	0.668	0.497	0.718	0.534	0.703	0.427	0.921	0.333
P09372	0.046	0.056	0.518	0.352	0.35	0.365	0.434	-0.329	0.322	0.189	0.683	0.588
P09373	0.036	0.033	0.579	0.484	0.344	0.444	0.553	0.672	0.327	0.498	0.256	0.066
P09377	0.072	0.05	0.522	0.164	0.588	0.292	0.546	0.481	0.439	0.404	0.138	0.042
P09391	0.029	0.051	0.397	-0.039	0.421	0.165	0.341	0.483	0.236	0.272	0.707	0.759
P09394	0.067	0.064	-0.092	-0.172	-0.066	0.196	0.195	0.378	-0.059	0.236	-0.324	-0.4
P09424	0.045	0.026	0.389	0.375	0.29	0.387	0.46	0.333	0.413	0.534	0.497	0.382
P09546	0.035	0.042	0.13	0.149	0.063	0.162	0.272	0.304	0.061	0.22	0.257	0.073
P09549	0.064	0.064	0.578	0.334	0.267	-0.164	0.387	0.51	0.45	0.127	0.836	0.293
P09551	0.062	0.035	-0.074	0.361	0.122	0.325	0.414	0.458	0.02	0.436	-0.236	-0.506
P09557	0.048	0.065	0.924	0.844	0.726	0.833	0.776	0.864	0.64	0.796	0.89	-0.149
P09832	0.04	0.051	0.404	0.155	0.188	0.276	0.448	0.352	0.231	0.32	0.143	0.517
P09833	0.051	0.04	0.039	-0.101	0.313	0.232	0.425	0.623	0.143	0.189	0.374	-0.14
P09835	0.04	0.038	0.201	0.375	0.205	0.572	0.506	0.465	0.067	0.41	0.372	0.669
P09836	0.068	0.052	0.391	0.195	0.454	0.49	0.537	0.508	0.422	0.458	0.909	0.757
P09980	0.074	0.042	0.364	0.261	0.39	0.386	0.588	0.514	0.379	0.364	0.422	0.546
P09996	0.068	0.061	0.586	-0.161	0.449	0.168	0.009	0.495	0.142	0.243	0.775	0.217
P0A698	0.04	0.044	0.227	0.114	0.195	0.266	0.366	0.518	0.215	0.235	0.308	0.231
P0A6A0	0.057	0.049	0.154	0.249	0.162	0.297	0.454	0.536	0.098	0.4	-0.08	0.069
P0A6A3	0.025	0.052	0.634	0.412	0.412	0.562	0.491	0.366	0.24	0.454	0.472	0.377
P0A6A6	0.069	0.069	0.352	0.093	0.449	0.208	0.381	0.368	0.359	0.104	0.122	0.234
P0A6A8	0.038	0.038	0.906	0.797	0.864	0.712	0.934	0.287	0.765	0.788	0.161	0.598
P0A6B4	0.05	0.047	0.204	0.313	0.135	0.332	0.399	0.608	0.101	0.336	0.177	0.025
P0A6B7	0.04	0.035	0.241	0.109	0.127	0.308	0.215	0.348	0.177	0.249	0.359	0.078
P0A6C1	0.049	0.042	0.208	-0.178	0.091	0.1	0.225	0.056	-0.089	0.015	0.095	0.406
P0A6C5	0.038	0.05	0.432	0.126	0.274	0.312	0.06	0.115	0.143	0.365	0.6	0.319
P0A6D0	0.051	0.045	0.663	-0.036	0.593	0.24	0.774	0.282	0.698	0.303	0.368	-0.12
P0A6D3	0.052	0.037	0.126	0.223	0.169	0.232	0.157	0.189	0.091	0.284	-0.042	0.202
P0A6D5	0.076	0.059	0.18	0.213	0.282	0.469	0.582	0.436	0.227	0.575	0.073	-0.102
P0A6D7	0.052	0.052	0.72	0.222	0.497	0.264	0.54	0.53	0.677	0.54	0.244	0.602
P0A6E1	0.046	0.034	0.576	0.187	0.654	0.524	0.655	0.276	0.696	0.431	0.663	0.512
P0A6E4	0.038	0.049	0.249	0.102	0.432	0.216	0.179	0.63	0.274	0.324	0.177	0.253
P0A6E6	0.043	0.029	0.605	0.255	0.635	0.738	0.456	0.227	0.622	0.707	0.671	0.803
P0A6E9	0.061	0.052	0.21	0.171	0.202	0.416	0.59	0.217	0.308	0.465	0.75	0.074
P0A6F1	0.045	0.039	0.075	0.233	-0.134	0.067	0.493	0.596	0.146	0.23	0.237	0.246
P0A6F3	0.04	0.038	0.025	0.313	0.112	0.417	0.237	0.111	0.097	0.35	0.386	0.419
P0A6F5	0.051	0.038	0.481	0.317	0.518	0.286	0.404	0.57	0.535	0.394	0.41	-0.433
P0A6F9	0.031	0.01	0.172	0.458	0.064	0.374	0.698	0.506	0.449	0.382	-0.815	0.486
P0A6G3	0.048	0.012	0.186	-0.241	0.46	-0.107	0.412	0.422	0.247	-0.13	0.168	0.16
P0A6G5	0.044	0.044	0.077	0.286	0.622	0.243	0.524	0.293	0.464	0.389	0.269	0.165
P0A6G7	0.063	0.072	0.242	0.148	0.018	0.276	0.583	0.367	-0.084	0.061	0.231	0.336
P0A6H1	0.045	0.024	0.504	0.256	0.572	0.328	0.197	0.309	0.349	0.288	0.389	0.242
P0A6H5	0.041	0.032	0.329	0.011	0.262	0.077	0.317	0.358	0.239	0.281	0.519	0.55
P0A6H8	0.058	0.035	0.205	0.34	0.465	0.375	0.434	0.431	0.328	0.429	0.331	0.269
P0A6I0	0.035	0.053	0.163	0.498	0.633	0.59	0.196	0.25	0.526	0.627	0.645	0.52
P0A6I3	0.066	0.047	0.608	0.466	0.654	0.538	0.648	0.592	0.685	0.546	0.14	0.649
P0A6I6	0.05	0.063	0.195	-0.327	0.211	-0.241	0.658	0.542	0.215	-0.354	0.804	0.501
P0A6I9	0.049	0.039	0.478	0.44	0.388	0.419	0.552	0.459	0.137	0.461	0.64	0.37
P0A6J1	0.035	0.015	0.141	0.435	0.29	0.56	0.285	0.184	0.354	0.618	0.067	0.012
P0A6J3	0.047	0.051	0.712	0.622	0.57	0.657	0.594	0.289	0.571	0.56	0.311	0.58
P0A6J5	0.044	0.032	0.022	0.217	-0.17	0.212	0.18	0.326	-0.29	0.029	0.179	0.277
P0A6J8	0.041	0.052	0.162	0.321	0.319	0.398	0.398	0.354	0.084	0.37	-0.268	-0.477
P0A6K1	0.069	0.058	-0.371	0.025	-0.239	0.282	0.307	0.12	-0.207	0.108	0.295	0.373
P0A6K3	0.041	0.018	0.576	0.196	0.532	0.233	0.604	0.488	0.478	0.468	0.491	0.255
P0A6K6	0.039	0.061	0.074	0.29	0.241	0.438	0.304	0.455	0.043	0.572	-0.353	0.078
P0A6L0	0.058	0.05	0.368	0.314	0.581	0.464	0.52	0.451	0.499	0.486	0.396	0.519
P0A6L2	0.051	0.055	0.453	0.105	0.421	0.46	0.604	0.465	0.247	0.588	-0.112	-0.16
P0A6L4	0.04	0.034	0.434	0.16	0.591	0.614	0.266	0.533	0.597	0.634	0.154	0.348
P0A6L7	0.035	0.041	0.007	0.064	0.18	0.213	0.257	0.428	0.069	0.402	0.451	0.101
P0A6L9	0.029	0.035	0.492	0.578	0.641	0.674	0.677	0.73	0.57	0.747	0.833	0.888
P0A6M2	0.028	0.051	-0.139	-0.448	0.234	0.017	0.096	0.257	0.211	0.152	0.18	-0.01
P0A6M4	0.028	0.076	0.161	-0.022	0.59	0.337	0.035	0.599	0.336	0.404	0.72	-0.627
P0A6M8	0.044	0.044	0.423	0.452	0.255	0.447	0.506	0.382	0.332	0.529	0.272	0.399
P0A6N4	0.048	0.037	0.014	0.443	-0.226	0.4	0.342	0.64	-0.069	0.407	-0.312	-0.127
P0A6N8	0.079	0.053	0.064	0.168	0.061	0.053	0.519	0.398	0.074	0.048	0.194	0.735
P0A6P1	0.071	0.028	0.608	0.494	0.516	0.391	0.491	0.449	0.557	0.465	0.395	0.611
P0A6P5	0.037	0.045	0.558	0.469	0.431	0.327	0.474	0.491	0.519	0.374	0.712	0.693
P0A6P9	0.06	0.044	0.312	0.288	0.148	0.027	-0.02	0.162	0.05	-0.042	-0.406	-0.216
P0A6Q3	0.064	0.052	0.441	0.427	0.307	0.41	0.514	0.49	0.029	0.397	0.246	0.177
P0A6Q6	0.046	0.126	-0.157	0.299	0.003	0.466	0.566	0.56	0.106	0.535	0.851	0.387
P0A6R0	0.035	0.054	0.04	0.322	0.065	0.386	0.187	0.384	-0.098	0.181	-0.071	0.308
P0A6R3	0.041	0.051	0.774	0.224	0.68	0.41	0.344	0.24	0.83	0.276	0.661	-0.267
P0A6S0	0.043	0.056	-0.221	0.031	0.248	0.35	0.408	0.35	0.214	0.137	0.555	-0.106
P0A6S3	0.041	0.044	0.01	0.206	0.294	0.092	0.198	0.188	0.079	0.182	0.4	-0.152
P0A6S5	0.039	0.049	0.756	0.788	0.798	0.725	0.554	0.776	0.818	0.808	0.742	0.836
P0A6S7	0.065	0.05	0.387	0.254	0.574	0.321	0.398	0.552	0.538	0.246	0.31	0.516
P0A6T1	0.049	0.046	0.337	0.324	0.303	0.515	0.211	0.584	0.186	0.604	0.182	0.6
P0A6T3	0.05	0.037	0.126	-0.104	0.077	0.036	0.2	0.494	-0.046	0.097	0.28	0.064
P0A6T5	0.059	0.036	0.208	0.172	0.254	0.037	0.33	0.463	0.218	0.265	0.045	0.145
P0A6T9	0.039	0.031	0.099	0.491	0.162	0.458	0.361	-0.361	0.23	0.305	0.088	0.428
P0A6U3	0.043	0.038	0.092	0.012	0.249	0.14	0.161	0.298	0.029	0.248	0.418	-0.124
P0A6U5	0.063	0.024	0.525	0.158	0.35	-0.027	0.738	0.506	0.244	0.062	0.414	0.015
P0A6U8	0.067	0.05	0.335	0.16	0.23	0.269	0.19	0.371	0.165	0.375	0.396	0.687
P0A6V1	0.03	0.032	0.56	0.472	0.435	0.474	0.514	0.48	0.477	0.534	0.308	0.215
P0A6V5	0.037	0.065	0.508	0.43	0.752	0.505	0.453	0.702	0.533	0.547	-0.099	0.24
P0A6V8	0.069	0.062	0.538	0.414	0.414	0.334	0.329	0.551	0.334	0.292	-0.103	0.308
P0A6W0	0.055	0.042	0.551	0.142	0.346	0.49	0.652	0.22	0.337	0.104	0.401	0.235
P0A6W3	0.044	0.05	0.177	0.12	0.249	0.312	0.356	-0.001	0.141	0.164	0.224	0.247
P0A6W5	0.051	0.044	0.444	0.408	0.558	0.59	0.692	0.358	0.442	0.654	0.545	0.497
P0A6W9	0.033	0.046	0.39	0.474	0.312	0.565	0.448	0.64	0.337	0.471	0.119	0.434
P0A6X1	0.048	0.026	0.245	0.434	0.282	0.612	0.145	0.511	0.114	0.584	0.722	0.64
P0A6X3	0.029	0.039	0.095	0.262	0.265	0.399	0.536	-0.158	-0.103	-0.08	0.526	0.216
P0A6X7	0.141	0.081	0.095	-0.052	0.76	0.13	-0.202	0.071	0.234	-0.083	0.474	0.531
P0A6Y1	0.064	0.053	0.199	0.822	0.486	0.756	0.68	0.624	0.111	0.664	0.301	0.676
P0A6Y5	0.021	0.017	0.458	-0.1	0.578	0.231	-0.068	0.351	0.455	-0.032	0.207	0.289
P0A6Y8	0.052	0.039	0.55	0.2	0.5	0.3	0.544	0.488	0.414	0.414	0.627	0.156
P0A6Z1	0.031	0.05	0.201	0.002	0.217	0.12	0.462	0.319	0.083	0.246	0.293	-0.208
P0A6Z3	0.043	0.03	0.463	0.36	0.34	0.454	0.568	0.57	0.358	0.493	0.535	-0.02
P0A6Z6	0.023	0.045	-0.077	-0.231	-0.053	-0.596	-0.017	0.292	-0.431	-0.284	0.451	-0.095
P0A700	0.043	0.026	0.733	0.594	0.796	0.65	0.842	0.429	0.584	0.819	0.343	0.363
P0A703	0.027	0.018	-0.213	-0.107	0.356	0.535	-0.167	0.092	0.408	0.683	0.498	0.256
P0A705	0.037	0.027	0.54	0.248	0.596	0.466	0.603	0.06	0.582	0.431	0.711	0.583
P0A707	0.056	0.067	0.391	-0.08	0.52	-0.26	0.45	0.484	0.652	-0.152	0.341	-0.309
P0A710	0.061	0.05	0.558	0.251	0.346	0.552	0.742	0.649	0.388	0.553	0.408	0.751
P0A712	0.08	0.067	0.442	0.182	0.364	0.414	0.238	0.15	0.383	0.204	0.317	0.03
P0A715	0.056	0.049	0.568	0.268	0.335	0.268	0.22	0.485	0.346	0.21	0.279	0.192
P0A717	0.013	0.032	0.397	-0.029	0.315	0.152	0.233	0.145	0.203	0.208	0.498	0.035
P0A720	0.042	0.061	-0.214	-0.213	0.23	-0.011	0.432	0.252	0.194	-0.084	0.216	-0.223
P0A722	0.023	0.038	0.209	0.113	-0.076	0.276	0.176	0.22	0.178	0.235	-0.442	-0.089
P0A725	0.03	0.056	0.293	0.003	0.294	0.166	0.209	0.596	0.175	0.337	0.766	0.685
P0A729	0.052	0.052	0.56	0.616	0.656	0.758	0.413	0.601	0.57	0.749	0.812	0.809
P0A731	0.033	0.053	-0.296	-0.406	-0.113	0.231	0.381	0.281	-0.264	-0.248	-0.331	-0.036
P0A734	0.091	0.045	0.06	-0.273	0.355	0.031	0.013	0.523	0.405	0.135	0.155	-0.731
P0A738	0.043	0.031	-0.073	0.07	0.052	0.256	0.104	0.171	0.129	0.185	0.475	0.22
P0A742	0.081	0.059	0.89	0.776	0.916	0.796	0.918	0.589	0.886	0.797	0.815	0.971
P0A744	0.047	0.061	0.61	0.364	0.637	0.518	0.353	0.487	0.462	0.461	0.609	0.74
P0A746	0.073	0.058	0.74	0.768	0.602	0.74	0.479	0.714	0.304	0.36	0.239	0.497
P0A749	0.041	0.031	0.106	0.426	0.197	0.519	0.13	0.05	0.048	0.513	0.183	0.281
P0A752	0.042	0.033	0.225	-0.08	0.209	0.198	0.35	0.145	0.053	0.113	-0.021	0.411
P0A754	0.034	0.017	0.239	0.426	0.119	0.523	0.505	0.544	-0.005	0.548	-0.064	0.145
P0A756	0.054	0.06	0.28	0.414	0.666	0.51	0.759	0.734	0.41	0.488	0.486	0.394
P0A759	0.041	0.041	0.145	0.286	0.165	0.089	0.203	0.628	0.09	0.012	0.4	-0.122
P0A761	0.031	0.035	0.232	0.034	0.029	-0.046	0.275	0.452	0.178	0.218	0.163	0.248
P0A763	0.042	0.049	-0.199	0.387	-0.105	0.703	-0.166	0.424	-0.271	0.538	-0.64	0.571
P0A766	0.078	0.078	0.306	0.296	0.169	0.406	0.604	0.556	0.199	0.411	0.612	0.228
P0A769	0.044	0.056	0.151	0.288	0.199	0.375	0.35	0.256	0.161	0.322	0.461	-0.14
P0A772	0.037	0.029	0.357	0.008	0.296	0.09	0.213	0.217	0.018	-0.232	0.279	0.202
P0A776	0.045	0.04	0.481	-0.047	0.346	0.108	0.444	0.029	0.292	0.331	0.422	0.361
P0A780	0.043	0.036	0.28	-0.138	0.364	0.143	0.613	-0.081	0.494	0.356	0.511	0.328
P0A784	0.044	0.044	-0.062	-0.258	-0.05	0.189	0.321	0.492	0.122	0.274	-0.397	0.6
P0A786	0.055	0.051	0.379	0.052	-0.11	0.083	0.437	0.546	0.035	0.228	-0.183	-0.426
P0A790	0.04	0.032	0.671	0.319	0.617	0.199	0.483	0.098	0.509	0.347	0.69	0.528
P0A794	0.041	0.021	-0.164	-0.117	-0.081	-0.105	0.518	0.423	-0.132	-0.2	-0.47	0.581
P0A796	0.031	0.053	0.429	0.486	0.426	0.267	0.45	0.673	0.504	0.32	0.227	0.194
P0A799	0.052	0.028	0.544	0.316	0.214	0.282	0.406	0.472	0.232	0.507	-0.058	0.168
P0A7A2	0.028	0.042	0.27	0.559	0.495	0.616	0.238	0.218	0.38	0.526	0.739	0.88
P0A7A5	0.048	0.043	-0.498	0.19	-0.651	0.04	0.087	-0.297	-0.57	0.213	0.391	-0.248
P0A7A7	0.042	0.038	0.383	0.357	0.389	0.406	0.369	0.581	0.412	0.39	0.378	0.179
P0A7A9	0.057	0.057	0.733	0.735	0.59	0.778	0.862	0.763	0.67	0.878	0.287	-0.411
P0A7B1	0.052	0.038	0.133	0.033	0.251	0.344	0.335	0.319	0.259	0.256	0.22	0.2
P0A7B3	0.051	0.055	0.148	0.36	0.608	0.414	0.4	0.688	0.38	0.341	0.205	0.205
P0A7B5	0.033	0.041	0.122	0.21	0.09	0.203	-0.278	0.298	-0.156	0.129	0.341	-0.024
P0A7B8	0.057	0.057	0.434	0.305	0.272	0.583	-0.002	0.744	0.254	0.366	0.281	0.283
P0A7C2	0.059	0.035	0.58	0.36	0.46	0.548	0.546	0.553	0.405	0.656	0.791	0.364
P0A7C6	0.039	0.057	0.344	-0.001	0.068	0.156	0.162	0.09	-0.026	0.051	0.651	0.688
P0A7C8	0.044	0.029	0.709	0.269	0.412	0.676	0.667	0.672	0.596	0.702	0.185	0.665
P0A7D1	0.052	0.057	0.042	-0.26	0.653	-0.128	0.072	0.21	0.317	-0.158	0.274	0.399
P0A7D4	0.046	0.042	0.555	0.207	0.321	0.374	0.616	0.576	0.374	0.392	0.434	-0.121
P0A7D7	0.063	0.046	0.67	0.489	0.426	-0.086	0.113	0.37	0.374	-0.024	0.164	0.151
P0A7E1	0.065	0.068	0.062	0.269	-0.02	0.324	0.019	0.758	-0.042	0.468	0.334	0.475
P0A7E3	0.07	0.033	0.444	0.067	0.774	0.377	0.362	0.303	0.708	0.415	0.244	0.684
P0A7E5	0.035	0.04	0.046	0.133	0.302	0.371	0.344	0.616	0.236	0.468	-0.123	0.463
P0A7E9	0.054	0.054	0.641	0.273	0.601	0.436	0.182	0.436	0.56	0.295	0.483	0.604
P0A7F3	0.039	0.052	0.49	0.236	0.396	0.314	0.13	0.482	0.239	0.43	-0.091	0.16
P0A7F6	0.061	0.034	0.369	0.199	0.316	0.449	0.578	0.462	0.402	0.446	0.566	0.814
P0A7F9	0.045	0.048	0.107	0.516	0.246	0.562	0.396	0.318	0.132	0.581	-0.513	0.738
P0A7G2	0.075	0.053	0.592	0.62	0.402	0.744	0.263	0.288	0.446	0.494	0.237	0.617
P0A7G6	0.057	0.048	0.536	0.34	0.361	0.398	0.414	0.621	0.258	0.468	0.172	-0.023
P0A7H0	0.073	0.067	0.332	0.029	0.429	0.135	0.532	0.378	0.301	0.273	0.446	0.463
P0A7H3	0.074	0.062	0.514	0.408	0.487	0.516	0.695	0.492	0.468	0.458	0.493	0.49
P0A7H6	0.06	0.05	0.376	0.264	0.634	0.443	0.468	0.412	0.362	0.481	0.074	0.636
P0A7I0	0.036	0.044	0.306	0.294	0.084	0.082	0.696	0.539	0.28	0.415	-0.405	0.078
P0A7I4	0.042	0.034	0.45	0.432	0.286	0.359	0.473	0.45	0.292	0.458	0.026	0.073
P0A7I7	0.056	0.056	-0.009	0.435	0.379	0.394	0.282	0.338	0.248	0.2	-0.394	0.586
P0A7J0	0.009	0.032	0.41	0.308	0.282	0.526	0.548	0.648	0.524	0.391	0.493	0.174
P0A7J3	0.055	0.024	-0.03	0.321	-0.281	0.308	0.154	-0.186	-0.082	0.247	-0.502	0.241
P0A7J7	0.07	0.077	0.464	0.328	0.137	0.26	0.548	0.76	0.341	0.184	0.113	-0.171
P0A7K2	0.091	0.041	0.912	0.868	0.871	0.814	0.746	0.593	0.914	0.825	0.887	0.851
P0A7K6	0.061	0.026	0.004	-0.353	0.046	-0.481	0.708	0.256	-0.036	-0.542	0.402	0.075
P0A7L0	0.06	0.03	0.488	0.505	0.466	0.292	0.235	0.491	0.33	0.354	-0.412	-0.074
P0A7L3	0.068	0.025	-0.596	-0.58	-0.238	-0.447	0.336	-0.205	-0.116	-0.216	-0.355	-0.536
P0A7L8	0.059	0.059	0.637	0.433	0.28	0.285	0.43	-0.114	0.416	0.488	-0.132	0.251
P0A7M2	0.038	0.064	0.428	0.338	0.047	0.551	0.364	0.684	-0.413	0.628	0.971	0.854
P0A7M6	0.032	0.032	0.73	0.758	0.439	0.58	0.038	0.792	0.742	0.832	0.501	-0.432
P0A7M9	0.043	0.086	-0.219	-0.592	-0.246	-0.516	0.445	0.427	-0.272	-0.494	-0.712	-0.846
P0A7N1	0.069	0.057	-0.075	0.572	0.136	0.566	0.237	0.458	0.209	0.549	0.684	-0.597
P0A7N4	0.018	0.018	0.258	0.061	-0.054	-0.017	0.169	-0.281	-0.446	-0.151	0.553	0.597
P0A7N9	0.091	0.036	0.777	0.702	0.534	0.343	0.834	0.836	0.712	0.609	-0.56	-0.661
P0A7P5	0.065	0.022	-0.093	0.51	-0.349	0.601	0.79	0.859	-0.019	0.612	-0.544	-0.363
P0A7Q1	0.123	0.077	0.224	0.476	0.71	0.564	0.093	0.377	0.446	0.491	0.912	-0.151
P0A7Q6	0.053	0	0.488	0.274	0.518	0.483	0.597	0.036	0.477	0.226	0.76	-0.599
P0A7R1	0.054	0.027	0.411	-0.269	0.029	0.298	0.504	0.206	-0.169	0.196	0.088	-0.091
P0A7R5	0.039	0.039	0.342	0.149	0.456	0.186	0.123	0.162	0.038	0.256	0.797	-0.161
P0A7R9	0.023	0.078	0.576	0.144	0.226	0.136	0.622	0.78	0.452	0.26	-0.61	-0.288
P0A7S3	0.056	0.048	0.42	-0.185	-0.209	0.204	0.152	0.462	0.121	-0.061	-0.465	-0.294
P0A7S9	0.017	0.025	-0.158	-0.058	0.315	0.227	0.112	-0.026	0.274	0.096	0.615	0.548
P0A7T3	0.049	0.061	0.414	0.422	0.466	0.248	0.728	0.693	0.417	0.648	0.051	0.823
P0A7T7	0.027	0.053	-0.398	-0.452	-0.422	-0.402	0.582	0.597	-0.203	-0.202	-0.036	-0.47
P0A7U3	0.065	0.043	0.764	0.69	0.694	0.544	0.753	0.824	0.807	0.642	0.107	0.189
P0A7U7	0.069	0.023	-0.508	0.321	-0.574	0.215	0.012	0.728	-0.58	0.116	-0.516	0.95
P0A7V0	0.05	0.041	0.674	0.41	0.305	0.436	0.695	0.131	0.352	0.536	-0.083	0.247
P0A7V3	0.052	0.06	0.086	-0.179	0.022	0.11	0.679	0.602	0.064	0.294	0.024	-0.229
P0A7V8	0.039	0.034	0.598	-0.24	0.701	-0.054	0.73	0.191	0.74	-0.018	-0.117	-0.193
P0A7W1	0.054	0.054	0.736	0.369	0.704	0.384	0.711	0.552	0.7	0.38	-0.066	0.315
P0A7W7	0.069	0.054	0.21	0.424	0.28	0.141	0.67	0.055	0.292	0.301	0.529	0.579
P0A7X3	0.046	0.015	0.055	-0.037	0.261	0.486	0.696	0.12	0.317	0.509	0.214	-0.106
P0A7X6	0.077	0.044	0.422	0.011	0.51	0.396	0.018	0.738	0.224	0.586	0.009	0.462
P0A7Y0	0.04	0.049	0.328	-0.007	0.325	0.184	0.66	0.278	0.276	0.582	0.434	0.779
P0A7Y4	0.077	0.065	0.486	0.472	0.391	0.333	0.658	0.632	0.388	0.69	0.332	0.65
P0A7Y8	0.092	0.05	0.071	0.463	0.212	0.685	0.516	0.324	0.164	0.738	0.4	0.57
P0A7Z0	0.05	0.055	0.422	0.292	0.358	0.386	0.4	0.813	0.428	0.371	0.536	0.445
P0A7Z4	0.052	0.043	0.363	0.236	0.34	0.312	0.622	0.439	0.277	0.32	0.101	0.008
P0A800	0.022	0.022	0.684	0.204	0.469	0.154	0.514	-0.235	0.461	0.151	0.371	0.542
P0A805	0.081	0.027	0.486	0.694	0.531	0.815	0.272	0.121	0.452	0.787	0.586	-0.154
P0A809	0.049	0.079	0.1	0.444	0.244	0.604	0.601	0.362	0.168	0.496	0.237	0.091
P0A812	0.036	0.039	0.061	0.103	0.089	0.422	0.216	0.409	-0.03	0.631	0.401	-0.008
P0A814	0.023	0.052	0.047	0.113	0.192	0.419	0.335	0.547	-0.051	0.111	-0.244	-0.597
P0A817	0.044	0.055	0.516	-0.192	0.464	0.246	0.234	0.482	0.445	0.192	0.1	0.317
P0A821	0.056	0.026	0.152	0.294	0.172	0.385	0.527	0.454	0.031	0.321	0.465	0.346
P0A823	0.068	0.047	0.515	0.181	0.522	0.512	0.68	0.764	0.408	0.369	0.757	-0.244
P0A825	0.05	0.046	0.702	0.356	0.639	0.558	0.724	0.182	0.544	0.638	0.559	0.219
P0A828	0.051	0.025	0.382	0.218	0.34	0.383	0.466	0.288	-0.02	0.192	-0.004	-0.541
P0A830	0.054	0.047	0.599	0.338	0.612	0.473	0.412	0.452	0.498	0.506	0.054	0.192
P0A832	0.081	0.019	0.354	0.565	0.47	0.516	0.608	0.179	0.347	0.472	0.158	0.731
P0A836	0.041	0.057	0.396	-0.292	0.364	0.015	0.226	0.527	0.407	0.136	0.262	-0.255
P0A840	0.067	0.059	0.186	0.376	0.095	0.465	-0.08	0.184	-0.115	0.262	0.494	0.558
P0A843	0.104	0.06	0.892	0.892	0.9	0.862	0.791	0.824	0.893	0.846	0.812	0.905
P0A847	0.035	0.061	0.045	-0.082	0.028	0.171	0.372	0.427	-0.207	0.141	0.393	0.378
P0A850	0.06	0.049	0.396	0.23	0.087	0.371	0.524	0.114	0.276	0.512	0.609	0.344
P0A853	0.04	0.047	0.403	0.307	0.343	0.286	0.376	0.43	0.28	0.358	0	0.033
P0A855	0.028	0.04	0.203	0.199	0.292	0.199	0.112	0.192	0.24	0.165	0.425	0.534
P0A858	0.039	0.024	0.444	0.574	0.497	0.552	0.294	0.227	0.51	0.43	0.269	0.631
P0A862	0.036	0.083	0.456	0.454	0.411	0.374	0.19	0.562	-0.024	0.504	0.829	0.796
P0A867	0.044	0.057	0.248	0.178	0.251	0.396	0.802	0.738	0.332	0.615	0.273	0.39
P0A870	0.038	0.032	0.49	0.298	0.431	0.426	0.39	0.409	0.352	0.411	0.596	0.43
P0A873	0.043	0.051	0.072	0.121	0.345	0.266	0.4	0.251	0.306	0.29	0.237	-0.003
P0A877	0.056	0.052	0.011	0.216	0.365	0.419	0.172	0.464	0.472	0.42	0.852	-0.339
P0A879	0.068	0.055	0.403	0.218	0.441	0.557	0.157	0.431	0.392	0.548	0.228	-0.035
P0A881	0.065	0.028	-0.366	-0.07	0.013	0.545	0.519	0.763	0.294	0.627	0.45	0.754
P0A884	0.03	0.038	0.546	0.729	0.604	0.584	0.544	0.518	0.698	0.62	0.298	0.494
P0A887	0.056	0.024	0.144	0.441	0.09	0.658	0.207	0.553	-0.082	0.377	0.238	0.653
P0A890	0.086	0.025	0.276	-0.1	0.208	0.468	0.879	0.704	0.266	0.303	0.229	0.681
P0A894	0.032	0.042	0.357	0.068	0.188	0.122	0.512	0.336	0.145	0.236	0.075	0.312
P0A898	0.032	0.026	0.448	0.568	0.445	0.636	0.709	0.494	0.228	0.666	0.276	0.546
P0A8A0	0.041	0.024	0.133	-0.222	0.063	-0.196	0.033	0.337	0.255	0.102	-0.173	0.451
P0A8A2	0.08	0.063	0.411	0.246	0.302	0.545	0.339	-0.011	0.344	0.582	0.395	0.455
P0A8A4	0.04	0.04	0.181	0.031	0.396	0.195	0.624	0.256	0.271	0.363	0.228	0.305
P0A8A8	0.033	0.047	0.256	0.352	0.333	0.386	0.702	0.548	0.208	0.15	0.084	-0.283
P0A8B2	0.087	0.049	0.584	0.475	0.744	0.233	0.425	0.57	0.684	0.272	0.754	0.743
P0A8B5	0.064	0.046	0.739	0.053	0.784	0.034	0.748	0.326	0.294	0.112	-0.271	-0.438
P0A8C1	0.056	0.047	0.648	-0.348	0.778	0.172	0.778	0.26	0.728	-0.135	0.643	0.739
P0A8C4	0.047	0.036	0.576	0.474	0.575	0.654	0.608	0.816	0.46	0.611	0.797	0.704
P0A8C8	0.047	0.071	0.206	0.585	0.501	0.563	0.108	0.804	0.236	0.382	0.219	-0.394
P0A8D0	0.027	0.067	0.526	0.451	0.174	0.412	0.568	0.596	0.337	0.423	-0.153	0.827
P0A8D3	0.033	0.026	0.019	-0.097	0.067	-0.144	0.678	0.528	-0.081	0.098	0.6	0.509
P0A8D6	0.073	0.056	0.544	0.041	0.54	-0.061	0.62	0.134	0.606	0.268	0.08	0.243
P0A8D9	0.086	0.093	0.512	0.149	0.627	0.436	0.17	0.637	0.505	0.284	0.09	0.852
P0A8E1	0.05	0.067	0.38	0.158	0.23	0.292	0.154	0.674	0.107	0.481	0.181	0.332
P0A8E5	0.075	0.05	0.674	0.454	0.398	0.53	0.284	0.592	0.436	0.61	0.819	0.743
P0A8E7	0.043	0.037	0.61	0.614	0.67	0.586	0.618	0.539	0.422	0.457	0.188	0.306
P0A8F0	0.048	0.062	0.361	0.163	0.293	0.444	0.13	0.485	0.254	0.252	0.538	0.645
P0A8F4	0.061	0.019	0.274	0.266	0.275	0.264	0.232	0.45	-0.06	0.266	-0.094	0.728
P0A8F8	0.046	0.04	0.434	0.352	0.327	0.522	0.592	0.572	0.249	0.507	0.547	0.387
P0A8G0	0.052	0.056	0.194	0.19	0.256	0.423	0.528	0.445	0.24	0.381	0.387	0.12
P0A8G3	0.032	0.034	0.064	0.236	-0.215	0.356	0.536	0.564	-0.196	0.399	0.433	0.203
P0A8G6	0.04	0.035	0.39	-0.025	0.397	0.388	0.516	0.429	0.376	0.397	0.644	0.376
P0A8G9	0.038	0.05	0.458	-0.322	0.038	0.6	0.64	0.071	0.46	0.506	-0.174	-0.618
P0A8H3	0.051	0.078	0.096	0.111	0.574	0.359	0.4	0.205	0.522	0.351	-0.198	0.156
P0A8H6	0.047	0.059	0.232	0.186	0.516	0.382	0.337	0.289	0.477	0.438	0.767	0.851
P0A8H8	0.077	0.092	0.582	0.738	0.542	0.892	0.778	0.108	0.421	0.888	0.779	0.677
P0A8I1	0.043	0.051	-0.089	-0.578	-0.512	-0.644	0.42	0.237	-0.463	-0.546	0.201	0.297
P0A8I3	0.039	0.05	0.261	0.244	0.406	0.393	0.528	0.474	0.13	0.584	0.164	0.111
P0A8I5	0.063	0.075	0.133	0.213	0.405	0.203	0.516	0.391	0.29	0.048	0.505	0.107
P0A8I8	0.084	0.039	0.238	0.61	0.487	0.764	0.08	0.522	0.266	0.68	0.689	-0.076
P0A8J2	0.05	0.05	0.262	0.274	0.6	0.625	0.452	0.282	0.485	0.658	0.294	0.577
P0A8J4	0.08	0.069	0.598	0.592	0.748	0.78	0.436	0.192	0.593	0.858	0.929	0.713
P0A8J8	0.057	0.038	0.302	0.318	0.395	0.324	0.553	0.24	0.208	0.255	0.17	-0.145
P0A8K1	0.034	0.05	0.34	0.344	0.446	0.308	0.41	0.438	0.263	0.384	0.321	-0.592
P0A8K5	0.03	0.076	0.308	-0.243	0.169	-0.33	0.342	0.29	-0.095	-0.469	-0.638	-0.92
P0A8K8	0.059	0.052	0.495	0.462	0.444	0.506	0.68	0.568	0.359	0.417	0.691	0.522
P0A8L1	0.035	0.042	0.409	0.227	0.372	0.199	0.532	0.472	0.302	0.331	0.62	0.458
P0A8L7	0.037	0.055	0.672	0.428	0.426	0.239	0.435	0.689	0.511	0.181	0.605	0.3
P0A8M0	0.039	0.047	0.074	0.244	0.186	0.492	0.433	0.552	0.023	0.483	-0.045	0.521
P0A8M3	0.056	0.042	0.468	0.389	0.394	0.453	0.519	0.58	0.356	0.508	0.349	0.399
P0A8N0	0.06	0.027	0.45	0.457	0.704	0.181	0.129	0.735	0.722	0.242	-0.234	0.046
P0A8N3	0.028	0.04	0.357	0.108	0.366	0.21	0.203	0.496	0.466	0.407	0.53	0.348
P0A8N5	0.03	0.055	0.293	0.196	0.428	0.336	0.43	0.512	0.339	0.434	0.666	0.091
P0A8N7	0.034	0.062	0.182	-0.133	0.504	0.112	0.236	-0.083	0.317	0.165	0.643	0.162
P0A8P1	0.081	0.043	0.071	0.196	0.437	0.393	0.37	0.559	0.359	0.489	0.07	0.537
P0A8P3	0.077	0.11	0.473	0.67	0.316	0.706	0.245	0.792	0.002	0.662	0.188	0.752
P0A8P6	0.074	0.054	0.382	0.634	0.31	0.413	0.537	0.851	0.128	0.468	0.423	0.087
P0A8P8	0.06	0.034	0.382	0.245	0.454	0.372	0.266	0.594	0.368	0.581	0.409	0.157
P0A8Q0	0.084	0.061	0.642	0.055	0.594	0.606	0.536	0.611	0.667	0.537	0.582	0.027
P0A8Q3	0.034	0.059	0.538	0.38	0.704	0.54	0.484	0.044	0.382	0.406	0.736	0.075
P0A8Q6	0.066	0.057	0.406	0.372	0.764	0.722	0.628	0.768	0.67	0.704	0.443	0.912
P0A8R0	0.019	0.019	-0.138	-0.164	-0.282	-0.016	0.364	0.426	-0.372	0.177	-0.527	-0.619
P0A8R4	0.028	0.028	-0.028	-0.059	0.342	0.424	0.722	0.7	-0.072	0.184	0.918	-0.546
P0A8R7	0.051	0.062	0.394	0.28	0.59	0.352	0.396	0.28	0.495	0.421	0.791	0.434
P0A8R9	0.068	0.065	0.348	0.188	0.471	0.21	0.26	0.324	0.372	0.181	0.518	0.423
P0A8S1	0.051	0.044	0.401	0.236	0.456	0.322	0.718	0.286	0.56	0.251	-0.328	0.706
P0A8S5	0.036	0.027	-0.196	0.442	0.065	0.468	0.724	-0.181	0.038	0.324	0.592	0.243
P0A8T1	0.038	0.051	0.341	0.23	0.394	0.348	0.368	0.292	0.406	0.412	0.171	-0.11
P0A8T5	0.058	0.048	0.141	0.337	0.101	0.111	0.23	0.653	-0.112	0.308	0.91	-0.032
P0A8T7	0.035	0.032	0.179	0.43	0.17	0.422	0.305	0.461	0.165	0.404	0.181	0.093
P0A8U0	0.072	0.022	0.17	0.136	0.327	0.386	0.795	0.667	0.629	0.586	0.534	-0.363
P0A8U2	0.03	0.056	0.202	-0.2	0.309	-0.191	0.617	0.52	0.402	-0.288	0.692	-0.505
P0A8U6	0.076	0.067	0.482	0.63	0.636	0.72	0.272	0.89	0.624	0.719	0.372	-0.05
P0A8V0	0.049	0.062	0.537	-0.03	0.546	0.134	0.682	0.54	0.37	0.198	0.65	0.538
P0A8V2	0.031	0.039	0.39	0.357	0.272	0.315	0.54	0.487	0.338	0.364	0.23	0.365
P0A8V6	0.063	0.046	0.347	0.118	0.126	0.121	0.685	0.374	0.207	0.094	0.218	0.124
P0A8W0	0.042	0.053	0.463	0.139	0.438	0.47	0.566	0.336	0.498	0.32	0.093	-0.036
P0A8W2	0.049	0.028	0.137	0.352	0.297	0.535	0.751	0.575	0.38	0.751	0.087	0.003
P0A8W5	0.048	0.037	0.67	0.411	0.318	0.258	0.672	0.677	0.453	0.468	0.076	0.264
P0A8W8	0.024	0.024	0.408	0.242	0.526	0.257	0.275	0.504	0.33	0.272	-0.236	0.557
P0A8X0	0.066	0.022	0.508	0.407	0.504	0.02	0.188	0.155	0.568	0.357	0.684	0.333
P0A8X2	0.063	0.052	0.117	0.55	0.16	0.828	0.542	0.653	0.3	0.73	0.363	0.888
P0A8X4	0.023	0.055	0.282	0.155	0.568	0.43	0.308	0.189	0.504	0.464	0.407	-0.05
P0A8Y1	0.044	0.031	0.248	0.055	0.112	0.254	0.389	0.654	-0.046	0.184	0.408	0.257
P0A8Y3	0.06	0.06	0.19	0.03	-0.279	0.082	0.51	0.282	-0.033	0.143	0.361	0.491
P0A8Y5	0.052	0.03	0.354	0.062	0.38	0.177	0.594	0.649	0.37	0.346	-0.335	-0.13
P0A8Y8	0.022	0.073	-0.528	0.111	-0.148	0.142	0.291	-0.074	-0.14	-0.044	-0.218	0.175
P0A8Z0	0.068	0.061	0.556	0.11	0.714	0.646	0.28	0.349	0.554	0.576	-0.113	-0.043
P0A8Z3	0.037	0.022	0.331	0.186	0.527	0.073	-0.156	0.356	0.663	0.214	-0.188	0.208
P0A8Z7	0.052	0.093	0.535	0.503	0.48	0.246	0.087	0.2	0.389	0.317	-0.044	0.026
P0A901	0.04	0.04	0.236	0.496	0.524	0.491	0.597	0.705	0.398	0.273	0.591	0.721
P0A903	0.02	0.035	0.001	0.284	0.18	0.299	0.402	0.42	-0.052	0.232	0.418	0.553
P0A905	0.045	0.045	0.808	0.632	0.784	0.702	0.133	0.749	0.64	0.479	0.75	0.781
P0A908	0.032	0.032	0.168	0.106	0.104	0.25	0.31	0.534	0.22	0.264	-0.026	0.348
P0A910	0.029	0.061	0.004	0.138	0.007	0.312	0.149	0.258	-0.017	0.383	0.376	0.293
P0A912	0.04	0.035	0.297	-0.023	0.652	0.398	0.286	0.501	0.268	0.266	0.309	0.44
P0A915	0.052	0.042	-0.107	0.35	0.357	0.567	0.35	0.276	0.45	0.566	0.279	-0.121
P0A917	0.029	0.082	0.646	0.414	0.558	0.338	0.331	0.924	0.678	0.378	0.414	0.436
P0A921	0.045	0.052	0.169	0.315	0.194	0.307	0.244	0.572	0.129	0.407	0.276	0.283
P0A924	0.071	0.055	0.649	0.734	0.841	0.81	0.7	0.264	0.768	0.752	0.795	0.425
P0A927	0.037	0.041	0.348	0.336	0.126	0.502	0.14	0.604	0.056	0.301	-0.264	0.27
P0A930	0.042	0.05	0.155	0.009	0.432	0.096	0.049	0.302	0.388	0.305	0.471	0.606
P0A932	0.058	0.055	0.344	0.321	0.636	0.442	0.407	0.616	0.531	0.354	0.382	0.562
P0A935	0.052	0.047	0.232	0.4	0.361	0.449	0.314	0.352	0.356	0.466	-0.024	0.184
P0A937	0.027	0.018	0.038	0.528	0.394	0.666	-0.382	0.574	-0.156	0.694	0.637	-0.024
P0A940	0.04	0.048	0.322	0.227	0.252	0.405	0.334	0.45	0.189	0.528	0.088	0.095
P0A944	0.034	0.041	0.184	0.43	0.51	0.548	0.27	0.582	-0.036	0.617	0.718	0.553
P0A948	0.067	0.082	0.094	0.37	-0.183	0.436	0.313	0.112	0.162	0.5	0.029	0.476
P0A951	0.054	0.032	0.187	0.141	0.253	0.518	0.276	0.398	0.112	0.576	0.25	0.31
P0A953	0.022	0.052	0.249	0.252	0.36	0.242	0.518	0.332	0.318	0.31	0.056	0.53
P0A955	0.056	0.075	0.14	-0.059	0.032	0.164	0.346	0.333	-0.077	0.057	0.143	0.274
P0A959	0.052	0.044	0.226	0.348	0.124	0.135	0.494	0.544	0.131	0.17	0.648	0.481
P0A962	0.041	0.041	0.348	-0.27	0.013	-0.106	0.346	0.444	0.056	-0.344	0.355	0.356
P0A964	0.024	0.03	0.38	-0.293	0.55	-0.28	0.087	0.396	0.285	-0.22	0.616	-0.359
P0A968	0.081	0.108	0.713	-0.352	0.593	-0.278	0.414	0.637	0.598	-0.09	0.869	0.699
P0A972	0.087	0.043	-0.11	0.169	-0.497	-0.02	0.297	0.361	0.134	0.586	-0.532	-0.324
P0A976	0.071	0.043	0.412	0.64	0.583	0.651	0.64	0.478	0.542	0.658	0.926	0.674
P0A978	0.1	0.086	0.808	-0.165	0.916	0.263	0.887	0.555	0.66	0.316	0.745	0.659
P0A982	0.129	0.014	0.32	0.77	0.71	0.772	0.634	0.558	0.695	0.797	0.951	0.968
P0A986	0.086	0.086	0.59	0.793	0.186	0.86	-0.048	0.406	0.238	0.65	-0.96	0.663
P0A988	0.014	0.022	0.477	0.251	0.295	0.311	0.214	0.484	0.284	0.247	0.131	0.146
P0A991	0.04	0.046	0.088	0.514	0.288	0.526	0.343	0.392	0.202	0.438	0.169	0.448
P0A993	0.039	0.066	0.631	0.373	0.598	0.278	0.768	0.788	0.63	0.414	0.5	0.368
P0A996	0.056	0.056	0.205	0.022	0.384	0.191	0.491	0.509	0.387	0.257	0.371	-0.026
P0A998	0.03	0.024	0.614	0.025	0.626	0.204	0.606	0.328	0.586	0.413	0.156	0.032
P0A9A2	0.054	0.048	0.712	0.23	0.676	0.525	0.662	0.419	0.71	0.42	0.022	-0.174
P0A9A6	0.031	0.039	0.423	-0.339	0.403	-0.006	0.244	0.454	0.312	-0.046	0.427	0.367
P0A9A9	0.02	0.034	0.44	-0.181	0.237	0.169	0.568	0.428	0.475	0.14	0.144	0.331
P0A9B2	0.054	0.03	0.322	0.252	0.381	0.23	0.607	0.454	0.52	0.3	0.179	0.065
P0A9B6	0.041	0.032	0.007	-0.119	-0.014	0.168	0.424	0.174	-0.061	-0.02	0.047	0.342
P0A9C0	0.044	0.041	0.134	0.091	0.249	0.158	0.306	0.466	0.122	0.237	0.044	0.08
P0A9C3	0.049	0.046	0.044	0.251	0.044	0.39	0.304	0.36	0.153	0.416	0.05	0.631
P0A9C5	0.038	0.034	0.438	0.288	0.254	0.173	0.543	0.641	0.319	0.245	0.379	0.075
P0A9C9	0.039	0.018	0.029	0.298	-0.044	0.468	0.151	0.243	-0.035	0.35	-0.009	0.514
P0A9D2	0.045	0.055	0.695	0.409	0.781	0.593	0.47	0.453	0.566	0.571	0.098	0.678
P0A9D4	0.051	0.051	-0.221	-0.26	0.252	0.05	0.351	0.552	0.072	0.092	-0.484	-0.298
P0A9D8	0.047	0.04	0.699	0.302	0.538	0.41	-0.034	0.33	0.6	0.494	0.384	0.187
P0A9E0	0.062	0.075	0.137	0.008	-0.085	0.572	0.492	0.53	0.084	0.643	0.077	0.455
P0A9E2	0.056	0.065	0.177	-0.262	0.037	-0.211	0.339	0.584	-0.285	0.028	-0.178	-0.118
P0A9E5	0.044	0.044	0.011	0.058	-0.043	0.102	0.445	0.33	0.177	0.236	-0.215	0.086
P0A9E9	0.073	0.046	0.587	0.421	0.431	0.505	0.646	0.801	0.612	0.53	0	0.748
P0A9F1	0.071	0.071	0.343	0.482	0.58	0.499	0.389	0.588	0.353	0.425	0.464	0.283
P0A9F3	0.062	0.046	0.182	0.116	0.423	0.208	0.489	0.461	0.342	0.316	0.702	0.571
P0A9F6	0.069	0.079	0.241	0.028	0.446	0.096	0.582	0.621	0.36	0.143	-0.159	-0.191
P0A9F9	0.032	0.05	0.097	-0.055	0.19	0.087	0.278	0.17	0.094	0.042	0.473	-0.017
P0A9G2	0.04	0.043	0.311	-0.025	0.019	0.327	0.353	-0.011	0.081	0.272	0.025	0.607
P0A9G4	0.03	0.052	0.611	0.066	0.78	0.464	0.304	0.357	0.528	0.381	0.381	0.559
P0A9G6	0.03	0.041	0.147	0.171	0.172	0.342	0.451	0.311	0.021	0.373	0.082	0.312
P0A9G8	0.05	0.046	-0.165	0.178	-0.114	0.255	0.124	0.504	-0.233	0.4	-0.036	0.197
P0A9H1	0.071	0.042	0.698	0.224	0.776	0.61	0.576	0.57	0.466	0.542	0.448	0.701
P0A9H3	0.039	0.032	0.218	0.148	0.301	0.279	0.17	0.38	0.172	0.278	0.524	0.052
P0A9H5	0.071	0.046	0.295	0.048	0.567	0.391	0.36	0.168	0.342	0.402	0.71	0.717
P0A9H7	0.065	0.058	0.362	0.156	0.424	0.424	0.371	0.521	0.465	0.379	0.037	0.357
P0A9H9	0.056	0.028	0.568	-0.124	0.639	0.111	0.451	0.414	0.305	0.037	0.328	0.136
P0A9I1	0.03	0.033	0.387	0.259	0.202	0.391	0.269	0.458	0.227	0.435	0.376	0.422
P0A9I3	0.016	0.032	0.454	0.092	0.331	0.261	0.603	0.281	0.412	0.458	0.678	0.522
P0A9I5	0.034	0.011	0.662	0.372	0.716	0.275	0.482	0.407	0.676	0.231	-0.277	-0.382
P0A9I8	0.056	0.083	0.41	0.095	-0.154	0.311	0.752	-0.011	-0.494	0.478	0.637	-0.442
P0A9J0	0.053	0.045	0.304	0.304	0.441	0.399	0.655	0.444	0.318	0.432	0.199	0.335
P0A9J4	0.043	0.046	0.24	0.282	0.486	0.088	0.378	0.182	0.538	0.284	0.294	0.198
P0A9J6	0.036	0.029	0.53	0.353	0.465	0.368	0.428	0.462	0.617	0.275	0.452	0.347
P0A9J8	0.041	0.041	0.318	0.046	0.428	0.219	0.646	0.514	0.405	0.34	0.381	-0.055
P0A9K1	0.068	0.054	0.387	-0.011	0.453	0.292	0.754	0.634	0.475	0.351	-0.087	-0.056
P0A9K7	0.037	0.025	0.504	0.264	0.588	0.504	0.297	0.495	0.578	0.48	0.665	0.73
P0A9K9	0.02	0.02	-0.009	0.703	0.338	0.81	0.012	-0.072	0.081	0.682	0.632	0.615
P0A9L3	0.024	0.044	0.272	0.506	0.279	0.604	0.544	0.588	0.067	0.701	0.11	-0.285
P0A9L5	0.054	0.075	-0.063	0.885	0.3	0.74	0.526	0.598	-0.207	0.698	0.577	-0.631
P0A9L8	0.063	0.071	0.55	0.248	0.48	0.142	0.57	0.494	0.548	0.102	0.471	0.414
P0A9M0	0.061	0.045	0.409	0.364	0.422	0.244	0.505	0.467	0.41	0.262	0.586	0.286
P0A9M2	0.045	0.051	0.405	0.646	0.399	0.754	0.595	0.381	0.433	0.562	0.581	0.786
P0A9M5	0.026	0.053	0.199	0.523	0.101	0.684	0.104	0.34	0.006	0.722	0.289	0.428
P0A9M8	0.031	0.029	0.452	0.194	0.4	0.406	0.479	0.425	0.276	0.321	0.581	0.188
P0A9N0	0.011	0.056	0.367	0.144	0.714	0.642	0.489	0.061	0.636	0.594	0.741	0.808
P0A9N4	0.041	0.041	0.658	0.381	0.64	0.565	0.566	0.696	0.44	0.472	0.736	0.597
P0A9N8	0.045	0.039	0.672	0.741	0.483	0.336	0.521	0.258	0.385	0.188	0.068	0.653
P0A9P0	0.07	0.044	0.643	0.407	0.538	0.532	0.303	0.623	0.464	0.437	0.341	-0.077
P0A9P4	0.034	0.044	0.18	0.391	0.268	0.358	0.368	0.554	0.143	0.144	0.521	0.25
P0A9P6	0.025	0.041	-0.322	0.057	0.075	-0.15	0.117	-0.237	-0.145	-0.25	-0.134	-0.505
P0A9P9	0.051	0.079	0.135	0.349	0.324	0.547	0.011	0.337	0.312	0.4	0.132	0.264
P0A9Q1	0.021	0.038	0.03	0.291	0.01	0.172	0.069	0.682	0.008	0.312	0.409	0.123
P0A9Q5	0.059	0.049	0.28	0.296	0.293	0.264	0.287	0.123	0.219	0.234	0.17	0.622
P0A9Q7	0.042	0.048	0.46	0.113	0.447	0.195	0.415	0.423	0.499	0.303	0.266	0.337
P0A9Q9	0.041	0.049	0.711	0.6	0.644	0.519	0.275	0.568	0.598	0.506	0.699	0.701
P0A9R2	0.07	0.042	0.902	0.562	0.831	0.619	0.49	0.132	0.82	0.626	0.83	-0.304
P0A9R4	0.009	0.054	0.794	0.262	0.858	0.368	0.585	0.684	0.752	0.368	0.305	0.688
P0A9R7	0.068	0.036	0.302	-0.306	0.247	-0.139	0.307	0.152	0.204	0.053	0.092	-0.019
P0A9S3	0.052	0.058	0.221	0.176	0.501	0.431	0.208	0.278	0.353	0.215	0.585	0.715
P0A9S5	0.03	0.049	0.188	-0.002	0.42	0.064	0.462	0.507	0.47	0.118	0.475	0.581
P0A9S7	0.051	0.043	0.226	0.131	0.083	-0.237	0.071	0.326	0.109	0.059	0.157	0.41
P0A9T0	0.041	0.059	0.441	0.353	0.307	0.415	0.268	0.117	0.358	0.388	0.191	0.282
P0A9T4	0.038	0.052	0.29	0.325	0.557	0.322	0.417	0.637	0.556	0.211	0.785	0.76
P0A9T6	0.053	0.053	0.406	0.282	0.017	0.176	0.578	0.758	0.095	0.153	0.341	0.694
P0A9T8	0.061	0.048	0.334	0.094	0.604	0.259	0.608	0.351	0.594	0.413	-0.107	0.252
P0A9U1	0.067	0.054	0.308	0.319	0.48	0.342	0.384	0.38	0.383	0.295	0.602	0.373
P0A9U3	0.04	0.032	0.569	0.164	0.708	0.214	0.467	0.487	0.679	0.297	0.406	0.162
P0A9U6	0.043	0.086	0.669	-0.264	0.299	0.355	0.041	0.655	0.288	0.241	0.533	0.686
P0A9U8	0.05	0.047	0.306	0.228	0.352	0.268	-0.061	0.366	0.092	0.263	0.057	-0.264
P0A9V1	0.05	0.054	0.237	-0.01	0.325	0.285	0.182	0.427	0.108	0.127	0.195	0.106
P0A9V5	0.062	0.083	0.413	0.028	0.782	0.056	-0.1	-0.051	0.304	0.103	0.52	-0.562
P0A9V8	0.06	0.03	0.36	-0.148	0.268	-0.018	-0.085	0.544	0.208	0.191	-0.004	-0.117
P0A9W0	0.076	0.052	0.566	0.278	0.533	0.25	0.342	0.055	0.309	0.211	0.676	-0.117
P0A9W3	0.036	0.031	0.5	-0.027	0.366	0.331	0.376	-0.002	0.291	0.192	0.279	0.458
P0A9W6	0.048	0.036	0.589	-0.494	0.634	0.035	0.376	0.596	0.338	0.118	0.792	0.663
P0A9W9	0.033	0.06	0.677	0.236	0.752	0.248	0.428	0.403	0.532	0.353	0.914	0.437
P0A9X1	0.052	0.048	0.062	0.075	0.306	0.117	0.538	0.467	0.113	-0.004	0.054	-0.306
P0A9X4	0.026	0.046	0.245	0.472	0.329	0.278	0.399	0.206	0.301	0.326	0.188	0.47
P0A9X9	0.071	0.029	0.569	0.071	0.609	0.165	0.898	0.796	0.445	0.357	0.645	0.7
P0A9Y6	0.072	0.043	0.736	0.679	0.888	0.862	0.253	0.875	0.81	0.7	0.92	0.975
P0A9Z1	0.08	0.027	-0.061	0.009	0.385	0.29	0.711	-0.074	0.198	0.289	0.577	0.117
P0AA04	0.047	0.047	0.535	-0.155	0.698	0.246	0.554	0.296	0.853	0.284	0.664	-0.475
P0AA10	0.063	0.049	0.134	-0.33	-0.14	-0.059	0.419	0.079	-0.214	-0.027	0.391	0.68
P0AA16	0.025	0.033	0.069	0.125	0.132	0.151	0.44	0.347	0.005	0.106	0.692	0.263
P0AA25	0.073	0.073	0.208	0.374	-0.184	0.141	0.644	0.503	-0.382	0.338	-0.192	-0.579
P0AA31	0.104	0.052	-0.128	-0.009	0.135	0.522	0.72	0.834	0.516	0.74	-0.568	-0.742
P0AA37	0.055	0.055	0.482	0.308	0.517	0.39	0.07	0.634	0.533	0.546	0.568	0.676
P0AA39	0.056	0.05	0.3	0.132	0.395	0.306	0.504	0.183	0.317	0.235	0.369	-0.25
P0AA41	0.027	0.031	0.21	0.536	0.188	0.41	0.542	0.535	0.062	0.274	0.17	-0.113
P0AA43	0.039	0.043	0.206	0.173	-0.026	0.631	-0.162	0.319	-0.1	0.494	-0.381	-0.239
P0AA47	0.024	0.038	0.28	0.032	0.42	0.228	0.213	0.416	0.453	0.178	0.24	-0.191
P0AA49	0.038	0.045	0.451	0.304	0.518	0.326	0.432	0.317	0.59	0.36	-0.08	0.087
P0AA53	0.066	0.039	0.547	0.013	0.508	0.252	0.712	0.12	0.437	0.124	0.826	0.649
P0AA57	0.065	0.032	0.66	0.793	0.504	0.842	0.764	0.874	0.502	0.844	0.806	0.593
P0AA60	0.064	0.064	0.425	0.17	0.545	0.17	0.565	0.456	0.308	0.075	0.62	0.153
P0AA63	0.064	0.068	0.414	0.158	0.392	0.336	0.247	0.404	0.291	0.062	0.392	0.051
P0AA67	0.058	0.058	0.236	0.222	0.38	0.387	0.347	0.224	0.38	0.34	0.844	0.657
P0AA70	0.029	0.075	0.012	0.043	0.081	0.268	0.552	0.516	0.237	0.168	0.465	0.117
P0AA73	0.059	0.056	0.237	0.062	0.332	0.31	0.435	0.704	0.235	0.361	0.057	0.024
P0AA76	0.047	0.063	0.493	0.343	0.342	0.45	0.285	0.54	0.213	0.368	0.358	0.536
P0AA78	0.036	0.042	0.497	0.474	0.465	0.36	0.436	0.309	0.465	0.321	0.484	0.581
P0AA80	0.045	0.083	0.475	0.529	0.358	0.704	0.215	0.754	0.31	0.646	0.324	0.4
P0AA82	0.05	0.067	0.15	0.284	0.384	0.203	0.412	0.575	0.245	0.178	0.706	0.582
P0AA84	0.061	0.034	0.26	0.319	0.225	0.405	0.47	0.488	0.329	0.383	0.657	0.594
P0AA86	0.059	0.027	0.34	0.396	0.584	0.48	-0.051	0.529	0.363	0.618	0.379	0.382
P0AA91	0.073	0.041	0.327	0.049	0.542	0.469	0.344	0.34	0.288	0.584	0.029	0.874
P0AA93	0.062	0.042	0.361	0.058	0.451	0.233	0.49	0.578	0.372	0.211	0.345	0.609
P0AA95	0.078	0.052	-0.288	0.052	0.048	0.22	-0.052	0.152	0.088	0.488	0.732	0.671
P0AA97	0.039	0.022	-0.209	-0.283	0.424	0.15	0.39	-0.187	-0.165	-0.051	0.136	0.508
P0AA99	0.053	0.073	0.585	0.148	0.544	0.263	0.541	0.214	0.448	0.26	0.209	0.463
P0AAA1	0.054	0.078	0.602	0.588	0.556	0.469	0.633	0.495	0.574	0.245	0.906	0.743
P0AAA3	0.046	0.056	0.142	0.188	0.216	-0.088	-0.296	0.472	0.315	0.234	0.522	0.426
P0AAA5	0.039	0.092	0.504	0.462	0.578	0.52	0.908	0.714	0.756	0.612	0.895	0.895
P0AAA7	0.058	0.062	0.19	0.19	0.435	0.28	0.285	0.598	0.482	0.316	0.275	0.353
P0AAA9	0.035	0.05	0.322	0.43	0.674	0.596	-0.013	0.298	0.448	0.572	0.427	0.05
P0AAB2	0.034	0.054	0.331	-0.301	0.24	-0.34	-0.105	0.093	0.098	-0.026	0.293	0.241
P0AAB4	0.062	0.074	0.245	0.198	0.189	0.154	0.602	0.558	0.142	0.092	0.185	0.026
P0AAB6	0.054	0.054	0.46	0.024	0.588	-0.072	0.626	0.09	0.518	-0.044	0.246	0.012
P0AAB8	0.042	0.042	0.77	0.62	0.56	0.785	0.798	0.577	0.545	0.73	0.771	0.833
P0AAC0	0.041	0.044	0.182	0.328	0.228	0.398	0.604	0.539	0.245	0.401	0.354	0.586
P0AAC4	0.03	0.034	0.31	0.378	0.412	0.323	0.573	0.606	0.334	0.194	0.59	0.657
P0AAC6	0.032	0.046	0.163	0.076	0.268	-0.159	0.239	0.416	0.203	-0.29	-0.154	-0.218
P0AAC8	0.093	0.028	0.749	0.798	0.562	0.746	0.363	0.586	0.76	0.804	0.74	0.143
P0AAD2	0.039	0.056	0.391	0.422	0.408	0.481	-0.021	0.494	0.317	0.443	0.357	0.338
P0AAD4	0.047	0.065	0.32	0.235	0.306	0.352	0.476	0.52	0.076	0.242	0.563	0.338
P0AAD6	0.019	0.042	0.436	0.104	0.446	0.329	0.416	0.292	0.393	0.242	0.646	-0.374
P0AAD8	0.034	0.043	0.572	0.282	0.618	0.398	0.285	0.466	0.457	0.333	0.298	-0.247
P0AAE0	0.053	0.04	0.475	0.028	0.382	0.36	0.303	0.154	0.264	0.089	0.165	0.48
P0AAE2	0.044	0.044	0.603	0.152	0.533	0.239	0.341	0.45	0.422	0.222	-0.021	0.414
P0AAE5	0.041	0.063	0.394	0.01	0.369	-0.05	0.401	0.555	0.262	-0.034	-0.044	0.312
P0AAE8	0.032	0.043	0.608	0.401	0.516	0.47	0.258	0.592	0.56	0.594	0.305	0.293
P0AAF1	0.05	0.041	0.255	-0.232	0.254	0.03	0.186	0.502	0.128	-0.009	-0.067	-0.145
P0AAF3	0.062	0.042	0.081	0.21	0.107	0.242	0.376	0.228	-0.119	0.025	0.491	0.518
P0AAF6	0.054	0.041	-0.275	-0.061	-0.122	0.184	0.359	0.098	-0.206	0.159	0.376	-0.263
P0AAG0	0.046	0.064	-0.069	0.047	0.292	0.292	-0.144	0.262	0.188	0.2	0.13	-0.298
P0AAG3	0.075	0.046	0.336	0.137	0.378	0.348	0.348	0.619	0.528	0.338	0.452	-0.108
P0AAG5	0.044	0.04	0.236	0.213	0.267	0.374	0.33	0.079	0.17	0.225	0.382	0.485
P0AAG8	0.069	0.047	0.234	0.09	0.451	0.095	0.151	0.153	0.383	0.198	0.567	0.328
P0AAH0	0.043	0.027	0.158	0.27	-0.024	0.284	0.203	0.128	-0.118	0.248	0.22	0.113
P0AAH4	0.073	0.048	-0.224	-0.19	-0.201	-0.028	0.455	0.092	-0.364	0.044	0.265	0.446
P0AAH8	0.045	0.06	0.01	-0.037	0.4	0.08	0.498	0.553	0.25	0.205	0	0.402
P0AAI1	0.051	0.039	0.471	-0.156	0.37	-0.064	0.504	0.23	0.466	-0.024	0.277	0.497
P0AAI3	0.039	0.04	0.337	0.35	0.378	0.448	0.329	0.432	0.294	0.432	0.338	0.352
P0AAI5	0.031	0.044	0.566	0.021	0.512	-0.008	0.326	0.289	0.53	0.058	-0.072	0.541
P0AAI9	0.032	0.045	0.092	0.049	0.018	0.167	0.087	0.249	0.159	0.375	0.318	0.24
P0AAJ1	0.073	0.063	0.456	0.526	0.214	0.408	0.58	0.6	0.174	0.018	0.194	0.884
P0AAJ3	0.065	0.031	0.448	0.483	0.531	0.541	0.199	0.315	0.45	0.444	0.092	0.464
P0AAJ5	0.04	0.037	0.313	0.562	0.315	0.666	0.159	0.295	0.333	0.646	-0.035	0.259
P0AAJ8	0.049	0.061	0.43	0.416	0.434	0.444	0.163	0.338	0.287	0.437	-0.14	0.549
P0AAK1	0.039	0.034	0.338	0.037	0.068	0.157	0.744	0.252	-0.115	0.259	0.072	0.176
P0AAK4	0.04	0.051	0.29	0.699	0.308	0.662	0.542	0.676	0.156	0.598	0.669	0.697
P0AAK7	0.049	0.027	0.488	-0.21	0.465	-0.065	0.53	0.378	0.416	-0.224	0.016	0.611
P0AAL0	0.061	0.037	-0.486	0.316	-0.375	0.223	-0.115	0.408	-0.456	-0.025	-0.337	-0.171
P0AAL3	0.061	0.061	0.119	0.445	-0.066	0.296	0.328	0.622	0.113	0.416	0.359	0.078
P0AAL6	0.072	0.067	0.137	0.284	0.358	0.211	0.402	0.507	0.285	0.273	-0.497	0.519
P0AAL9	0.092	0.064	0.666	0.812	0.638	0.839	0.818	0.904	0.648	0.816	-0.114	0.666
P0AAM1	0.034	0.047	0.272	0.181	0.302	0.364	0.451	0.676	0.107	0.395	0.894	0.709
P0AAM3	0.022	0.033	0.491	0.535	0.74	0.618	-0.11	0.198	0.755	0.795	0.386	-0.054
P0AAM7	0.024	0.024	0.526	0.558	0.777	0.139	-0.232	-0.153	0.668	0.182	0.836	0.588
P0AAN1	0.037	0.062	0.503	0.502	0.47	0.432	0.588	0.576	0.453	0.401	0.515	0.738
P0AAN3	0.045	0.038	0.148	-0.051	0.05	0.082	0.159	0.396	0.029	0.187	0.153	0.559
P0AAN5	0.048	0.063	-0.076	-0.012	0.142	0.067	0.68	0.69	-0.2	0.344	-0.329	0.7
P0AAN9	0.07	0.047	0.015	0.334	0.376	0.255	0.925	-0.178	0.276	0.77	0.329	0.902
P0AAP1	0.049	0.059	0.366	0.334	0.334	0.502	0.37	0.346	0.201	0.326	0.289	0.241
P0AAP3	0.077	0.044	0.186	-0.024	0.352	-0.095	0.698	0.152	0.235	-0.46	0.171	0.528
P0AAP7	0.059	0.069	0.706	0.362	0.802	0.605	0.513	0.752	0.744	0.516	0.554	0.71
P0AAQ0	0.086	0.086	0.11	0.453	0.572	0.512	0.444	0.626	0.38	0.284	0.213	0.805
P0AAQ2	0.061	0.052	0.57	0.656	0.386	0.608	0.518	0.788	0.608	0.738	0.285	0.51
P0AAQ6	0.06	0.06	0.571	0.638	0.559	0.519	0.342	0.172	0.476	0.716	0.747	0.847
P0AAR0	0.073	0.016	0.041	0.133	0.311	0.499	0.374	0.624	0.128	0.356	0.775	0.683
P0AAR3	0.101	0.082	0.425	0.235	0.63	0.233	0.48	0.424	0.434	0.452	0.784	0.53
P0AAR5	0.016	0.056	0.055	-0.01	0.556	0.168	0.564	0.297	0.572	0.171	0.803	0.151
P0AAR8	0.057	0.024	0.329	0.494	0.604	0.776	-0.226	0.617	0.573	0.852	0.718	0.819
P0AAS0	0.051	0.083	0.451	0.873	0.792	0.884	0.704	0.765	0.694	0.771	0.589	0.928
P0AAS5	0.059	0.055	0.069	0.087	0.311	0.315	0.358	0.445	0.287	0.38	0.337	0.635
P0AAS7	0.057	0.029	0.424	0.186	0.664	0.306	0.724	0.666	0.582	0.142	0.956	0.225
P0AAS9	0.062	0.062	0.446	0.18	0.565	0.434	-0.109	0.389	0.758	0.554	0.829	0.954
P0AAT2	0.066	0.074	0.554	0.735	0.526	0.84	0.744	0.684	0.061	0.659	0.565	0.868
P0AAT4	0.051	0.034	0.115	0.028	0.154	-0.028	0.411	0.54	0.177	-0.144	-0.064	0.204
P0AAT6	0.029	0.076	0.524	0.146	0.233	-0.283	0.676	0.813	0.572	0.009	-0.201	-0.281
P0AAT9	0.05	0.044	0.298	0.433	0.116	0.646	0.44	0.479	0.214	0.522	0.629	-0.049
P0AAU2	0.088	0.074	0.671	0.895	0.896	0.898	0.938	0.9	0.892	0.878	0.695	0.803
P0AAU5	0.056	0.028	-0.456	0.065	-0.002	0.485	0.698	0.67	0.22	0.36	0.468	0.698
P0AAU7	0.041	0.031	-0.363	-0.316	-0.548	-0.454	-0.319	0.162	-0.558	-0.651	-0.173	-0.146
P0AAV0	0.082	0.072	0.803	0.404	0.782	0.376	0.132	0.578	0.76	-0.041	0.708	0.103
P0AAV4	0.037	0.041	0.264	-0.17	0.148	0.243	0.126	0.496	0.335	0.221	0.454	-0.191
P0AAV6	0.063	0.032	0.529	0.514	0.798	0.293	0.696	0.153	0.8	-0.216	0.721	0.634
P0AAV8	0.054	0.063	0.445	0.161	0.386	0.396	0.153	0.37	0.195	0.361	0.246	0.35
P0AAW1	0.055	0.051	0.093	-0.224	0.133	-0.017	0.592	0.548	0.178	-0.027	0.245	0.266
P0AAW5	0.051	0.044	0.593	0.221	0.7	0.264	-0.143	0.164	0.658	0.129	0.369	0.565
P0AAW9	0.122	0.061	0.472	-0.548	0.964	-0.568	0.457	-0.669	0.964	-0.646	0.984	-0.736
P0AAX3	0.035	0	0.572	0.856	0.229	0.86	0.246	0.632	-0.013	0.816	0.702	0.619
P0AAX6	0.047	0.023	0.66	0.658	0.64	0.794	0.759	0.44	0.45	0.704	-0.462	0.454
P0AAX8	0.059	0.036	0.544	0.473	0.486	0.522	0.26	-0.142	0.499	0.376	0.752	0.843
P0AAY1	0.039	0.031	-0.101	-0.022	0.035	0.664	0.256	0.193	0.04	0.425	-0.812	-0.576
P0AAY4	0.043	0.032	-0.298	-0.12	0.32	0.521	-0.278	0.13	-0.278	0.344	0.569	0.718
P0AAY6	0.063	0.044	-0.192	0.642	0.267	0.698	0.337	-0.003	0.116	0.475	0.775	0.869
P0AAZ0	0.056	0.049	0.423	-0.027	0.261	0.255	0.073	0.034	0.354	0.162	-0.106	-0.159
P0AAZ4	0.043	0.045	0.109	0.511	-0.018	0.512	0.408	0.523	-0.153	0.584	-0.068	0.293
P0AAZ7	0.033	0.083	0.71	0.76	0.546	0.569	-0.066	0.614	0.166	0.339	-0.796	-0.802
P0AB01	0.062	0.085	0.486	0.502	0.688	0.664	0.325	0.533	0.598	0.639	0.871	0.743
P0AB03	0.04	0.047	0.396	0.314	0.155	0.43	-0.065	0.102	0	0.438	0.716	0.502
P0AB06	0.06	0.055	0.419	0.606	0.334	0.554	0.502	0.252	0.312	0.466	-0.043	0.181
P0AB12	0.02	0.054	0.453	0.358	0.514	0.795	0.651	0.6	0.64	0.708	0.849	0.6
P0AB14	0.093	0.067	0.221	0.5	0.066	0.276	0.839	0.864	0.199	0.637	0.273	0.399
P0AB18	0.073	0.055	0.558	0.593	0.716	0.725	0.584	0.782	0.784	0.618	0.788	0.975
P0AB20	0	0.019	0.728	-0.3	0.248	-0.086	0.532	0.05	0.309	-0.119	0.697	0.585
P0AB24	0.072	0.053	0.186	0.421	0.314	0.474	0.25	0.456	0.138	0.434	0.243	0.311
P0AB26	0.075	0.032	0.504	0.171	0.552	0.413	0.63	0.662	0.552	0.747	0.087	0.608
P0AB28	0.023	0.064	0.374	-0.038	0.062	-0.08	0.642	0.262	0.029	0.159	0.011	-0.167
P0AB31	0.053	0.067	0.807	-0.54	0.74	-0.135	0.758	0.771	0.612	-0.141	0.571	0.279
P0AB33	0.048	0.036	0.049	-0.034	0.592	-0.141	0.366	0.385	0.506	0.242	0.426	0.008
P0AB35	0.061	0.067	0.586	0.38	0.702	0.211	-0.286	-0.042	0.653	0.046	0.599	0.723
P0AB38	0.056	0.038	0.708	-0.226	0.349	0.243	0.657	0.116	0.274	0.204	0.811	0.205
P0AB40	0.059	0.094	0.577	0.519	0.625	0.528	0.933	0.525	0.429	0.445	-0.123	0.814
P0AB46	0.064	0.083	0.545	0.618	0.086	0.722	0.812	0.451	0.104	0.702	0.259	0.189
P0AB49	0.054	0.065	0.102	-0.471	0.637	-0.41	0.614	0.667	0.526	-0.265	0.546	0.302
P0AB52	0.111	0.034	0.612	0.01	0.664	0.412	0.286	0.371	0.343	0.04	0.801	0.743
P0AB55	0.031	0.031	-0.25	0.5	-0.37	0.414	-0.23	-0.315	-0.372	0.225	-0.727	-0.043
P0AB58	0.059	0.033	0.233	0.157	0.55	0.362	0.528	0.682	0.404	0.592	0.081	-0.002
P0AB61	0.084	0.012	0.806	0.638	0.862	0.757	0.069	0.626	0.892	0.686	0.994	0.894
P0AB65	0.12	0.076	0.285	0.104	0.514	0.043	0.886	0.781	0.063	0.203	-0.532	-0.611
P0AB67	0.028	0.041	0.402	0.465	0.426	0.373	0.57	0.12	0.287	0.303	0.464	-0.196
P0AB71	0.033	0.047	0.502	0.202	0.36	0.29	0.426	0.58	0.333	0.364	0.171	0.532
P0AB74	0.031	0.035	-0.274	-0.033	-0.113	0.174	0.51	0.436	-0.228	0.267	-0.465	-0.23
P0AB77	0.045	0.048	0.256	-0.033	0.45	0.164	0.53	0.089	0.292	0.135	0.403	0.143
P0AB80	0.029	0.058	-0.389	-0.007	-0.318	0.041	-0.006	0.536	-0.303	-0.007	0.141	0.26
P0AB83	0.1	0.043	0.237	0.349	0.412	0.337	0.536	0.5	0.328	0.103	-0.315	0.497
P0AB85	0.074	0.043	0.294	0.382	0.245	0.532	0.292	0.577	0.103	0.504	0.57	0.682
P0AB87	0.06	0.047	0.108	0.353	0.192	0.562	0.452	0.403	0.186	0.189	0.783	-0.281
P0AB89	0.044	0.039	0.358	0.448	0.335	0.365	0.328	0.48	0.378	0.444	0.145	0.572
P0AB91	0.066	0.046	0.285	0.25	0.394	0.185	-0.091	0.466	0.329	0.315	0.547	0.115
P0AB93	0.042	0.037	0.239	0.025	0.379	0.111	0.358	0.176	0.259	0.073	-0.02	0.068
P0AB96	0.035	0.064	0.518	0.347	0.746	0.63	0.624	0.652	0.562	0.512	0.736	0.408
P0AB98	0.037	0.033	0.421	0.413	0.374	0.57	0.126	0.32	0.109	0.561	0.455	0.575
P0ABA0	0.071	0.026	0.576	0.299	0.464	0.181	0.745	0.092	0.36	0.304	0.331	0.06
P0ABA4	0.056	0.034	0.24	-0.006	0.017	0.362	0.268	0.497	0.07	0.202	0.345	0.34
P0ABA6	0.052	0.038	0.2	-0.074	0.363	0.273	0.063	0.578	0.244	0.266	0.242	0.392
P0ABB0	0.033	0.029	0.405	0.249	0.389	0.37	0.107	0.322	0.29	0.286	0.311	0.351
P0ABB4	0.033	0.054	0.192	0.198	0.049	0.212	0.362	0.336	0.148	0.391	0.013	-0.076
P0ABB8	0.056	0.047	0.267	0.322	0.185	0.464	0.457	0.45	0.122	0.444	0.461	0.559
P0ABC0	0.063	0.048	0.194	0.494	0.474	0.438	0.083	0.073	0.462	0.427	0.792	-0.242
P0ABC3	0.021	0.042	0.37	0.236	0.399	0.416	0.536	0.017	0.222	0.346	0.798	0.43
P0ABC7	0.033	0.045	0.278	0.32	0.18	0.459	0.077	0.43	0.118	0.4	0.277	-0.004
P0ABC9	0.044	0.047	0.43	0.348	0.427	0.432	0.33	0.43	0.296	0.403	0.446	0.818
P0ABD1	0.044	0.056	0.449	0.086	0.532	0.412	0.416	0.428	0.42	0.414	0.233	0.636
P0ABD3	0.051	0.038	0.111	-0.07	-0.084	0.157	0.496	0.191	-0.069	0.199	-0.501	0.305
P0ABD5	0.047	0.044	0.096	0.367	0.125	0.555	0.345	0.218	0.207	0.566	-0.113	0.147
P0ABD8	0.032	0.064	0.325	0.46	0.228	0.582	0.578	0.664	0.331	0.491	-0.395	-0.504
P0ABE2	0.048	0.057	0.226	0.441	0.114	0.426	0.662	0.54	0.272	0.596	0.028	-0.155
P0ABE5	0.017	0.085	0.617	0.479	0.605	0.661	0.447	0.2	0.466	0.46	0.915	0.596
P0ABE9	0.032	0.046	0.692	-0.066	0.66	-0.062	0.272	0.337	0.662	0.005	-0.311	-0.002
P0ABF1	0.022	0.065	0.006	0.075	0.123	0.295	0.368	0.266	-0.026	0.257	0.517	0.507
P0ABF4	0.031	0.031	0.571	0.597	0.026	0.118	-0.342	0.238	0.088	0.253	0.793	0.495
P0ABF6	0.044	0.054	-0.113	0.237	0.132	0.282	-0.015	0.134	0.126	0.51	-0.062	0.289
P0ABF8	0.055	0.044	0.179	0.652	0.112	0.497	0.652	0.779	0.003	0.446	0.491	0.699
P0ABG1	0.042	0.049	0.128	0.388	0.504	0.395	0.281	0.176	0.301	0.335	0.152	0.7
P0ABG4	0.046	0.053	0.309	0.343	0.432	0.402	0.352	0.25	0.282	0.355	0.394	0.021
P0ABG7	0.059	0.043	0.491	0.297	0.558	0.338	0.117	0.43	0.445	0.178	0.617	0.25
P0ABH0	0.05	0.031	0.43	0.067	0.474	0.404	0.364	0.389	0.329	0.484	0.133	0.111
P0ABH4	0.031	0.08	0.322	0.013	0.231	0.636	0.266	0.418	-0.13	0.723	-0.204	0.13
P0ABH7	0.033	0.056	0.322	0.408	0.097	0.376	0.558	0.668	0.183	0.439	0.031	0.151
P0ABH9	0.044	0.037	0.335	0.443	0.244	0.364	0.279	0.407	0.202	0.31	0.205	-0.004
P0ABI4	0.041	0.028	-0.019	0.127	-0.054	0.293	0.646	0.378	-0.104	0.273	0.366	0.491
P0ABI8	0.023	0.062	0.562	0.192	0.444	0.262	0.26	0.498	0.427	0.246	0.393	0.286
P0ABJ1	0.044	0.051	0.444	0.448	0.507	0.636	0.257	0.312	0.304	0.588	0.489	0.801
P0ABJ3	0.039	0.034	0.65	0.74	0.482	0.624	0.504	0.691	0.462	0.637	0.793	0.185
P0ABJ6	0.009	0.018	0.073	0.323	0.229	0.37	0.327	0.189	0.133	-0.015	0.713	-0.143
P0ABJ9	0.025	0.038	0.46	0.508	0.424	0.528	0.442	0.444	0.352	0.461	0.333	0.498
P0ABK2	0.021	0.045	0.13	0.322	0.308	0.365	-0.086	0.188	0.114	0.088	0.167	0.504
P0ABK5	0.043	0.034	0.532	0.553	0.414	0.576	0.496	0.59	0.519	0.497	0.443	0.463
P0ABK7	0.046	0.04	0.345	0.493	0.616	0.215	0.196	-0.004	0.702	0.424	0.301	0.416
P0ABK9	0.067	0.044	0.524	0.188	0.492	0.266	0.433	0.612	0.524	0.422	0.314	0.308
P0ABL1	0.037	0.037	0.09	0.26	0.249	0.312	0.081	-0.109	-0.05	0.449	0.312	0.014
P0ABL3	0.06	0.06	0.188	0.151	0.288	0.379	0.529	0.083	0.223	0.004	0.624	-0.082
P0ABL5	0.065	0.04	0.502	0.057	0.739	0.302	-0.045	0.277	0.628	0.192	0.844	0.511
P0ABL8	0.05	0.055	-0.334	-0.135	0.095	0.085	0.486	0.103	0.018	0.013	-0.101	-0.008
P0ABM1	0.029	0.053	0.246	0.286	0.554	0.41	0.447	0.252	0.445	0.566	-0.164	0.375
P0ABM5	0.029	0.058	0.791	-0.34	0.931	0.294	0.882	-0.391	0.948	-0.256	0.928	0.184
P0ABM9	0.04	0.031	0.648	0.436	0.612	0.462	0.466	0.038	0.436	0.546	0.314	0.411
P0ABN1	0.033	0.025	0.562	-0.035	0.493	-0.112	0.41	-0.039	0.446	-0.254	0.557	-0.136
P0ABN9	0.04	0.036	0.418	0.357	0.48	0.345	0.548	0.499	0.468	0.332	0.568	0.466
P0ABP6	0.041	0.078	0.257	0.302	0.551	0.456	0.177	0.61	0.503	0.094	0.49	0.316
P0ABP8	0.046	0.075	-0.026	-0.068	-0.085	-0.112	0.322	0.586	-0.1	-0.13	0.311	0.36
P0ABQ0	0.067	0.064	0.407	0.466	0.462	0.519	0.547	0.384	0.425	0.421	0.561	0.36
P0ABQ4	0.019	0.05	0.171	-0.259	0.455	-0.181	0.026	0.006	0.508	-0.314	0.788	-0.277
P0ABR1	0.049	0.012	0.538	0.59	0.813	0.802	0.638	0.664	0.718	0.672	0.811	0.921
P0ABR5	0.049	0.057	0.37	0.399	0.334	0.388	0.329	0.526	0.34	0.303	0.179	0.127
P0ABR7	0.043	0.056	0.142	0.03	-0.125	0.267	0.201	0.396	-0.093	0.218	-0.181	0.076
P0ABR9	0.054	0.051	0.147	0.407	-0.083	0.598	0.534	0.405	-0.021	0.545	0.147	0.847
P0ABS1	0.046	0.053	0.327	0.596	0.449	0.69	0.222	0.548	0.568	0.755	0.719	0.553
P0ABS5	0.053	0.05	0.109	0.202	0.105	0.191	0.326	0.341	0.253	0.293	-0.38	0.024
P0ABS8	0.092	0	-0.212	-0.129	-0.011	0.111	0.714	0.203	0.07	0.118	0.382	0.694
P0ABT2	0.054	0.036	0.793	0.704	0.695	0.642	0.36	0.35	0.516	0.828	0.617	0.411
P0ABT5	0.059	0.044	0.058	-0.026	0.124	0.534	0.089	0.292	-0.112	0.245	-0.325	0.24
P0ABT8	0.053	0.066	0.15	-0.21	0.255	0.096	0.502	0.397	0.196	0.25	0.152	0.614
P0ABU0	0.049	0.046	0.443	0.053	0.43	0.16	0.42	0.342	0.33	-0.031	0.5	0.206
P0ABU2	0.074	0.039	0.37	0.44	0.502	0.442	0.24	0.543	0.344	0.502	-0.165	0.361
P0ABU5	0.028	0.055	0.423	0.408	0.405	0.447	0.464	0.593	0.044	0.544	0.46	0.246
P0ABU7	0.025	0.045	0.036	0.324	0.145	0.484	0.402	0.014	0.02	0.481	0.332	0.562
P0ABU9	0.061	0.03	0.465	0.278	0.572	0.493	0.398	0.516	0.513	0.502	-0.017	0.3
P0ABV2	0.028	0.028	0.674	0.32	0.874	0.3	0.167	0.518	0.797	0.365	0.299	-0.077
P0ABV6	0.042	0.035	0.383	0.283	0.389	0.181	-0.053	0.189	0.274	0.165	0.168	0.088
P0ABW0	0.085	0.057	-0.071	-0.427	0.086	-0.109	0.534	0.411	0.204	-0.005	-0.552	-0.375
P0ABW3	0.036	0.036	-0.17	0.041	0.003	0.129	-0.494	0.628	-0.328	0.157	-0.72	0.872
P0ABW5	0.044	0.039	0.37	0.516	0.743	0.36	0.292	0.285	0.622	0.209	0.771	0.697
P0ABW9	0.058	0.036	-0.704	-0.022	-0.622	-0.038	-0.234	0.068	-0.688	-0.322	-0.144	-0.108
P0ABX2	0.045	0.06	0.267	-0.097	-0.114	-0.044	0.746	0.357	0.09	0.241	-0.174	0.249
P0ABX5	0.058	0.058	0.104	0.198	0.062	0.357	0.225	0.704	-0.016	0.161	0.718	-0.02
P0ABX8	0.058	0.032	0.241	0.139	0.316	0.286	0.77	0.338	0.46	0.242	0.613	-0.116
P0ABY2	0.017	0.058	0.264	0.666	0.187	0.256	-0.132	0.378	-0.03	0.608	-0.22	0.075
P0ABY4	0.052	0.069	0.309	0.45	0.284	0.478	-0.4	0.329	-0.064	0.447	0.11	0.828
P0ABY7	0.042	0.047	0.759	0.711	0.41	0.608	0.33	0.26	0.478	0.593	0.327	0.53
P0ABZ1	0.024	0.012	0.105	-0.064	0.384	0.016	0.513	0.435	0.16	0.032	0.5	0.094
P0ABZ4	0.053	0.074	-0.016	-0.369	0.083	-0.29	0.036	0.059	0.128	-0.386	-0.136	0.017
P0ABZ6	0.042	0.035	0.276	-0.321	0.41	-0.03	0.368	0.294	0.262	0.006	0.112	-0.083
P0AC00	0.035	0.035	0.033	0.398	0.033	0.598	0.193	0.51	-0.008	0.482	0.327	0.534
P0AC02	0.037	0.033	0.391	0.177	0.325	0.602	0.668	0.621	0.072	0.534	0.278	0.351
P0AC05	0.069	0.065	0.643	0.117	0.71	0.416	0.784	0.666	0.594	0.34	0.383	0.175
P0AC07	0.056	0.045	0.222	0.291	0.82	0.252	0.826	0.473	0.711	0.555	0.408	0.779
P0AC13	0.046	0.05	0.554	0.104	0.528	0.465	0.702	0.562	0.593	0.36	0.075	-0.124
P0AC16	0.033	0.016	0.436	0.209	0.44	0.461	0.572	0.181	0.471	0.625	0.155	0.47
P0AC19	0.025	0.042	0.254	0.56	0.454	0.425	-0.09	0.569	0.514	0.133	0.613	0.719
P0AC23	0.049	0.06	0.766	0.319	0.702	0.38	0.274	0.552	0.573	0.362	0.553	0.459
P0AC26	0.037	0.056	0.528	-0.216	0.489	0.223	0.359	0.385	0.44	0.149	-0.101	-0.15
P0AC28	0.038	0.066	0.6	0.008	0.742	0.255	0.768	0.507	0.518	0.313	0.686	0.631
P0AC30	0.04	0.043	0.312	0.476	0.548	0.62	0.182	0.242	0.164	0.46	0.879	0.675
P0AC33	0.075	0.042	0.378	0.383	0.339	0.559	0.436	0.48	0.266	0.599	0.406	0.615
P0AC35	0.05	0.06	-0.167	0.682	-0.403	0.63	0.483	0.453	-0.36	0.459	-0.054	-0.225
P0AC38	0.042	0.05	0.247	0.089	0.173	0.26	0.37	0.569	0.183	0.312	0.515	0.227
P0AC41	0.037	0.036	0.093	0.079	0.192	0.14	0.46	0.455	0.212	0.213	0.359	0.197
P0AC44	0.026	0.052	0.498	0.354	0.246	0.794	0.156	0.482	0.246	0.524	0.55	0.464
P0AC47	0.033	0.049	0.385	0.531	0.497	0.608	-0.226	0.588	0.297	0.638	0.336	0.598
P0AC51	0.058	0.047	0.482	0.214	0.61	0.217	0.621	0.64	0.702	0.696	0.351	0.58
P0AC53	0.061	0.047	0.381	0.342	0.35	0.566	0.383	0.396	0.292	0.53	0.413	0.58
P0AC55	0.08	0.062	0.081	-0.07	0.18	0.42	0.264	-0.16	0.194	0.573	0.72	-0.293
P0AC59	0.042	0.051	0.415	0.203	0.423	0.49	0.426	0.429	0.357	0.36	0.434	0.631
P0AC62	0.048	0.072	0.705	0.772	0.566	0.874	0.351	0.541	0.471	0.736	0.858	0.854
P0AC65	0.025	0.049	0.694	0.882	0.213	0.896	0.64	0.9	0.26	0.884	0.795	0.809
P0AC69	0.035	0.043	0.292	0.13	0.154	0.377	-0.16	0.692	0.073	0.264	0.443	0.378
P0AC73	0.06	0.04	0.451	-0.5	0.341	-0.128	0.278	0.608	0.039	0.349	0.312	-0.229
P0AC75	0.045	0.054	0.165	-0.048	0.457	0.13	0.539	0.251	0.308	0.119	0.382	-0.373
P0AC78	0.063	0.063	0.048	0.27	0.092	0.326	0.324	0.422	-0.044	0.192	-0.139	0.187
P0AC81	0.059	0.074	0.404	0.3	0.341	0.572	0.66	0.74	0.453	0.614	0.589	0.881
P0AC84	0.08	0.044	0.651	0.497	0.674	0.587	0.731	0.728	0.618	0.494	0.747	0.702
P0AC86	0.038	0.042	0.288	0.174	0.249	0.187	0.556	0.349	0.166	0.25	0.463	0.326
P0AC88	0.032	0.064	0.279	-0.079	0.105	0.142	0.437	0.561	0.146	0.178	-0.171	0.201
P0AC92	0.158	0.07	0.153	0.171	-0.262	-0.017	-0.211	0.122	-0.21	0.045	-0.341	-0.492
P0AC94	0.038	0.049	0.383	0.107	0.506	0.487	0.014	0.589	0.472	0.398	0.385	0.417
P0AC96	0.047	0.049	0.366	0.672	0.426	0.695	0.358	0.42	0.363	0.617	0.523	0.467
P0AC98	0.037	0.085	0.477	0.035	0.399	0.444	-0.056	0.608	0.266	0.294	-0.084	0.548
P0ACA1	0.03	0.059	0.401	-0.346	0.281	-0.192	0.764	0.435	0.245	-0.341	0.154	0.674
P0ACA3	0.033	0.057	0.51	0.55	0.279	0.439	0.399	0.272	0.195	0.414	-0.01	0.628
P0ACA7	0.058	0.062	0.606	0.05	0.617	0.489	0.603	0.347	0.489	0.608	0.377	0.733
P0ACB0	0.057	0.04	-0.024	0.132	-0.113	0.07	0.429	0.229	-0.143	-0.002	0.183	-0.075
P0ACB2	0.025	0.04	0.164	0.331	0.11	0.303	0.318	0.404	0.169	0.238	0.339	0.593
P0ACB4	0.05	0.033	0.21	0.405	0.538	0.484	0.284	0.43	0.551	0.48	0.516	0.722
P0ACB7	0.03	0.028	0.383	0.309	0.448	0.354	0.523	0.302	0.291	0.139	0.141	0.453
P0ACC1	0.04	0.032	-0.144	0.18	-0.128	0.291	0.125	0.145	-0.286	0.143	-0.266	-0.202
P0ACC3	0.026	0.053	0.731	0.72	0.82	0.754	0.431	0.734	0.824	0.72	0.563	0.448
P0ACC7	0.046	0.039	0.258	0.101	0.352	0.298	-0.001	0.294	0.276	0.192	0.612	0.076
P0ACC9	0.056	0.074	0.037	0.095	0.249	0.432	-0.376	0.352	-0.038	0.478	0.448	0.451
P0ACD2	0.055	0.071	0.266	0.159	0.237	0.492	0.305	0.534	0.133	0.7	-0.45	0.672
P0ACD4	0.086	0.039	0.33	0.506	0.531	0.536	-0.189	0.645	0.55	0.55	-0.167	0.701
P0ACD8	0.054	0.044	0.564	-0.099	0.405	0.183	0.341	0.384	0.486	0.244	0.558	0.297
P0ACE0	0.034	0.035	0.437	0.361	0.057	0.492	0.427	0.558	0.133	0.456	0.242	-0.066
P0ACE3	0.042	0.028	-0.004	-0.148	0.59	-0.481	0.595	0.43	0.784	-0.389	-0.955	-0.866
P0ACE7	0.042	0.05	-0.251	0.423	-0.179	0.452	0.531	0.51	-0.052	0.401	0.486	-0.441
P0ACF0	0.089	0.022	0.301	0.642	0.498	0.028	-0.085	0.024	0.486	0.155	0.779	0.937
P0ACF4	0.1	0.033	0.461	0.602	0.468	0.143	-0.167	0.005	0.341	0.142	0.662	0.385
P0ACF8	0.058	0.036	0.274	0.005	0.383	0.364	0.687	0.366	0.526	0.456	0.538	-0.093
P0ACG1	0.045	0.052	0.744	0.375	0.789	0.594	0.638	0.218	0.781	0.554	0.409	-0.566
P0ACG4	0.02	0.04	0.43	-0.616	0.772	-0.662	0.076	0.378	0.824	-0.685	-0.557	-0.76
P0ACG6	0.02	0.02	0.884	-0.095	0.872	-0.195	0.75	0.582	0.815	-0.192	-0.169	-0.261
P0ACG8	0.075	0.075	0.522	0.106	0.77	0.506	0.299	0.55	0.614	0.162	0.937	0.513
P0ACH1	0.054	0.076	-0.34	-0.228	0.438	0.192	0.774	0.878	0.448	0.07	-0.476	-0.617
P0ACH5	0.039	0.031	0.479	0.319	0.614	0.478	0.278	0.53	0.58	0.538	0.379	0.191
P0ACH8	0.056	0.033	0.592	-0.055	0.67	0.232	0.416	0.531	0.392	0.164	0.264	0.051
P0ACI0	0.028	0.038	0.362	0.233	0.431	0.04	0.632	0.65	0.312	0.052	0.822	0.56
P0ACI3	0.071	0.051	0.344	0.143	0.282	0.325	0.533	0.659	0.306	0.368	-0.057	0.566
P0ACI6	0.059	0.059	0.62	0.056	0.656	0.391	0.586	0.795	0.345	0.422	0.529	0.425
P0ACJ0	0.061	0.055	0.008	0.556	0.443	0.424	0.14	-0.094	0.396	0.304	0.393	-0.045
P0ACJ5	0.059	0.046	-0.298	0.162	0.241	0.261	-0.111	0.386	-0.054	0.379	0.629	0.174
P0ACJ8	0.057	0.081	0.325	-0.024	0.303	0.107	0.478	0.368	0.373	0.126	-0.418	0.176
P0ACK2	0.045	0.019	0.23	0.243	0.332	0.43	0.644	0.3	0.341	0.335	0.757	0.588
P0ACK5	0.075	0.071	0.446	0.338	0.56	0.437	0.478	0.7	0.298	0.496	0.759	0.919
P0ACK8	0.066	0.021	0.227	0.208	0.362	0.239	0.359	0.069	0.34	0.26	0.217	0.632
P0ACL0	0.032	0.048	0.534	0.205	0.392	0.204	0.237	0.488	0.25	0.295	0.886	0.474
P0ACL2	0.023	0.027	-0.158	0.1	0.308	0.019	0.477	-0.289	0.021	0.101	-0.018	-0.158
P0ACL5	0.039	0.047	0.292	0.48	0.412	0.443	0.19	0.296	0.512	0.668	0.478	0.702
P0ACL7	0.05	0.047	0.307	0.408	0.252	0.232	0.706	0.543	0.436	0.528	0.314	0.102
P0ACL9	0.012	0.051	0.369	0.37	0.56	0.342	0.582	-0.148	0.512	0.261	0.518	0.682
P0ACM2	0.035	0.035	0.114	-0.058	0.34	0.217	0.348	0.464	0.288	-0.099	0.441	-0.256
P0ACM5	0.06	0.028	0.183	0.42	0.335	0.346	0.649	0.722	0.336	0.482	0.26	0.098
P0ACM9	0.072	0.085	0.404	0.23	0.432	0.336	0.608	0.37	0.489	0.424	0.603	0.544
P0ACN2	0.063	0.056	0.278	0.331	0.182	0.699	0.605	0.39	0.169	0.56	0.72	-0.059
P0ACN4	0.037	0.048	0.67	0.348	0.375	0.563	0.631	0.765	0.254	0.53	0.437	0.445
P0ACN7	0.056	0.038	0.445	0.024	0.325	0.098	0.566	0.231	0.337	0.036	0.524	0.768
P0ACP1	0.036	0.039	0.08	0.445	0.001	0.472	0.071	0.336	-0.213	0.52	0.344	0.33
P0ACP5	0.045	0.051	0.294	0.021	0.316	0.032	0.55	0.276	0.233	-0.007	0.001	-0.01
P0ACP7	0.032	0.07	0.321	0.187	0.474	0.519	0.35	0.28	0.248	0.332	-0.161	-0.407
P0ACQ0	0.033	0.03	0.133	0.231	0.154	0.496	0.423	0.354	0.278	0.516	-0.129	0.236
P0ACQ4	0.052	0.043	-0.068	-0.017	0.052	0.109	0.504	0.534	0.02	0.335	-0.061	-0.145
P0ACQ7	0.064	0.042	0.584	0.319	0.344	0.601	0.636	0.519	0.333	0.508	0.551	0.598
P0ACR0	0.058	0.068	0.363	0.396	0.442	0.664	0.348	0.608	0.58	0.664	0.176	0.526
P0ACR2	0.058	0.039	0.267	0.103	0.308	0.29	0.398	0.324	0.355	0.186	0.423	0.528
P0ACR4	0.044	0.031	-0.306	0.099	0.013	0.293	0.371	0.438	0.067	0.293	-0.039	-0.171
P0ACR7	0.042	0.052	-0.12	-0.215	0.152	-0.13	0.613	0.533	0.012	-0.087	0.48	-0.384
P0ACR9	0.051	0.034	-0.013	0.826	0.18	0.674	0.479	0.638	-0.076	0.657	0.478	-0.393
P0ACS2	0.058	0.058	0.145	0.277	0.085	0.413	0.082	-0.075	0.013	0.261	0.771	0.442
P0ACS5	0.071	0.035	0.708	0.684	0.684	0.584	0.792	0.414	0.709	0.512	0.52	0.525
P0ACS7	0.047	0.054	0.266	0.24	0.302	0.364	0.519	0.614	0.454	0.512	0.571	0.547
P0ACS9	0.051	0.065	0.336	0.318	0.702	0.539	0.676	0.484	0.658	0.318	0.858	0.489
P0ACT2	0.032	0.05	0.73	-0.073	0.799	0.352	0.602	-0.058	0.646	0.411	0.774	0.584
P0ACT6	0.056	0.056	0.363	0.508	0.442	0.231	0.723	0.79	0.548	0.443	0.457	0.154
P0ACU0	0.027	0.022	0.257	-0.104	0.357	0.371	0.653	0.444	0.288	0.114	0.38	-0.157
P0ACU2	0.071	0.075	0.584	0.358	0.648	0.608	0.676	0.69	0.684	0.584	0.422	0.703
P0ACU7	0.037	0.042	0.262	0.246	0.498	0.432	0.634	0.667	0.473	0.444	0.012	0.489
P0ACV0	0.049	0.069	0.509	0.565	0.636	0.596	0.528	0.488	0.592	0.546	0.126	-0.031
P0ACV2	0.062	0.033	0.53	0.452	0.6	0.498	0.428	0.356	0.614	0.567	0.274	0.634
P0ACV4	0.039	0.049	0.558	0.765	0.492	0.813	0.314	0.305	0.246	0.619	0.795	0.899
P0ACV8	0.037	0.062	0.686	0.758	0.338	0.686	0.926	0.658	0.532	0.8	-0.493	0.474
P0ACW0	0.098	0.039	0.86	0.076	0.854	-0.163	-0.592	0.433	0.756	-0.056	0.797	-0.713
P0ACW2	0.08	0.011	0.341	0.573	0.34	0.495	0.132	0.248	-0.052	0.273	0.794	0.808
P0ACW4	0.193	0.07	0.817	0.492	0.848	0.514	0.878	0.429	0.887	0.659	0.868	0.221
P0ACW6	0.108	0.068	0.396	0.618	0.782	0.768	0.894	0.891	0.551	0.656	0.299	-0.283
P0ACW8	0.098	0	0.658	0.39	0.52	-0.41	0.121	0.084	0.542	-0.572	0.681	-0.487
P0ACX0	0.081	0.108	0.662	0.656	0.538	0.844	0.69	0.714	0.43	0.628	0.682	-0.093
P0ACX3	0.089	0.099	0.74	0.532	0.671	0.774	0.483	0.56	0.678	0.714	-0.181	0.11
P0ACX5	0.043	0.087	0.777	0.311	0.692	0.518	0.772	0.864	0.752	0.438	0.955	0.923
P0ACX9	0.032	0.032	0.712	0.032	0.592	-0.312	0.722	0.388	0.69	0.092	0.959	-0.347
P0ACY1	0.066	0.071	0.046	0.091	0.03	0.414	0.721	0.578	-0.21	0.444	-0.184	0.256
P0ACY3	0.064	0.043	0.33	0.365	0.318	0.428	0.358	0.566	0.204	0.349	0.314	0.413
P0ACY6	0.101	0.068	0.63	0.107	0.27	0.078	0.738	0.62	0.325	0.29	0.451	0.451
P0ACY9	0.073	0.042	0.302	0.214	0.833	0.57	0.426	0.228	0.832	0.227	0.625	-0.459
P0ACZ2	0.061	0.047	0.36	0.156	0.482	0.325	0.097	-0.238	0.497	0.194	0.382	-0.253
P0ACZ4	0.078	0.059	0.304	-0.023	0.335	0.461	0.475	0.672	0.197	0.392	0.078	-0.201
P0ACZ8	0.079	0.04	0.474	0.286	0.594	0.396	0.32	0.602	0.493	0.285	0.222	0.079
P0AD01	0.054	0.038	0.44	0.299	0.424	0.465	0.276	0.474	0.39	0.65	0.182	0.751
P0AD03	0.044	0.054	0.213	0.215	0.624	0.306	0.479	0.149	0.452	0.322	0.723	0.702
P0AD05	0.045	0.05	0.48	0.708	0.612	0.802	0.487	0.363	0.476	0.756	0.887	0.458
P0AD07	0.068	0.068	0.164	0.326	0.024	0.192	0.375	0.238	-0.251	0.041	0.019	-0.823
P0AD10	0.06	0.06	0.422	0.73	0.438	0.602	0.003	0.362	0.439	0.612	0.689	0.8
P0AD12	0.058	0.04	0.31	0.472	0.404	0.519	0.512	0.364	0.017	0.558	0.595	0.337
P0AD14	0.064	0.046	0.293	0.008	0.294	0.131	0.576	0.547	0.082	0.147	0.471	0.225
P0AD17	0.056	0.031	0.526	0.482	0.604	0.534	0.515	0.206	0.668	0.44	0.338	0.843
P0AD19	0.048	0.052	0.295	-0.367	0.41	0.043	0.392	0.47	0.386	0.135	0.445	-0.314
P0AD21	0.053	0.035	0.182	0.035	0.16	-0.03	-0.019	-0.021	-0.035	0.141	0.355	0.483
P0AD24	0.027	0.053	0.855	-0.122	0.761	-0.04	0.62	0.186	0.83	0.365	0.802	-0.834
P0AD27	0.027	0.048	0.36	0.298	0.461	0.497	0.424	0.38	0.295	0.415	0.204	0.261
P0AD30	0.056	0.063	0.253	0.634	0.368	0.578	0.476	0.32	0.34	0.483	-0.079	0.066
P0AD33	0.021	0.085	0.711	0.82	0.824	0.844	0.524	0.53	0.668	0.653	0.443	0.909
P0AD37	0.053	0.053	-0.183	0.531	-0.03	0.649	-0.138	0.28	-0.193	-0.046	0.116	0.037
P0AD40	0.111	0.056	-0.524	-0.538	0.256	0.266	0.328	0.242	-0.278	-0.287	0.967	0.687
P0AD42	0.047	0.057	-0.367	0.414	-0.054	0.425	0.6	0.508	-0.049	0.387	0.714	0.883
P0AD44	0.03	0.03	0.401	0.336	0.398	0.254	0.196	0.099	0.295	0.058	0.874	0.701
P0AD49	0.035	0.009	0.629	0.193	0.843	0.409	0.393	0.192	0.728	0.491	0.692	0.064
P0AD53	0.079	0.044	0.085	0.006	0.022	0.239	0.698	0.56	0.125	0.402	-0.484	0.739
P0AD57	0.037	0.031	0.301	0.195	0.34	0.346	0.409	0.5	0.229	0.286	0.548	0.6
P0AD59	0.051	0.045	0.367	-0.348	0.473	-0.169	0.374	-0.705	0.52	-0.353	-0.009	-0.535
P0AD61	0.051	0.038	0.256	0.376	0.315	0.283	0.184	0.543	0.358	0.294	0.003	0.327
P0AD65	0.046	0.043	0.343	0.182	0.365	0.27	0.325	0.302	0.239	0.199	0.32	-0.051
P0AD68	0.049	0.058	0.16	0.31	0.207	0.259	0.348	0.508	0.236	0.243	-0.057	0.511
P0AD70	0.062	0.039	0.055	0.01	0.078	0.085	0.025	0.2	0.073	0.106	0.472	0.66
P0AD79	0	0	0.379	-0.053	0.235	0.347	0.707	0.676	0.529	0.491	0.991	0.428
P0AD83	0.159	0.182	0.708	0.48	0.474	0.764	0.073	0.632	0.624	0.806	0.815	0.967
P0AD89	0.042	0.125	0.916	-0.141	0.993	-0.258	0.897	0.342	1	-0.64	-1	1
P0AD96	0.065	0.049	0.536	0.382	0.558	0.266	0.373	0.495	0.558	0.468	0.438	0.295
P0AD99	0.023	0.046	0.076	0.043	0.115	0.286	0.198	0.438	0.157	0.307	0.001	0.065
P0ADA1	0.048	0.034	0.206	0.364	0.628	0.522	0.327	-0.14	0.453	0.528	0.341	0.166
P0ADA3	0.04	0.055	0.175	0.079	0.54	0.4	0.22	0.218	0.139	0.444	0.253	-0.162
P0ADA5	0.042	0.052	0.219	0.459	-0.027	0.608	0.21	0.509	-0.131	0.66	0.378	-0.044
P0ADA7	0.042	0.042	0.184	-0.018	0.334	0.107	0.445	-0.083	0.447	0.221	0.866	0.642
P0ADB1	0.045	0.036	0.211	0.581	0.422	0.534	0.46	0.37	0.479	0.562	0.455	0.049
P0ADB4	0.073	0.049	0.774	0.875	0.722	0.84	0.455	0.81	0.566	0.83	0.997	0.984
P0ADB7	0.042	0	-0.238	0.827	0.504	0.624	0.399	-0.225	0.652	0.324	0.822	-0.257
P0ADC1	0.052	0.036	0.414	0.353	0.418	0.398	0.012	0.582	0.258	0.305	0.445	0.078
P0ADC3	0.05	0.035	0.174	-0.049	0.392	0.304	0.433	0.421	0.218	0.161	0.612	0.537
P0ADC6	0.05	0.061	0.304	0.144	0.276	0.32	0.322	0.439	0.14	0.269	0.802	0.276
P0ADC8	0.045	0.045	-0.191	0.136	-0.221	0.092	0.554	-0.162	0.001	-0.16	0.775	-0.196
P0ADD5	0.051	0.043	0.443	0.077	0.711	0.238	0.417	0.495	0.628	0.18	0.061	-0.189
P0ADD7	0.05	0.046	0.143	0.566	0.292	0.656	0.5	0.508	0.116	0.556	0.482	0.536
P0ADD9	0.065	0.13	0.478	0.205	0.396	0.101	-0.818	-0.61	0.027	0.412	0.945	0.922
P0ADE2	0.044	0.103	-0.174	0.109	-0.558	0.081	0.85	-0.437	-0.442	0.53	-0.824	0.359
P0ADE4	0.057	0.059	0.112	0.103	0.155	0.199	0.477	0.598	0.098	0.324	0.026	0.307
P0ADE6	0.094	0.047	0.615	0.716	0.554	0.576	0.625	0.65	0.654	0.778	0.729	0.312
P0ADE8	0.046	0.055	0.09	0.341	0.256	0.474	0.351	0.676	0.069	0.442	-0.17	0.124
P0ADF6	0.043	0.048	0.36	0.453	0.29	0.576	0.536	0.564	0.31	0.512	0.47	0.275
P0ADF8	0.042	0.042	0.878	0.359	0.819	0.675	0.79	0.74	0.824	0.758	0.785	0.45
P0ADG1	0	0.046	-0.009	-0.339	0.153	-0.408	0.285	-0.195	-0.118	-0.509	-0.185	-0.67
P0ADG4	0.026	0.045	0.528	0.494	0.307	0.458	0.296	0.417	0.378	0.486	0.493	0.53
P0ADG7	0.037	0.045	0.594	0.013	0.648	0.105	0.695	0.3	0.6	0.222	0.23	0.289
P0ADH5	0.1	0.065	0.612	0.639	0.564	0.672	0.53	0.566	0.606	0.588	0.717	0.658
P0ADH7	0.066	0.03	0.146	0.383	0.069	0.268	0.356	0.48	0.043	0.299	0.042	-0.579
P0ADI0	0.051	0.046	0.286	0.179	0.341	0.309	0.484	0.263	0.22	0.208	0.416	0.571
P0ADI4	0.035	0.039	0.457	0.105	0.266	0.291	0.375	0.34	0.21	0.508	0.423	0.386
P0ADI7	0.069	0.027	0.327	0.03	0.352	0.215	0.141	0.022	0.176	0.167	0.334	-0.062
P0ADI9	0.019	0.029	0.207	-0.112	0.358	-0.328	0.532	0.655	0.18	-0.069	0.412	-0.377
P0ADJ3	0.032	0.048	0.198	0.032	-0.252	0.106	0.745	0.165	-0.511	-0.214	-0.005	0.906
P0ADJ5	0.063	0.095	0.339	-0.42	0.449	0.03	0.946	0.407	0.462	-0.124	0.984	0.707
P0ADJ8	0.055	0.069	0.86	0.752	0.753	0.714	0.85	0.852	0.848	0.684	0.994	0.983
P0ADK0	0.025	0.038	0.035	0.455	0.241	0.642	0.054	0.322	0.066	0.64	0.491	0.293
P0ADK4	0.065	0.075	0.603	0.757	0.5	0.824	0.854	0.716	0.332	0.844	0.894	0.866
P0ADK6	0.071	0.05	0.307	0.168	0.468	0.058	0.498	0.616	0.349	0.246	0.687	0.443
P0ADK8	0.092	0.075	0.664	0.32	0.72	0.494	0.513	0.514	0.646	0.253	0.277	0.179
P0ADL3	0.06	0.053	0.098	0.09	0.158	0.42	-0.017	0.098	-0.244	0.39	-0.087	-0.233
P0ADL6	0.05	0.033	-0.052	0.141	-0.136	0.108	0.54	0.424	-0.012	0.041	0.871	0.769
P0ADM0	0.113	0.07	0.552	0.149	0.806	-0.073	0.6	0.118	0.818	0.059	0.7	0.267
P0ADM4	0.045	0.018	0.42	0.247	0.702	0.414	0.766	0.848	0.622	0.322	0.89	0.776
P0ADM6	0.073	0.073	0.636	0.691	0.728	0.768	0.598	0.766	0.613	0.7	0.724	0.355
P0ADN0	0.052	0.035	0.268	0.112	0.284	0.341	0.579	0.394	0.18	0.285	0.221	0.546
P0ADN2	0.036	0.036	-0.128	0.046	0.408	0.558	0.682	0.804	0.57	0.651	-0.095	0.298
P0ADN6	0.075	0.045	0.848	0.804	0.485	0.666	0.802	0.784	0.534	0.549	0.904	0.972
P0ADP0	0.046	0.055	0.443	-0.09	0.534	0.173	0.673	0.502	0.458	0.231	0.487	0.877
P0ADP2	0.039	0.065	-0.103	0.159	-0.102	0.244	0.088	0.027	-0.188	-0.086	0.017	0.444
P0ADP5	0.054	0.054	0.185	0.182	0.184	0.278	0.342	0.597	0.061	0.118	0.608	0.492
P0ADP7	0.045	0.045	-0.063	0	0.116	-0.037	0.206	-0.11	0.168	0.076	0.796	-0.27
P0ADP9	0.101	0.045	0.708	0.384	0.692	0.528	0.665	-0.181	0.489	0.804	0.744	-0.256
P0ADQ2	0.061	0.049	0.283	0.175	0.322	0.568	0.536	0.531	0.236	0.636	0.566	0.378
P0ADR0	0.113	0.056	0.622	0.093	0.55	0.008	0.769	0.503	0.492	-0.053	0.844	-0.165
P0ADR2	0.031	0.092	0.726	0.454	0.48	0.465	0.804	0.787	0.208	0.502	0.55	0.368
P0ADR6	0.036	0.052	0.406	0.472	0.52	0.722	0.344	0.514	0.488	0.614	0.421	0.417
P0ADR8	0.044	0.066	0.163	0.417	0.082	0.518	0.58	0.478	0.19	0.524	0.342	-0.073
P0ADS2	0.046	0.046	0.538	0.52	0.426	0.662	0.688	-0.047	0.538	0.633	-0.237	0.523
P0ADS6	0.073	0.033	0.278	0.284	0.53	0.378	0.32	0.212	0.602	0.384	-0.005	0.168
P0ADS9	0.075	0.054	0.06	-0.051	0.122	-0.122	0.432	0.605	0.341	-0.096	0.396	0.202
P0ADT5	0.036	0.044	0.114	0.124	0.142	0.389	0.512	0.626	0.146	0.423	0.067	0.097
P0ADT8	0.058	0.053	0.688	0.698	0.702	0.673	0.734	0.787	0.698	0.698	0.672	0.479
P0ADU2	0.058	0.029	0.492	0.121	0.358	0.315	0.473	0.606	0.212	0.355	0.379	0.671
P0ADU5	0.054	0.054	-0.11	0.454	0.095	0.422	0.361	0.26	-0.05	0.296	0.761	0.26
P0ADU7	0.057	0.021	-0.37	-0.101	-0.088	0.364	-0.495	-0.442	-0.188	-0.07	-0.126	-0.037
P0ADV1	0.081	0.049	0.701	0.528	0.712	0.416	0.826	0.238	0.786	0.584	0.603	0.765
P0ADV5	0.054	0.045	-0.113	0.363	-0.074	0.442	0.408	0.304	-0.211	0.638	-0.028	0.339
P0ADV7	0.028	0.043	0.46	0.009	0.578	0.201	0.576	0.252	0.659	0.114	0.422	0.708
P0ADV9	0.058	0.031	0.497	0.479	0.59	0.646	-0.14	0.686	0.466	0.648	0.678	0.686
P0ADW3	0.023	0.03	0.837	0.426	0.752	0.614	0.607	-0.024	0.604	0.658	-0.141	0.714
P0ADW6	0.036	0.049	0.255	0.206	0.077	0.099	0.666	0.559	-0.144	0.186	0.636	0.564
P0ADW8	0.061	0.091	0.442	0.9	0.33	0.925	-0.402	-0.395	0.542	0.894	0.667	0.928
P0ADX1	0.052	0.052	0.316	0.343	0.411	0.185	0.466	0.511	0.499	0.353	0.081	0.793
P0ADX5	0.073	0.036	-0.652	-0.843	-0.402	-0.67	-0.746	0.034	-0.579	-0.71	-0.386	0.948
P0ADX7	0.096	0.027	0.417	0.358	0.654	0.36	0.63	0.514	0.436	0.616	-0.2	0.37
P0ADX9	0.051	0.056	0.037	0.228	0.277	0.267	0.375	-0.007	0.243	0.082	0.411	0.674
P0ADY1	0.05	0.037	0.516	-0.165	0.441	0.006	0.474	0.494	0.368	0.198	0.354	-0.021
P0ADY3	0.041	0.041	0.435	-0.028	0.455	0.095	0.46	0.618	0.616	0.348	-0.679	-0.707
P0ADY7	0.051	0.059	0.324	0.55	0.282	0.181	0.038	0.213	0.153	0.098	0.134	-0.215
P0ADZ0	0.11	0.03	-0.428	0.434	-0.06	0.344	-0.007	-0.194	-0.116	0.284	0.075	-0.24
P0ADZ4	0.045	0.034	-0.576	-0.307	-0.425	-0.09	0.256	-0.136	-0.655	-0.282	-0.78	-0.304
P0ADZ7	0.055	0.055	0.608	0.692	0.607	0.854	0.534	0.795	0.499	0.702	0.543	0.816
P0AE01	0.033	0.045	0.154	0.028	0.327	-0.006	0.268	0.245	0.457	0.235	-0.071	0.427
P0AE06	0.053	0.025	0.228	0.058	0.38	0.185	0.55	0.185	0.373	0.227	-0.055	0.32
P0AE08	0.053	0.07	0.357	0.573	0.291	0.63	0.695	0.429	0.228	0.476	-0.302	0.845
P0AE12	0.048	0.043	0.401	0.219	0.314	0.332	0.411	0.397	0.223	0.4	0.584	0.62
P0AE14	0.067	0.06	0.148	-0.023	0.478	0.27	0.098	0.296	0.315	0.402	0.726	0.591
P0AE16	0.063	0.057	0.31	0.079	0.419	0.194	0.414	0.43	0.417	0.184	0.122	0.079
P0AE18	0.038	0.045	0.457	0.4	0.319	0.326	0.63	0.414	0.477	0.408	0.812	0.507
P0AE22	0.08	0.068	0.379	0.54	0.314	0.292	0.676	0.381	0.28	0.3	0.266	-0.277
P0AE24	0.038	0.038	0.614	0.303	0.68	0.341	0.474	0.496	0.668	0.247	0.36	0.482
P0AE28	0.062	0.044	0.19	0.274	0.068	0.238	0.608	0.71	-0.098	0.404	0.732	0.828
P0AE30	0.054	0.032	0.312	-0.097	0.184	0.268	0.268	0.453	0.189	0.244	0.553	0.255
P0AE34	0.055	0.046	0.282	0.1	0.439	0.294	0.5	0.388	0.434	0.184	0.181	0.402
P0AE37	0.084	0.044	0.158	0.098	0.246	0.32	0.59	0.622	0.126	0.167	0.681	0.664
P0AE39	0.066	0.02	0.448	0.31	0.402	0.474	0.315	0.391	0.188	0.534	0.516	0.281
P0AE42	0.096	0.058	0.384	0.152	0.438	0.38	0.867	0.796	0.784	0.769	0.412	-0.01
P0AE45	0.029	0.038	0.378	0.352	0.306	0.462	0.524	0.58	0.241	0.367	0.607	0.706
P0AE48	0.035	0.062	0.209	-0.026	-0.084	0.259	0.443	0.521	-0.111	0.123	-0.263	0.675
P0AE52	0.077	0.103	0.421	0.298	0.319	0.485	0.576	0.433	0.232	0.47	0.002	-0.074
P0AE56	0.062	0.062	0.408	-0.356	0.017	-0.137	0.833	0.93	0.256	0.445	0.129	0.249
P0AE58	0.023	0.061	0.135	-0.082	0.361	0.018	0.414	0.63	0.314	0.012	0.062	0.223
P0AE63	0.118	0.026	-0.038	0.578	0.008	0.72	0.75	0.512	-0.062	0.744	-0.153	0.466
P0AE67	0.078	0.031	-0.073	0.302	0.234	0.387	0.059	0.163	0.202	0.314	0.107	0.297
P0AE70	0.081	0.072	0.673	0.694	0.78	0.732	0.604	0.52	0.717	0.824	0.347	0.567
P0AE72	0.049	0.049	0.506	0.7	0.145	0.49	0.021	0.58	-0.312	0.225	0.993	0.84
P0AE74	0.045	0.053	0.629	0.365	0.416	0.541	0.577	0.37	0.312	0.449	0.853	0.559
P0AE76	0.072	0.066	0.059	0.07	0.472	0.292	0.691	0.217	0.421	0.286	0.855	0.866
P0AE78	0.062	0.027	0.19	0.445	0.298	0.428	0.399	0.524	0.357	0.638	0.566	0.478
P0AE82	0.026	0.05	0.266	0.49	0.291	0.542	0.31	0.536	0.2	0.489	0.449	0.21
P0AE85	0.036	0.03	0.426	0.028	0.472	0.295	0.744	0.366	0.528	0.494	-0.403	-0.203
P0AE88	0.047	0.043	0.128	0.132	0.514	0.027	0.403	0.35	0.235	0.136	0.611	-0.22
P0AE91	0.096	0.038	0.427	0.119	0.491	0.321	0.531	0.223	0.49	0.066	0.49	0.122
P0AE95	0.062	0.07	0.158	-0.087	0.386	-0.035	0.756	0.682	0.17	-0.062	0.359	0.006
P0AE98	0.051	0.043	0.187	0.692	0.458	0.807	0.026	0.588	0.32	0.764	0.616	0.6
P0AEA2	0.054	0.047	0.226	-0.143	0.378	0.226	0.312	0.113	0.103	0.113	0.445	0.698
P0AEA5	0.03	0.037	0.505	0.634	0.626	0.659	0.57	0.788	0.592	0.618	0.356	0.613
P0AEA8	0.035	0.044	0.331	0.477	0.375	0.388	0.472	0.449	0.144	0.368	0.084	0.479
P0AEB0	0.021	0.031	0.367	0.192	0.538	0.306	0.492	0.287	0.536	0.129	0.518	0.147
P0AEB2	0.06	0.052	0.47	0.558	0.314	0.596	0.295	0.414	0.15	0.536	0.022	0.28
P0AEB5	0.064	0.052	0.742	0.536	0.758	0.637	0.608	0.537	0.714	0.58	0.888	0.754
P0AEB7	0.026	0.053	0.128	0.7	-0.436	0.638	0.435	0.123	-0.562	0.624	0.493	0.541
P0AEC0	0.05	0.052	0.158	0.302	0.162	0.382	0.469	0.236	0.171	0.264	0.428	-0.198
P0AEC3	0.055	0.039	0.383	0.347	0.431	0.456	0.384	0.482	0.353	0.4	0.439	0.374
P0AEC5	0.047	0.033	0.372	0.212	0.304	0.329	0.458	0.51	0.249	0.356	0.211	0.408
P0AEC8	0.055	0.031	0.354	0.244	0.566	0.397	0.47	0.298	0.54	0.426	0.781	0.528
P0AED0	0.042	0.035	0.239	-0.159	0.276	0.22	0.704	0.212	0.382	0.12	0.561	-0.014
P0AED5	0.055	0.041	0.376	0.29	0.445	0.28	0.445	0.57	0.235	0.52	0.604	-0.097
P0AED7	0.069	0.051	0.017	0.209	0.4	0.421	0.28	0.62	0.297	0.529	0.452	0.141
P0AED9	0.053	0.055	0.185	0.413	0.335	0.524	0.479	0.556	0.154	0.555	0.332	0.481
P0AEE1	0.081	0.043	0.388	0.209	0.482	0.441	0.405	0.531	0.41	0.398	0.18	0.258
P0AEE3	0.025	0.048	0.298	0.286	0.41	0.157	0.147	0.374	0.253	0.159	0.112	0.301
P0AEE5	0.066	0.024	0.17	0.394	0.28	0.295	0.445	0.338	0.302	0.241	0.606	0.511
P0AEE8	0.079	0.047	0.333	0.318	0.345	0.738	0.182	0.506	0.155	0.554	0.455	0.746
P0AEF0	0.061	0.029	0.263	0.095	0.24	0.211	0.458	0.057	0.3	0.357	0.277	0.129
P0AEF4	0.049	0.04	-0.006	0.298	0.074	-0.174	0.163	0.162	0.139	-0.097	0.437	0.048
P0AEF8	0.027	0.068	0.242	0.21	0.336	0.454	0.488	0.281	0.308	0.39	0.613	0.202
P0AEG1	0.03	0.067	0.512	0.036	0.222	0.329	0.058	-0.069	0.076	0.17	0.569	0.409
P0AEG4	0.043	0.062	0.076	0.496	0.041	0.544	0.335	0.65	0.117	0.546	-0.231	-0.152
P0AEG6	0.102	0.051	0.799	0.368	0.718	0.55	0.616	0.668	0.624	0.626	0.715	0.435
P0AEG8	0.048	0.016	-0.308	0.733	-0.519	0.878	0.298	0.725	-0.49	0.764	-0.667	0.831
P0AEH1	0.08	0.067	0.514	0.328	0.592	0.412	0.688	0.516	0.532	0.364	0.324	0.169
P0AEH3	0.059	0.059	-0.122	0.544	-0.024	0.699	0.642	0.535	-0.142	0.686	0.27	0.304
P0AEH5	0.069	0.04	0.344	-0.3	0.748	-0.096	0.751	0.658	0.71	0.428	0.48	0.229
P0AEH8	0.052	0.046	0.042	0.018	0.087	-0.099	0.694	0.192	-0.083	-0.052	-0.216	-0.125
P0AEI1	0.03	0.036	0.496	0.162	0.275	0.155	0.506	0.51	0.356	0.236	0.015	0.284
P0AEI4	0.043	0.045	0.258	0.098	0.241	0.215	0.496	0.383	0.495	0.396	0.379	0.191
P0AEI6	0.046	0.046	0.183	0.051	0.238	0.72	0.713	0.762	0.028	0.595	0.915	0.865
P0AEJ0	0.039	0.043	0.331	0.204	0.212	0.44	0.346	0.324	0.102	0.251	0.731	0.317
P0AEJ2	0.051	0.049	0.354	0.167	0.28	0.321	0.5	0.524	0.076	0.346	0.24	0.491
P0AEJ4	0.049	0.04	0.438	0.206	0.369	0.206	0.401	0.494	0.236	0.218	0.664	0.571
P0AEJ6	0.04	0.053	-0.011	-0.06	0.169	0.188	0.25	0.332	0.215	0.24	0.169	0.29
P0AEJ8	0.032	0.021	0.518	0.22	0.768	-0.223	0.236	0.226	0.564	0.134	0.502	0.748
P0AEK0	0.041	0.036	0.009	-0.455	0.337	0.062	0.083	0.381	0.011	0.072	0.107	0.536
P0AEK2	0.037	0.057	-0.207	0.286	-0.218	-0.071	0.348	0.075	-0.004	-0.027	-0.458	-0.156
P0AEK4	0.038	0.057	0.636	0.562	0.462	0.481	0.52	0.532	0.453	0.444	-0.013	0.086
P0AEK7	0.069	0.051	0.654	0.496	0.641	0.75	0.652	0.869	0.522	0.722	0.918	0.73
P0AEL0	0.033	0.057	0.503	0.567	0.712	0.742	0.426	0.713	0.661	0.642	0.673	0.736
P0AEL3	0.08	0.08	0.882	0.441	0.734	0.52	0.052	0.253	0.408	0.564	0.586	-0.269
P0AEL6	0.05	0.016	0.352	-0.037	0.44	-0.037	0.67	0.37	0.388	0.07	0.413	0.244
P0AEL8	0.081	0.033	0.062	0.258	0.278	0.181	0.221	0.13	0.071	0.108	-0.35	-0.316
P0AEM0	0.034	0.047	0.224	-0.087	0.015	0.373	0.117	0.266	-0.046	0.007	0.625	0.759
P0AEM4	0.052	0.052	-0.034	-0.23	0.596	-0.298	-0.134	-0.462	-0.084	0.203	0.553	0.778
P0AEM6	0.038	0.021	0.052	0.203	0.302	0.203	0.504	0.498	0.165	0.227	0.471	0.653
P0AEM9	0.075	0.075	0.172	0.215	0.244	0.073	0.595	0.453	0.347	0.18	0.839	0.146
P0AEN1	0.06	0.034	0.04	0.204	0.264	0.269	0.522	0.341	0.183	0.379	0.05	0.18
P0AEN4	0.033	0.025	0.507	0.743	0.644	0.863	0.81	0.654	0.459	0.832	0.52	0.538
P0AEN8	0.086	0.071	0.138	0.112	0.349	0.501	0.362	0.066	0.282	0.349	-0.225	0.495
P0AEP1	0.039	0.047	0.529	0.403	0.486	0.532	0.55	0.442	0.381	0.271	0.136	0.627
P0AEP3	0.066	0.066	0.249	0.418	0.242	0.2	0.553	0.358	0.181	0.234	0.187	0.425
P0AEP7	0.042	0.037	0.317	0.338	0.315	0.38	0.508	0.448	0.351	0.352	0.004	0.484
P0AEP9	0.054	0.05	0.24	0.224	0.391	0.451	0.212	0.411	0.306	0.488	0.431	-0.172
P0AEQ1	0.06	0.022	0.353	0.598	0.478	0.347	0.462	0.592	0.326	0.432	0.542	0.772
P0AEQ3	0.089	0.052	0.314	0.573	0.568	0.642	0.276	0.752	0.495	0.622	0.826	0.721
P0AEQ6	0.032	0.032	0.421	-0.39	0.614	-0.08	0.569	0.082	0.556	-0.205	0.318	-0.118
P0AER0	0.05	0.1	0.099	0.09	0.153	0.184	0.678	0.638	0.304	0.112	0.278	-0.006
P0AER3	0.057	0.073	0.582	0.072	0.501	0.577	0.377	0.687	0.313	0.443	0.537	0.857
P0AER5	0.045	0.049	0.354	0.141	0.346	-0.154	0.509	0.212	0.114	-0.286	0.524	-0.326
P0AER8	0.04	0.06	0.595	0.378	0.612	0.26	0.278	0.344	0.552	0.195	0.922	0.61
P0AES0	0.058	0.044	0.221	0.351	0.142	0.386	0.457	0.441	0.027	0.272	0.559	0.335
P0AES2	0.054	0.049	0.474	0.266	0.299	0.378	0.533	0.656	0.386	0.501	0.184	0.28
P0AES4	0.039	0.026	0.142	0.14	-0.006	0.325	0.226	0.252	0.009	0.414	0.369	0.192
P0AES6	0.049	0.035	0.233	0.1	0.205	0.083	0.396	0.426	0.21	0.098	0.127	0.188
P0AES9	0.1	0.064	0.859	0.508	0.802	0.648	0.725	0.526	0.822	0.591	0.634	0.329
P0AET2	0.074	0.056	0.717	0.741	0.568	0.726	0.617	0.62	0.421	0.56	0.612	0.626
P0AET5	0.042	0.058	0.172	0.488	0.231	0.53	0.461	0.362	0.295	0.49	-0.286	0.262
P0AET8	0.051	0.051	0.209	0.005	0.242	0.365	0.294	0.367	-0.052	0.103	0.157	0.696
P0AEU0	0.05	0.065	-0.014	0.716	0.076	0.692	0.631	0.214	-0.059	0.62	0.222	0.692
P0AEU3	0.05	0.034	0.539	0.108	0.604	0.127	0.595	0.428	0.62	0.13	0.633	0.068
P0AEU7	0.062	0.05	0.346	0.277	0.164	0.32	0.804	-0.19	0.278	0.451	0.228	0.386
P0AEV1	0.056	0.047	0.25	0.327	0.399	0.424	0.335	0.252	0.158	0.502	0.43	0.488
P0AEV4	0.046	0.065	0.331	0.52	0.524	0.649	0.617	0.695	0.506	0.716	0.61	0.609
P0AEV7	0.037	0.015	0.47	0.503	0.5	0.656	0.382	0.594	0.488	0.636	0.261	0.165
P0AEV9	0.045	0.051	0.509	0.165	0.408	0.42	0.698	0.696	0.164	0.486	0.193	0.552
P0AEW1	0.051	0.042	0.452	0.301	0.187	0.105	0.28	0.366	0.162	0.116	0.92	0.682
P0AEW4	0.029	0.04	0.236	0.201	0.141	0.216	0.293	0.6	-0.139	0.264	0.055	-0.326
P0AEW6	0.039	0.035	0.342	0.237	0.349	0.119	0.412	0.325	0.321	0.345	0.431	0.277
P0AEW9	0.045	0.067	0.437	0.238	0.444	0.261	0.505	0.542	0.501	0.286	0.452	0.348
P0AEX3	0.037	0.058	0.411	0.452	0.379	0.573	0.582	0.476	0.468	0.427	0.031	0.317
P0AEX5	0.083	0.059	0.353	0.397	0.59	0.483	0.394	0.389	0.514	0.464	0.747	0.505
P0AEX7	0.036	0.049	-0.069	-0.191	0.235	-0.209	0.031	0.374	0.183	-0.134	-0.179	0.391
P0AEX9	0.063	0.04	0.472	0.329	0.337	0.592	0.45	0.754	0.294	0.544	0.459	0.561
P0AEY1	0.059	0.05	0.698	0.434	0.658	0.632	0.264	0.577	0.606	0.522	0.957	0.143
P0AEY3	0.057	0.038	0.298	0.296	0.402	0.312	0.646	0.558	0.131	0.302	0.116	-0.336
P0AEY5	0.078	0.047	0.043	0.546	-0.095	0.58	0.178	0.407	-0.156	0.18	0.343	0.234
P0AEY8	0.049	0.063	0.139	0.532	0.338	0.606	0.216	0.299	0.27	0.484	0.24	0.431
P0AEZ1	0.057	0.047	0.013	0.598	-0.02	0.512	0.342	0.442	-0.168	0.41	0.586	0.699
P0AEZ3	0.048	0.07	0.338	0.274	0.45	0.284	0.379	0.2	0.414	0.262	0.445	0.313
P0AEZ7	0.044	0.035	0.202	0.048	0.252	0.13	0.423	0.284	0.258	0.206	-0.024	-0.295
P0AEZ9	0.035	0.047	-0.114	0.313	-0.068	0.495	0.169	-0.003	-0.042	0.396	-0.169	-0.014
P0AF01	0.057	0.048	0.382	0.464	0.544	0.36	0.652	0.62	0.418	0.412	0.668	0.031
P0AF03	0.036	0.056	0.493	0.564	0.374	0.359	-0.054	0.297	0.397	0.52	0.332	0.267
P0AF06	0.058	0.042	0.375	0.466	0.611	0.634	0.62	0.708	0.493	0.487	0.431	0.428
P0AF08	0.041	0.046	0.075	0.103	0.408	0.369	0.205	0.389	0.417	0.374	0.038	0.226
P0AF10	0.056	0.041	0.219	0.09	0.11	-0.056	0.35	0.366	0.146	0.293	0.289	0.04
P0AF12	0.039	0.03	0.329	0.303	0.35	0.51	0.536	0.45	0.276	0.417	0.539	0.602
P0AF16	0.059	0.047	0.217	0.12	0.398	0.108	0.458	0.204	0.192	0.162	0.065	0.042
P0AF18	0.047	0.045	0.161	0.162	0.251	0.443	0.396	0.464	0.162	0.4	0.31	0.68
P0AF20	0.064	0.047	0.532	0.016	0.198	0.349	0.163	0.26	0.256	0.294	0.812	0.728
P0AF24	0.072	0.052	0.57	0.018	0.469	0.121	0.677	0.603	0.524	0.286	0.17	0.041
P0AF26	0.03	0.025	0.465	0.081	0.394	0.308	0.196	0.547	0.397	0.324	0.748	-0.18
P0AF28	0.042	0.046	0.07	0.123	0.277	-0.037	0.364	0.276	0.335	0.203	-0.381	-0.473
P0AF32	0.044	0.049	0.212	0.087	0.005	0.32	0.499	0.582	-0.051	0.376	0.127	0.047
P0AF34	0.075	0.068	0.194	0.467	0.267	0.466	0.586	0.38	0.144	0.208	0.794	-0.254
P0AF36	0.049	0.037	-0.224	0.103	0.366	0.027	-0.456	0.648	0.15	0.42	0.974	0.317
P0AF40	0.017	0.059	0.167	0.46	0.455	0.396	0.626	0.641	0.598	0.553	0.164	0.611
P0AF43	0.057	0.042	0.298	0.203	0.376	0.479	0.564	0.364	0.399	0.226	0.511	0.77
P0AF45	0.088	0.062	0.024	0.183	0.296	0.779	0.398	0.214	0.306	0.674	0.577	0.279
P0AF48	0.087	0.051	0.192	0.73	0.44	0.439	0.108	0.152	0.021	0.344	0.477	-0.115
P0AF50	0.042	0.034	0.002	0.276	0.223	0.364	0.554	0.774	0.326	0.42	0.155	0.933
P0AF52	0.038	0.06	0.346	0.34	0.323	0.309	0.195	0.238	0.246	0.232	0.746	0.224
P0AF54	0.019	0.029	0.649	0.22	0.673	0.442	0.677	0.676	0.72	0.312	0.556	0.687
P0AF56	0.07	0.061	0.474	0.301	0.508	0.412	0.549	0.692	0.341	0.441	-0.321	0.581
P0AF59	0.026	0.066	-0.068	-0.226	-0.116	0.041	-0.157	-0.337	0.301	0.151	0.866	0.842
P0AF61	0.031	0.071	0.194	0.32	0.516	0.568	0.651	0.587	0.553	0.668	0.789	0.626
P0AF63	0.064	0.035	0.228	0.274	-0.131	0.626	0.127	0.719	-0.144	0.26	0.209	0.562
P0AF67	0.059	0.072	0.224	-0.155	0.704	0.214	0.384	0.454	0.57	0.524	-0.066	0.364
P0AF70	0.017	0.077	0.325	0.734	0.246	0.626	0.236	-0.192	-0.117	0.768	0.581	0.368
P0AF73	0.077	0.046	0.261	0.798	-0.001	0.311	0.22	0.27	0.139	0.264	0.374	-0.014
P0AF76	0.045	0.023	0.172	0.54	0.385	0.75	0.557	0.706	0.032	0.555	0.231	0.633
P0AF78	0.052	0.043	-0.347	0.146	-0.295	-0.019	-0.038	0.41	-0.39	0.492	0.791	0.01
P0AF80	0.068	0.091	0.778	0.608	0.82	0.722	0.714	0.664	0.847	0.58	0.926	0.666
P0AF82	0.033	0.022	0.153	-0.064	0.492	0.29	0.338	0.202	0.498	0.276	-0.446	0.815
P0AF86	0.011	0.033	0.748	0.755	0.706	0.703	0.484	0.544	0.77	0.708	0.832	0.879
P0AF90	0.007	0.029	0.32	0.36	0.447	0.458	0.422	-0.117	0.248	0.286	-0.588	-0.027
P0AF93	0.055	0.062	0.635	-0.099	0.544	0.338	0.576	0.19	0.531	0.392	-0.021	0.83
P0AF96	0.08	0.04	0.236	0.344	0.578	0.238	-0.122	0.338	0.47	0.318	0.92	0.515
P0AF98	0.041	0.044	0.114	0.168	0.229	0.199	0.472	0.358	0.171	0.141	0.505	-0.395
P0AFA2	0.037	0.03	0.318	0.432	0.46	0.574	0.186	0.406	0.338	0.578	0.402	0.587
P0AFA5	0.046	0.052	0.358	0.1	0.456	0.38	0.453	0.346	0.215	0.337	0.12	0.437
P0AFA7	0.037	0.058	0.21	0.333	0.353	0.417	0.408	0.516	0.237	0.35	0.057	0.432
P0AFA9	0.029	0.051	0.376	-0.277	0.067	0.108	-0.005	0.311	-0.181	0.1	0.142	0.168
P0AFB1	0.044	0.041	0.325	0.482	0.565	0.584	0.599	0.53	0.485	0.642	0.718	0.689
P0AFB5	0.057	0.037	0.112	-0.126	-0.156	0.221	0.176	0.365	-0.141	0.455	-0.547	0.264
P0AFB8	0.049	0.026	0.202	-0.081	0.236	0.013	0.009	0.146	0.142	0.006	0.535	0.247
P0AFC0	0.04	0.053	0.242	0.48	0.297	0.721	0.772	0.714	0.385	0.726	0.827	0.723
P0AFC3	0.041	0.027	0.86	0.691	0.824	0.583	0.576	0.462	0.74	0.652	0.802	0.805
P0AFC7	0.027	0.064	0.242	0.742	0.123	0.826	0.002	0.545	0.088	0.706	0.58	0.775
P0AFD1	0.036	0.048	0.73	0.252	0.764	0.285	0.264	0.085	0.734	0.441	0.832	0.42
P0AFD4	0.028	0.046	0.284	-0.043	0.296	-0.022	-0.021	0.328	0.156	-0.105	0.528	0.129
P0AFD6	0.044	0.089	0.294	0.312	0.271	0.564	0.248	0.807	0.081	0.586	-0.076	0.854
P0AFE0	0.043	0.049	0.732	0.658	0.822	0.752	0.694	0.673	0.73	0.741	0.914	0.702
P0AFE4	0.03	0.05	0.074	0.093	0.432	0.081	0.184	-0.249	0.34	0.032	-0.15	0.446
P0AFE8	0.033	0.039	0.47	0.277	0.38	0.253	0.411	0.148	0.323	0.247	0.127	-0.05
P0AFF2	0.035	0.032	0.423	0.364	0.187	0.42	0.566	0.58	0.252	0.439	0.094	0.399
P0AFF4	0.031	0.038	0.317	0.294	0.387	0.369	0.278	0.542	0.346	0.337	0.505	0.623
P0AFF6	0.034	0.034	0.334	0.374	0.308	0.198	0.253	0.381	0.215	0.32	0.118	0.217
P0AFG0	0.039	0.039	0.462	-0.095	0.445	0.027	0.704	0.325	0.416	-0.21	-0.073	-0.08
P0AFG3	0.032	0.047	0.396	0.286	0.302	0.286	0.315	0.53	0.195	0.458	0.438	0.383
P0AFG6	0.04	0.037	0.368	0.195	0.308	0.45	0.419	0.43	0.255	0.548	0.532	0.377
P0AFG8	0.034	0.038	0.348	0.194	0.273	0.394	0.404	0.464	0.204	0.391	0.2	0.389
P0AFH0	0.082	0.047	-0.082	-0.092	0.115	0.278	0.494	0.584	-0.061	0.291	0.365	-0.603
P0AFH2	0.059	0.075	0.53	0.468	0.371	0.466	0.744	0.254	0.292	0.266	0.23	0.681
P0AFH6	0.046	0.063	0.4	0.485	0.423	0.527	0.601	0.557	0.448	0.314	0.851	0.569
P0AFH8	0.085	0.04	0.227	0.56	0.486	0.582	0.583	0.264	0.267	0.195	0.228	-0.013
P0AFI0	0.044	0.044	0.254	0.199	0.156	0.334	0.21	0.208	0.135	0.093	0.098	0.034
P0AFI2	0.041	0.033	0.346	0.413	0.318	0.436	0.201	0.2	0.335	0.448	0.173	0.132
P0AFI5	0.055	0.032	0.247	0.457	0.442	0.573	0.425	0.61	0.572	0.518	0.564	0.246
P0AFI7	0.078	0.046	-0.093	0.057	0.155	0.052	0.25	0.24	-0.036	-0.004	0.302	0.424
P0AFI9	0.042	0.042	0.444	0.572	0.51	0.516	0.653	0.654	0.494	0.431	0.154	0.657
P0AFJ1	0.072	0.045	0.581	-0.194	-0.067	0.358	0.349	0.274	0.256	0.568	-0.339	0.187
P0AFJ5	0.057	0.031	0.015	0.322	0.04	0.468	0.592	0.562	0.236	0.528	0.136	0.592
P0AFJ7	0.046	0.036	0.545	0.534	0.608	0.688	0.45	0.704	0.576	0.612	0.612	0.659
P0AFK0	0.047	0.042	0.099	0.292	0.232	0.248	0.086	0.423	0.181	0.155	0.513	0.173
P0AFK2	0.033	0.038	0.712	0.112	0.719	0.57	0.744	0.712	0.73	0.478	0.518	0.685
P0AFK4	0.055	0.044	0.495	0.205	0.616	0.508	0.379	0.596	0.524	0.349	-0.149	0.376
P0AFK6	0.049	0.03	0.38	0.464	0.576	0.452	0.323	0.663	0.474	0.585	0.244	0.414
P0AFK9	0.052	0.052	0.32	0.471	0.256	0.405	0.296	0.367	0.263	0.506	0.129	0.116
P0AFL1	0.043	0.032	0.127	0.221	0.288	0.328	0.557	0.446	0.271	0.415	0.488	0.508
P0AFL3	0.068	0.053	0.464	0.636	0.588	0.707	0.613	0.444	0.53	0.623	0.86	0.945
P0AFL6	0.045	0.06	0.503	0.284	0.392	0.542	0.564	0.624	0.388	0.553	0.307	0.462
P0AFL9	0.074	0.055	0.486	0.104	0.62	0.256	0.666	0.247	0.576	0.127	0.614	0.182
P0AFM2	0.061	0.042	0.447	0.605	0.366	0.686	0.144	0.481	0.206	0.648	0.143	0.002
P0AFM4	0.066	0.057	0.503	0.065	0.75	0.295	0.77	0.199	0.624	0.492	0.484	0.71
P0AFM6	0.036	0.041	0.319	0.063	0.411	-0.3	0.261	0.475	0.284	-0.15	0.503	-0.383
P0AFM9	0.027	0.027	0.73	0.713	0.94	0.755	0.94	0.52	0.88	0.75	0.94	0.853
P0AFN2	0.025	0.067	0.844	0.612	0.859	0.706	0.474	0.486	0.78	0.52	0.671	0.769
P0AFN6	0.047	0.035	0.246	0.459	0.288	0.418	0.003	0.005	0.153	0.272	0.45	0.3
P0AFP0	0.048	0.048	0.405	0.093	0.133	0.38	0.211	0.437	0.045	0.441	0.57	0.674
P0AFP2	0.062	0.093	0.647	0.362	0.698	0.204	0.656	0.284	0.755	0.406	-0.516	0.507
P0AFP4	0.067	0.052	0.107	0.341	0.414	0.45	0.394	0.314	0.088	0.412	0.534	0.589
P0AFP6	0.04	0.065	0.091	0.249	0.255	0.2	0.38	0.53	0.149	0.185	0.2	-0.357
P0AFP9	0.027	0.035	0.174	0.392	0.344	0.477	0.157	0.394	0.143	0.378	0.576	0.658
P0AFQ2	0.066	0.045	0.738	0.288	0.704	0.486	0.69	0.626	0.505	0.404	0.863	0.552
P0AFQ5	0.047	0.07	0.474	0.315	0.624	-0.066	0.362	0.415	0.695	0.171	-0.022	0.599
P0AFQ7	0.057	0.03	0.218	0.098	0.381	0.175	0.428	0.322	0.254	0.384	-0.204	0.175
P0AFR2	0.055	0.059	0.414	0.284	0.62	0.487	0.419	0.414	0.478	0.448	0.436	0.6
P0AFR4	0.068	0.053	0.413	0.371	0.511	0.4	0.416	0.496	0.413	0.349	0.188	0.445
P0AFR7	0.051	0.034	0.168	0.375	0.589	0.39	0.021	0.328	0.417	0.324	0.202	0.106
P0AFR9	0.076	0.057	0.129	-0.089	0.103	-0.032	0.31	0.23	0.205	-0.034	0.346	0.601
P0AFS1	0.055	0.048	0.182	-0.071	0.082	0.162	0.422	0.247	0.062	0.136	0.264	0.655
P0AFS3	0.046	0.05	0.59	-0.049	0.364	0.19	0.617	0.485	0.356	0.203	0.658	-0.108
P0AFS5	0.055	0.058	0.652	0.152	0.698	0.443	0.579	0.25	0.502	0.502	0.478	0.358
P0AFS7	0.043	0.041	0.626	0.386	0.483	0.521	0.341	0.425	0.388	0.584	0.963	0.505
P0AFS9	0.043	0.045	0.328	0.155	0.34	0.135	0.568	0.405	0.327	0.186	0.29	0.336
P0AFT2	0.054	0.036	0.626	0.16	0.547	0.171	0.491	0.212	0.444	0.497	0.647	0.752
P0AFT5	0.063	0.05	0.719	-0.262	0.636	0.224	0.114	0.434	0.654	0.188	0.493	0.33
P0AFT8	0.095	0.06	0.338	-0.158	0.634	0.306	0.39	0.44	0.574	0.12	-0.546	-0.391
P0AFU0	0.047	0.055	0.307	0.491	0.579	0.621	0.473	0.653	0.382	0.608	0.552	0.309
P0AFU2	0.062	0.052	0.145	0.16	0.271	0.247	0.409	0.139	0.17	0.066	0.501	0.562
P0AFU4	0.038	0.036	0.145	0.141	0.248	0.328	0.377	0.339	0.179	0.272	0.553	-0.007
P0AFU6	0.028	0.014	-0.524	-0.584	-0.072	0.084	-0.244	-0.453	-0.508	0.145	0.932	-0.823
P0AFU8	0.07	0.047	0.438	-0.062	0.482	0.449	0.493	0.742	0.192	0.326	-0.003	0.47
P0AFV0	0.042	0.063	0.364	0.193	0.529	0.294	0.265	0.22	0.38	0.292	0.738	0.258
P0AFV2	0.051	0.042	0.716	0.042	0.8	0.467	0.458	0.47	0.773	0.313	0.378	0.544
P0AFV4	0.027	0.059	0.518	0.053	0.526	0.07	0.64	0.357	0.379	0.097	0.025	0.317
P0AFV8	0.055	0.096	0.106	0.306	0.334	0.402	0.262	0.033	0.217	0.503	0.56	0.367
P0AFW0	0.056	0.049	-0.134	0.073	-0.043	0.358	0.609	0.196	-0.103	0.352	-0.054	0.479
[truncated: 2,537 more rows]
